# Supplementary material for: Extensive crop–wild hybridization during Brassica evolution and selection during the domestication and diversification of Brassica crops
Source: Genetics. 2023 Feb 22;223(4):iyad027. doi: 10.1093/genetics/iyad027 (PMC10078912; doi:10.1093/genetics/iyad027)
Supplement: iyad027_Supplementary_Data [file iyad027_supplementary_data.zip]

Archive with 7 entries (7 files):
- Methods_S1,_Tables_S2-S11,_Table_S29_GENETICS-2022-305730.docx
- Supplemental_Figures_GENETICS-2022-305730.docx
- Table_S1_GENETICS-2022-305730.xlsx
- Table_S12_GENETICS-2022-305730.xlsx
- Table_S31_GENETICS-2022-305730.xlsx
- Tables_S13-S25_GENETICS-2022-305730.xlsx
- Tables_S26-S28_GENETICS-2022-305730.xlsx
