# Supplementary material for: Extensive crop–wild hybridization during Brassica evolution and selection during the domestication and diversification of Brassica crops
Source: Genetics. 2023 Feb 22;223(4):iyad027. doi: 10.1093/genetics/iyad027 (PMC10078912; doi:10.1093/genetics/iyad027)
Supplement: iyad027_Supplementary_Data [file iyad027_supplementary_data.zip › Table_S1_GENETICS-2022-305730.xlsx]

## Sheet: Sheet1
Sequencing data obtained from	Identifier	Species	subspecies/ variety	Accession number	Country of origin	Label in analysis	Alignment to Brassica oleracea pangenome		Alignment to Brassica rapa ssp. pekinensis		Admixture and population statistics		Phylogenetic network analysis and evaluation using ABC				Notes
							Sample used	Mapping efficiency (%)	Sample used	Mapping efficiency (%)	Brassica oleracea only analysis	Brassica rapa analysis	B. oleracea analysis		B. rapa analysis
													Phylogenetic network analysis	ABC analysis	Phylogenetic network analysis	ABC analysis
Saban et al., 2023	Brassica cretica 1	Brassica cretica	Wild	PI662593	Greece	Brassica cretica 1	x	88.0273	x	66.8273			x	x	x	x
Kioukis et al., 2019	Brassica cretica_A2	Brassica cretica	ssp. nivea	PFS-1207/04	Greece:Crete, mainland	Brassica cretica A2	x	82.3597	x	60.1255			x	x	x	x
Kioukis et al., 2019	Brassica cretica_B1	Brassica cretica	ssp. nivea	PFS-001/15	Greece:Crete, mainland	Brassica cretica B1	x	83.5105	x	56.9255				x		x
Kioukis et al., 2019	Brassica cretica_C2	Brassica cretica	Lam	PFS-109/04	Greece:Crete, mainland	Brassica cretica C2	x	85.4538	x	55.6053				x		x
Kioukis et al., 2019	Brassica cretica_D1	Brassica cretica	Lam	PFS-102/07	Greece:Crete, island	Brassica cretica D1	x	83.612	x	57.481				x		x
An et al., 2019	Brassica hilarionis 2001	Brassica hilarionis	Wild	HRI-HRV-011463		Brassica hilarionis 2001	x	83.7321
Saban et al., 2023	Brassica incana 2	Brassica incana	Wild	PI662591	Italy	Brassica incana 2	x	89.9111	x	63.7954
An et al., 2019	Brassica incana 3138	Brassica incana	Wild	UPM5974	Ukraine	Brassica incana 3138	x	86.75	x	59.4665			x	x
An et al., 2019	Brassica incana 3139	Brassica incana	Wild	BRA1262	unknown	Brassica incana 3139	x	87.0063	x	58.2427			x	x
An et al., 2019	Brassica insularis 3141	Brassica insularis	Wild	BRA2996	Italy	Brassica insularis 3141	x	81.885	x	62.3033
An et al., 2019	Brassica insularis 3142	Brassica insularis	Wild	BRA3050	Italy	Brassica insularis 3142	x	82.0634	x	60.1244
An et al., 2019	Brassica insularis 3143	Brassica insularis	Wild	BRA3051	Italy	Brassica insularis 3143	x	81.7825	x	62.9174
An et al., 2019	Brassica insularis 3133	Brassica insularis	Wild	BRA3052	Italy	Brassica insularis 3133	x	81.2453	x	63.7558
Saban et al., 2023	Brassica macrocarpa 19	Brassica macrocarpa	Wild	HRI08:013115A	unknown	Brassica macrocarpa 19	x	86.8284	x	63.0659
An et al., 2019	Brassica macrocarpa 3132	Brassica macrocarpa	Wild	BRA2944	unknown	Brassica macrocarpa 3132	x	83.1341	x	59.8365
An et al., 2019	Brassica macrocarpa 3131	Brassica macrocarpa	Wild	BRA2854	unknown	Brassica macrocarpa 3131	x	82.5409	x	62.415
Saban et al., 2023	Brassica montana 3	Brassica montana	Wild	CGN18472	Italy	Brassica montana 3	x	91.5108	x	65.1171
An et al., 2019	Brassica montana 3128	Brassica montana	Wild	BRA1644	unknown	Brassica montana 3128	x	85.8292	x	61.3944
Saban et al., 2023	Wild Brassica oleracea 1	Brassica oleracea	Wild	8714	UK	Wild Brassica oleracea 1	x	91.8576	x	62.5068	x			x
Saban et al., 2023	Wild Brassica oleracea 2	Brassica oleracea	Wild	8705	UK	Wild Brassica oleracea 2	x	91.6837	x	62.3927	x
Saban et al., 2023	Wild Brassica oleracea 3	Brassica oleracea	Wild	7218	UK	Wild Brassica oleracea 3	x	92.1601	x	61.3732	x		x	x
Saban et al., 2023	Wild Brassica oleracea 4	Brassica oleracea	Wild	8694	UK	Wild Brassica oleracea 4	x	91.4726	x	62.0757	x		x	x
Saban et al., 2023	Wild Brassica oleracea 5	Brassica oleracea	Wild	7795	UK	Wild Brassica oleracea 5	x	91.9783	x	61.94	x		x	x
Saban et al., 2023	Wild Brassica oleracea 6	Brassica oleracea	Wild	BRA 108	Italy	Wild Brassica oleracea 6	x	91.9813	x	62.3759	x
Saban et al., 2023	Wild Brassica oleracea 7	Brassica oleracea	Wild	7338	New Zealand	Wild Brassica oleracea 7	x	91.8977	x	62.2615	x			x
Saban et al., 2023	Wild Brassica oleracea 8	Brassica oleracea	Wild	BRA 2411	Germany	Wild Brassica oleracea 8	x	92.0323	x	61.7216	x		x	x
Cheng et al., 2016	Brassica oleracea SamC_118 or "Wild Brassica oleracea1" in original paper	Brassica oleracea	Wild	Not stated	Not stated	Wild Brassica oleracea 9	x	92.2882			x		x	x
Cheng et al., 2016	Brassica oleracea SamC_119 or "Wild Brassica oleracea2" in original paper	Brassica oleracea	Wild	Not stated	Not stated	Wild Brassica oleracea 10	x	92.7073			x			x
Cheng et al., 2016	Brassica oleracea SamC_108	Brassica oleracea	var. alboglabra	Not stated	Not stated	Brassica oleracea var. alboglabra 1	x	91.6628			x		x	x
Cheng et al., 2016	Brassica oleracea SamC_109	Brassica oleracea	var. alboglabra	Not stated	Not stated	Brassica oleracea var. alboglabra 2	x	91.1206			x		x	x
Cheng et al., 2016	Brassica oleracea SamC_110	Brassica oleracea	var. alboglabra	Not stated	Not stated	Brassica oleracea var. alboglabra 3	x	93.2756			x		x	x
Cheng et al., 2016	Brassica oleracea SamC_111	Brassica oleracea	var. alboglabra	Not stated	Not stated	Brassica oleracea var. alboglabra 4	x	93.5656			x			x
Cheng et al., 2016	Brassica oleracea SamC_005	Brassica oleracea	var. capitata	Not stated	Not stated	Brassica oleracea var. capitata 5	x	91.4863			x			x
Cheng et al., 2016	Brassica oleracea SamC_008	Brassica oleracea	var. capitata	Not stated	Not stated	Brassica oleracea var. capitata 8	x	91.8229			x			x
Cheng et al., 2016	Brassica oleracea SamC_001	Brassica oleracea	var. capitata	Not stated	Not stated	Brassica oleracea var. capitata 10	x	89.9674			x		x	x
Cheng et al., 2016	Brassica oleracea SamC_013	Brassica oleracea	var. capitata	Not stated	Not stated	Brassica oleracea var. capitata 13	x	90.5599			x			x
Cheng et al., 2016	Brassica oleracea SamC_016	Brassica oleracea	var. capitata	Not stated	Not stated	Brassica oleracea var. capitata 16	x	90.4134			x		x	x
Cheng et al., 2016	Brassica oleracea SamC_021	Brassica oleracea	var. capitata	Not stated	Not stated	Brassica oleracea var. capitata 21	x	90.0235			x			x
Cheng et al., 2016	Brassica oleracea SamC_025	Brassica oleracea	var. capitata	Not stated	Not stated	Brassica oleracea var. capitata 25	x	94.0879			x		x	x
Cheng et al., 2016	Brassica oleracea SamC_029	Brassica oleracea	var. capitata	Not stated	Not stated	Brassica oleracea var. capitata 29	x	91.8112			x			x
Cheng et al., 2016	Brassica oleracea SamC_046	Brassica oleracea	var. gongylodes	Not stated	Not stated	Brassica oleracea var. gongylodes 1	x	91.539			x			x
Cheng et al., 2016	Brassica oleracea SamC_049	Brassica oleracea	var. gongylodes	Not stated	Not stated	Brassica oleracea var. gongylodes 4	x	90.3697			x		x	x
Cheng et al., 2016	Brassica oleracea SamC_050	Brassica oleracea	var. gongylodes	Not stated	Not stated	Brassica oleracea var. gongylodes 5	x	90.9793			x		x	x
Cheng et al., 2016	Brassica oleracea SamC_054	Brassica oleracea	var. gongylodes	Not stated	Not stated	Brassica oleracea var. gongylodes 9	x	91.1012			x			x
Cheng et al., 2016	Brassica oleracea SamC_055	Brassica oleracea	var. gongylodes	Not stated	Not stated	Brassica oleracea var. gongylodes 10	x	91.7682			x		x	x
Cheng et al., 2016	Brassica oleracea SamC_059	Brassica oleracea	var. gongylodes	Not stated	Not stated	Brassica oleracea var. gongylodes 14	x	91.7426			x			x
Cheng et al., 2016	Brassica oleracea SamC_061	Brassica oleracea	var. gongylodes	Not stated	Not stated	Brassica oleracea var. gongylodes 16	x	83.8754			x			x
Cheng et al., 2016	Brassica oleracea SamC_062	Brassica oleracea	var. gongylodes	Not stated	Not stated	Brassica oleracea var. gongylodes 17	x	91.3195			x			x
Cheng et al., 2016	Brassica oleracea SamC_114	Brassica oleracea	var. acephala	Not stated	Not stated	Brassica oleracea var. acephela 1	x	93.5054			x
Cheng et al., 2016	Brassica oleracea SamC_115	Brassica oleracea	var. acephala	Not stated	Not stated	Brassica oleracea var. acephela 2	x	90.1705			x
Cheng et al., 2016	Brassica oleracea SamC_116	Brassica oleracea	var. sabellica	Not stated	Not stated	Brassica oleracea var. sabellica 1	x	90.8151			x
Cheng et al., 2016	Brassica oleracea SamC_117	Brassica oleracea	var. sabellica	Not stated	Not stated	Brassica oleracea var. sabellica 2	x	90.5416			x
Cheng et al., 2016	Brassica oleracea SamC_065	Brassica oleracea	var. botrytis	Not stated	Not stated	Brassica oleracea var. botrytis 1	x	92.4031			x		x	x
Cheng et al., 2016	Brassica oleracea SamC_069	Brassica oleracea	var. botrytis	Not stated	Not stated	Brassica oleracea var. botrytis 5	x	90.4156			x			x
Cheng et al., 2016	Brassica oleracea SamC_077	Brassica oleracea	var. botrytis	Not stated	Not stated	Brassica oleracea var. botrytis 13	x	92.2619			x			x
Cheng et al., 2016	Brassica oleracea SamC_083	Brassica oleracea	var. botrytis	Not stated	Not stated	Brassica oleracea var. botrytis 19	x	90.6812			x		x	x
Saban et al., 2023	Wild Brassica rapa 1	Brassica rapa	Wild	GRU08:013914	UK	Wild Brassica rapa 1	x	70.2269	x	92.3642		x				x
Saban et al., 2023	Wild Brassica rapa 2	Brassica rapa	Wild	PI175608	Turkey	Wild Brassica rapa 2	x	70.8328	x	92.2687		x			x	x
Saban et al., 2023	Wild Brassica rapa 3	Brassica rapa	Wild	PI227296	Iran	Wild Brassica rapa 3	x	71.1222	x	93.0524		x				x
Saban et al., 2023	Wild Brassica rapa 4	Brassica rapa	Wild	PI649162	Sweden	Wild Brassica rapa 4	x	71.2404	x	92.5108		x				x
Saban et al., 2023	Wild Brassica rapa 5	Brassica rapa	Wild	PI633161	Italy	Wild Brassica rapa 5	x	90.323	x	61.8031							Identified as mislabelled B. cretica
Saban et al., 2023	Wild Brassica rapa 6	Brassica rapa	Wild	PI169082	Turkey	Wild Brassica rapa 6	x	71.3931	x	92.7934		x				x
Saban et al., 2023	Wild Brassica rapa 7	Brassica rapa	Wild	PI250004	Egypt	Wild Brassica rapa 7	x	70.866	x	91.9231		x				x
Saban et al., 2023	Wild Brassica rapa 8	Brassica rapa	Wild	Ames30078	USA	Wild Brassica rapa 8	x	71.2034	x	92.219		x			x	x
Cheng et al., 2016	Brassica rapa SamA_133	Brassica rapa	ssp. parachinensis	Not stated	Not stated	Brassica rapa ssp. parachinensis 1	x	74.8015	x	95.1243		x
Cheng et al., 2016	Brassica rapa SamA_136	Brassica rapa	ssp. parachinensis	Not stated	Not stated	Brassica rapa ssp. parachinensis 4	x	66.688	x	89.3907		x			x	x
Cheng et al., 2016	Brassica rapa SamA_139	Brassica rapa	ssp. parachinensis	Not stated	Not stated	Brassica rapa ssp. parachinensis 7	x	68.0253	x	91.2328		x			x	x
Cheng et al., 2016	Brassica rapa SamA_145	Brassica rapa	ssp. parachinensis	Not stated	Not stated	Brassica rapa ssp. parachinensis 13	x	65.6336	x	88.6378		x			x	x
Cheng et al., 2016	Brassica rapa SamA_148	Brassica rapa	ssp. parachinensis	Not stated	Not stated	Brassica rapa ssp. parachinensis 16	x	67.9832	x	92.7317		x				x
Cheng et al., 2016	Brassica rapa SamA_151	Brassica rapa	ssp. parachinensis	Not stated	Not stated	Brassica rapa ssp. parachinensis 19	x	67.4317	x	69.7227		x				x
Cheng et al., 2016	Brassica rapa SamA_158	Brassica rapa	ssp. parachinensis	Not stated	Not stated	Brassica rapa ssp. parachinensis 26	x	68.4995	x	93.5994		x				x
Cheng et al., 2016	Brassica rapa SamA_161	Brassica rapa	ssp. parachinensis	Not stated	Not stated	Brassica rapa ssp. parachinensis 29	x	62.3139	x	84.3143		x				x
Cheng et al., 2016	Brassica rapa SamA_001	Brassica rapa	ssp. pekinensis	Not stated	Not stated	Brassica rapa ssp. pekinensis 1	x	75.5679	x	94.31		x				x
Cheng et al., 2016	Brassica rapa SamA_002	Brassica rapa	ssp. pekinensis	Not stated	Not stated	Brassica rapa ssp. pekinensis 3	x	76.4439	x	98.1071		x			x	x
Cheng et al., 2016	Brassica rapa SamA_009	Brassica rapa	ssp. pekinensis	Not stated	Not stated	Brassica rapa ssp. pekinensis 9	x	75.5679	x	96.4941		x				x
Cheng et al., 2016	Brassica rapa SamA_011	Brassica rapa	ssp. pekinensis	Not stated	Not stated	Brassica rapa ssp. pekinensis 11	x	75.5034	x	96.3479		x				x
Cheng et al., 2016	Brassica rapa SamA_019	Brassica rapa	ssp. pekinensis	Not stated	Not stated	Brassica rapa ssp. pekinensis 19	x	70.0716	x	89.0821		x				x
Cheng et al., 2016	Brassica rapa SamA_023	Brassica rapa	ssp. pekinensis	Not stated	Not stated	Brassica rapa ssp. pekinensis 23	x	76.0862	x	96.0121		x			x	x
Cheng et al., 2016	Brassica rapa SamA_035	Brassica rapa	ssp. pekinensis	Not stated	Not stated	Brassica rapa ssp. pekinensis 35	x	75.2129	x	96.3142		x				x
Cheng et al., 2016	Brassica rapa SamA_042	Brassica rapa	ssp. pekinensis	Not stated	Not stated	Brassica rapa ssp. pekinensis 42	x	75.1754	x	94.31		x			x
Cheng et al., 2016	Brassica rapa SamA_047	Brassica rapa	ssp. rapa	Not stated	Not stated	Brassica rapa ssp. rapa 1	x	75.9951	x	91.3698		x				x
Cheng et al., 2016	Brassica rapa SamA_052	Brassica rapa	ssp. rapa	Not stated	Not stated	Brassica rapa ssp. rapa 6	x	76.2139	x	94.7702		x
Cheng et al., 2016	Brassica rapa SamA_057	Brassica rapa	ssp. rapa	Not stated	Not stated	Brassica rapa ssp. rapa 11	x	67.476	x	91.7259		x			x	x
Cheng et al., 2016	Brassica rapa SamA_061	Brassica rapa	ssp. rapa	Not stated	Not stated	Brassica rapa ssp. rapa 15	x	68.2869	x	90.6459		x				x
Cheng et al., 2016	Brassica rapa SamA_068	Brassica rapa	ssp. rapa	Not stated	Not stated	Brassica rapa ssp. rapa 22	x	73.4721	x	93.3571		x			x	x
Cheng et al., 2016	Brassica rapa SamA_077	Brassica rapa	ssp. rapa	Not stated	Not stated	Brassica rapa ssp. rapa 31	x	66.7986	x	90.3957		x			x	x
Cheng et al., 2016	Brassica rapa SamA_089	Brassica rapa	ssp. rapa	Not stated	Not stated	Brassica rapa ssp. rapa 43	x	72.4394	x	91.9833		x				x
Cheng et al., 2016	Brassica rapa SamA_099	Brassica rapa	ssp. rapa	Not stated	Not stated	Brassica rapa ssp. rapa 53	x	66.4362	x	91.3698		x				x
Cheng et al., 2016	Brassica rapa SamA_101	Brassica rapa	ssp. chinensis	Not stated	Not stated	Brassica rapa ssp. chinensis 1	x	74.2765	x	94.6298		x
Cheng et al., 2016	Brassica rapa SamA_110	Brassica rapa	ssp. chinensis	Not stated	Not stated	Brassica rapa ssp. chinensis 10	x	76.8275	x	95.2219		x				x
Cheng et al., 2016	Brassica rapa SamA_117	Brassica rapa	ssp. chinensis	Not stated	Not stated	Brassica rapa ssp. chinensis 17	x	76.5177	x	95.6862		x			x	x
Cheng et al., 2016	Brassica rapa SamA_125	Brassica rapa	ssp. chinensis	Not stated	Not stated	Brassica rapa ssp. chinensis 25	x	77.2073	x	91.2328		x			x	x
Cheng et al., 2016	Brassica rapa SamA_185	Brassica rapa	ssp. trilocularis	Not stated	Not stated	Brassica rapa ssp. trilocularis 5	x	77.2308	x	93.7046		x			x	x
An et al., 2019	Brassica rapa ssp. trilocularis 1138	Brassica rapa	ssp. trilocularis	PI 649202	India	Brassica rapa ssp. trilocularis 1	x	63.6157	x	86.1819		x				x
An et al., 2019	Brassica rapa ssp. trilocularis 1137	Brassica rapa	ssp. trilocularis	PI 649201	India	Brassica rapa ssp. trilocularis 2	x	63.9432	x	86.7078		x			x	x
An et al., 2019	Brassica rapa ssp. trilocularis 1143	Brassica rapa	ssp. trilocularis	PI 649208	Unknown	Brassica rapa ssp. trilocularis 3	x	64.1112	x	86.2239		x			x	x
An et al., 2019	Brassica rapa ssp. trilocularis 1141	Brassica rapa	ssp. trilocularis	PI 426422	Pakistan	Brassica rapa ssp. trilocularis 4	x	63.7758	x	86.017		x				x
Saban et al., 2023	Brassica rupestris 27	Brassica rupestris	Wild	BRA2945	Italy	Brassica rupestris 27	x	87.0251	x	62.496			x
An et al., 2019	Brassica rupestris 3133	Brassica rupestris	Wild	BRA2851	Italy	Brassica rupestris 3133	x	82.1835	x	58.7564			x	x
An et al., 2019	Brassica rupestris 3136	Brassica rupestris	Wild	K10259	Italy	Brassica rupestris 3136	x	81.0263	x	63.9595
An et al., 2019	Brassica rupestris 3137	Brassica rupestris	Wild	K10260	Italy	Brassica rupestris 3137	x	82.0025	x	60.7663				x
An et al., 2019	Brassica rupestris 3135	Brassica rupestris	Wild	BRA2992	Italy	Brassica rupestris 3135	x	81.4306	x	62.7728				x
Saban et al., 2023	Brassica villosa 38	Brassica villosa	Wild	K10263	Italy	Brassica villosa 38	x	90.3648	x	62.4069
An et al., 2019	Brassica villosa 3124	Brassica villosa	Wild	BRA1896	Italy	Brassica villosa 3124	x	85.1541	x	57.7269
An et al., 2019	Brassica villosa 3127	Brassica villosa	Wild	K10264	Italy	Brassica villosa 3127	x	81.9502	x	58.4058
An et al., 2019	Brassica villosa 3125	Brassica villosa	Wild	BRA2853	Italy	Brassica villosa 3125	x	82.8185	x	58.5445
Keifer er al., 2019	Erucastrum elatum	Erucastrum elatum	Wild	ERS2461495	Unknown	Erucastrum elatum	x	22.9544	x	15.658
Moghe et al., 2014	Raphanus raphanistrum ssp. raphanistrum	Raphanus raphanistrum	ssp. raphanistrum	MSURR	Unknown	Raphanus raphanistrum	x	27.1062	x	22.6035
