# Supplementary material for: Extensive crop–wild hybridization during Brassica evolution and selection during the domestication and diversification of Brassica crops
Source: Genetics. 2023 Feb 22;223(4):iyad027. doi: 10.1093/genetics/iyad027 (PMC10078912; doi:10.1093/genetics/iyad027)
Supplement: iyad027_Supplementary_Data [file iyad027_supplementary_data.zip › Table_S12_GENETICS-2022-305730.xlsx]

## Sheet: Sheet1
Table S12 Genes identified as overlapping with peaks of positive selection in both domesticated Brassica oleracea (excl var. alboglabra) and Wild B. oleracea and their associated AT identifier
chrom	genestart	geneend	genestrand	db	feature	description	AT_me	AT_Locus.Identifier	AT_Gene.Model.me	AT_Gene.Model.Description	AT_Gene.Model.Type	AT_Primary.Gene.Symbol
C4	22309718	22310891	+	brad	gene	ID=gene:Bo4g086510;biotype=protein_coding;gene_id=Bo4g086510;logic_name=brad_maker_pasa	NA	NA	NA	NA	NA	NA
C4	22310996	22311922	+	brad	gene	ID=gene:Bo4g086520;biotype=protein_coding;gene_id=Bo4g086520;logic_name=brad_maker_pasa	NA	NA	NA	NA	NA	NA
C4	22318810	22319947	+	brad	gene	ID=gene:Bo4g086530;biotype=protein_coding;gene_id=Bo4g086530;logic_name=brad_maker_pasa	NA	NA	NA	NA	NA	NA
C4	22320130	22320775	+	brad	gene	ID=gene:Bo4g086540;biotype=protein_coding;gene_id=Bo4g086540;logic_name=brad_maker_pasa	NA	NA	NA	NA	NA	NA
C4	22320867	22321436	+	brad	gene	ID=gene:Bo4g086550;biotype=protein_coding;gene_id=Bo4g086550;logic_name=brad_maker_pasa	NA	NA	NA	NA	NA	NA
C4	22335673	22338527	-	brad	gene	ID=gene:Bo4g086560;biotype=protein_coding;gene_id=Bo4g086560;logic_name=brad_maker_pasa	NA	NA	NA	NA	NA	NA
C4	22792083	22794740	+	brad	gene	ID=gene:Bo4g086820;biotype=protein_coding;gene_id=Bo4g086820;logic_name=brad_maker_pasa	NA	NA	NA	NA	NA	NA
C4	22802689	22802905	-	brad	gene	ID=gene:Bo4g086830;biotype=protein_coding;gene_id=Bo4g086830;logic_name=brad_maker_pasa	NA	NA	NA	NA	NA	NA
C4	22803145	22804526	-	brad	gene	ID=gene:Bo4g086840;biotype=protein_coding;gene_id=Bo4g086840;logic_name=brad_maker_pasa	NA	NA	NA	NA	NA	NA
C4	22824331	22825378	+	brad	gene	ID=gene:Bo4g086850;biotype=protein_coding;gene_id=Bo4g086850;logic_name=brad_maker_pasa	NA	NA	NA	NA	NA	NA
C4	22828186	22829594	-	brad	gene	ID=gene:Bo4g086860;biotype=protein_coding;gene_id=Bo4g086860;logic_name=brad_maker_pasa	NA	NA	NA	NA	NA	NA
C4	22844943	22846275	+	brad	gene	ID=gene:Bo4g086870;biotype=protein_coding;gene_id=Bo4g086870;logic_name=brad_maker_pasa	NA	NA	NA	NA	NA	NA
C4	23595303	23596883	-	brad	gene	ID=gene:Bo4g089300;biotype=protein_coding;gene_id=Bo4g089300;logic_name=brad_maker_pasa	AT1G61860	AT1G61860.1	Protein kinase superfamily protein;(source:Araport11)	protein_coding	PBS1-LIKE 41 (PBL41)	PBS1-LIKE 41 (PBL41)
C4	23597665	23598221	-	brad	gene	ID=gene:Bo4g089310;biotype=protein_coding;gene_id=Bo4g089310;logic_name=brad_maker_pasa	AT1G61870	AT1G61870.1	Generic translation factor involved in mitochondrial translation.	protein_coding	PENTATRICOPEPTIDE REPEAT 336 (PPR336)	PENTATRICOPEPTIDE REPEAT 336 (PPR336);RIBOSOMAL PPR PROTEIN 1 (RPPR1)
C4	23618849	23619362	+	brad	gene	ID=gene:Bo4g089320;biotype=protein_coding;gene_id=Bo4g089320;logic_name=brad_maker_pasa	NA	NA	NA	NA	NA	NA
C4	23620226	23621564	-	brad	gene	ID=gene:Bo4g090320;biotype=protein_coding;gene_id=Bo4g090320;logic_name=brad_maker_pasa	NA	NA	NA	NA	NA	NA
C4	23627681	23629897	-	brad	gene	ID=gene:Bo4g090330;biotype=protein_coding;gene_id=Bo4g090330;logic_name=brad_maker_pasa	NA	NA	NA	NA	NA	NA
C4	23637575	23640751	+	brad	gene	ID=gene:Bo4g090340;biotype=protein_coding;gene_id=Bo4g090340;logic_name=brad_maker_pasa	NA	NA	NA	NA	NA	NA
C4	23640802	23644840	+	brad	gene	ID=gene:Bo4g090350;biotype=protein_coding;gene_id=Bo4g090350;logic_name=brad_maker_pasa	NA	NA	NA	NA	NA	NA
C4	23668829	23671363	-	brad	gene	ID=gene:Bo4g090360;biotype=protein_coding;gene_id=Bo4g090360;logic_name=brad_maker_pasa	NA	NA	NA	NA	NA	NA
C4	23672557	23673064	-	brad	gene	ID=gene:Bo4g090370;biotype=protein_coding;gene_id=Bo4g090370;logic_name=brad_maker_pasa	NA	NA	NA	NA	NA	NA
C4	23673098	23673368	-	brad	gene	ID=gene:Bo4g090380;biotype=protein_coding;gene_id=Bo4g090380;logic_name=brad_maker_pasa	NA	NA	NA	NA	NA	NA
C4	23681074	23682334	+	brad	gene	ID=gene:Bo4g090390;biotype=protein_coding;gene_id=Bo4g090390;logic_name=brad_maker_pasa	AT1G61990	AT1G61990.1	Mitochondrial transcription termination factor family protein;(source:Araport11)	protein_coding	(MTERF13)	(MTERF13)
C5	21649578	21653150	+	brad	gene	ID=gene:Bo5g063220;biotype=protein_coding;gene_id=Bo5g063220;logic_name=brad_maker_pasa	AT1G30610	AT1G30610.1	Pentatricopeptide repeat protein .Mutations in this locus result in embryo lethality due to defects in chloroplast development. Embryo shape at seed maturity is globular.	protein_coding	EMBRYO DEFECTIVE 2279 (emb2279)	EMBRYO DEFECTIVE 88 (EMB88);SUPPRESSOR OF THF1 (SOT5);EMBRYO DEFECTIVE 2279 (emb2279)
C5	21656375	21659992	-	brad	gene	ID=gene:Bo5g063230;biotype=protein_coding;gene_id=Bo5g063230;logic_name=brad_maker_pasa	NA	NA	NA	NA	NA	NA
C5	21672985	21675371	+	brad	gene	ID=gene:Bo5g063240;Name=HSR8;biotype=protein_coding;description=NAD(P)-binding Rossmann-fold superfamily protein [Source:TAIR%3BAcc:AT1G30620](projected from arabidopsis_thaliana%2CAT1G30620);gene_id=Bo5g063240;logic_name=brad_maker_pasa	AT1G30620	AT1G30620.1	encodes a type-II membrane protein that catalyzes 4-epimerization of UDP-D-Xylose to UDP-L-Arabinose in vitro, the nucleotide sugar used by glycosyltransferases in the arabinosylation of cell wall polysaccharides and wall-resident proteoglycans.	protein_coding	MURUS 4 (MUR4)	HIGH SUGAR RESPONSE8 (HSR8);UDP-D-XYLOSE 4-EPIMERASE 1 (UXE1);MURUS 4 (MUR4)
C5	21676211	21677741	-	brad	gene	ID=gene:Bo5g063250;biotype=protein_coding;description=Coatomer epsilon subunit [Source:TAIR%3BAcc:AT1G30630](projected from arabidopsis_thaliana%2CAT1G30630);gene_id=Bo5g063250;logic_name=brad_maker_pasa	AT1G30630	AT1G30630.1	Member of the Coat Protein I (COPI) complex is a seven-subunit coatomer complex consisting of the &#945;, &#946;, &#946;&#8242;, &#947;, &#948;, &#949;, and &#950; proteins. COPI is required for retrograde transport from the Golgi to the endoplasmic reticulum, Golgi maintenance, and cell plate formation.	protein_coding	&#949;1 COAT PROTEIN (&#949;1-COP)	&#949;1 COAT PROTEIN (&#949;1-COP)
C5	21678775	21682222	+	brad	gene	ID=gene:Bo5g063260;biotype=protein_coding;description=Protein kinase family protein [Source:TAIR%3BAcc:AT1G30640](projected from arabidopsis_thaliana%2CAT1G30640);gene_id=Bo5g063260;logic_name=brad_maker_pasa	AT1G30640	AT1G30640.1	Protein kinase family protein;(source:Araport11)	protein_coding
C5	21687649	21687892	+	brad	gene	ID=gene:Bo5g063270;biotype=protein_coding;gene_id=Bo5g063270;logic_name=brad_maker_pasa	NA	NA	NA	NA	NA	NA
C5	21694601	21696915	+	brad	gene	ID=gene:Bo5g063280;biotype=protein_coding;gene_id=Bo5g063280;logic_name=brad_maker_pasa	AT1G30650	AT1G30650.1	member of WRKY Transcription Factor; Group II-e	protein_coding	WRKY DNA-BINDING PROTEIN 14 (WRKY14)	WRKY DNA-BINDING PROTEIN 14 (WRKY14); (AR411);WRKY DNA-BINDING PROTEIN 14 (ATWRKY14)
C5	21714344	21714806	-	brad	gene	ID=gene:Bo5g064280;biotype=protein_coding;gene_id=Bo5g064280;logic_name=brad_maker_pasa	NA	NA	NA	NA	NA	NA
C5	21717115	21721112	+	brad	gene	ID=gene:Bo5g064290;biotype=protein_coding;gene_id=Bo5g064290;logic_name=brad_maker_pasa	AT1G30680	AT1G30680.1	Twinkle is a dual localized (mitochondria and chloroplast) DNA primase-helicase. It synthesizes RNA primers from a 5&#8242; -(G/C)GGA-3&#8242; template, where the last two 3' nucleotides are cryptic. Mitochondrial protein involved in DNA replication which binds to DNA polymerases, Pol1A and Pol1B.	protein_coding	ARABIDOPSIS TWINKLE HOMOLOG (ATH)	(TWINKLE);ARABIDOPSIS TWINKLE HOMOLOG (ATH)
C5	21722809	21724667	+	brad	gene	ID=gene:Bo5g064300;biotype=protein_coding;gene_id=Bo5g064300;logic_name=brad_maker_pasa	AT1G30690	AT1G30690.1	Sec14p-like phosphatidylinositol transfer family protein;(source:Araport11)	protein_coding	(PATL4)	(PATL4)
C5	21732509	21734319	+	brad	gene	ID=gene:Bo5g064310;biotype=protein_coding;description=FAD-binding Berberine family protein [Source:Projected from Arabidopsis thaliana	AT1G30700	AT1G30700.1	FAD-binding Berberine family protein;(source:Araport11)	protein_coding	(ATBBE8)	(ATBBE8)
C5	21739103	21739730	-	brad	gene	ID=gene:Bo5g064320;biotype=protein_coding;gene_id=Bo5g064320;logic_name=brad_maker_pasa	AT1G14800	AT1G14800.1	Nucleic acid-binding, OB-fold-like protein;(source:Araport11)	protein_coding
C5	21742516	21744100	+	brad	gene	ID=gene:Bo5g064330;biotype=protein_coding;description=FAD-binding Berberine family protein [Source:TAIR%3BAcc:AT1G30730](projected from arabidopsis_thaliana%2CAT1G30730);gene_id=Bo5g064330;logic_name=brad_maker_pasa	AT1G30730	AT1G30730.1	FAD-binding Berberine family protein;(source:Araport11)	protein_coding	(ATBBE11)	(ATBBE11)
C5	21745799	21747410	+	brad	gene	ID=gene:Bo5g064340;biotype=protein_coding;description=FAD-binding Berberine family protein [Source:TAIR%3BAcc:AT1G30740](projected from arabidopsis_thaliana%2CAT1G30740);gene_id=Bo5g064340;logic_name=brad_maker_pasa	AT1G30740	AT1G30740.1	FAD-binding Berberine family protein;(source:Araport11)	protein_coding	(ATBBE12)	(ATBBE12)
C5	21747703	21748456	NA	NA	NA	NA	NA	NA	NA	NA	NA	NA
