# Supplementary material for: Extensive crop–wild hybridization during Brassica evolution and selection during the domestication and diversification of Brassica crops
Source: Genetics. 2023 Feb 22;223(4):iyad027. doi: 10.1093/genetics/iyad027 (PMC10078912; doi:10.1093/genetics/iyad027)
Supplement: iyad027_Supplementary_Data [file iyad027_supplementary_data.zip › Table_S31_GENETICS-2022-305730.xlsx]

## Sheet: B.oleracea
Table S30 Genes of interest identified as putative orthologues under parallel selection (reciprocal best blast) or annotated as “anatomical structure development” genes for B. oleracea.
Domesticated variety	chrom	start	end	sign	gene	parallel pair gene or annotated as anatomical structure development gene	AT gene identifier	notes
B. oleracea var. alboglabra	C8	16571546	16571846	-	Bo8g049600	parallel_pair
B. oleracea var. alboglabra	C8	16680880	16682972	-	Bo8g049720	parallel_pair	AT4G17785	Encodes a putative transcription factor (MYB39) involved in the regulation of suberin biosynthetic genes. SUBERMAN (SUB);MYB DOMAIN PROTEIN 39 (MYB39)
B. oleracea var. alboglabra	C9	6376004	6380659	+	Bo9g018370	parallel_pair
B. oleracea var. alboglabra	C9	6591459	6596739	+	Bo9g018740	parallel_pair
B. oleracea var. alboglabra	C9	33272287	33273178	+	Bo9g097100	parallel_pair
B. oleracea var. alboglabra	C9	33272287	33273178	+	Bo9g097100	parallel_pair
B. oleracea var. alboglabra	C9	33300717	33301749	-	Bo9g097110	parallel_pair
B. oleracea var. alboglabra	C9	33315099	33317334	-	Bo9g097130	parallel_pair
B. oleracea var. alboglabra	C9	33537096	33539023	+	Bo9g097230	parallel_pair
B. oleracea var. alboglabra	C9	33537096	33539023	+	Bo9g097230	parallel_pair
B. oleracea var. alboglabra	C1	45197025	45199636	+	BOLEPAN_00001344	anatomical_structure_development_genes	AT3G05630	Encodes a member of the PXPH-PLD subfamily of phospholipase D proteins. Regulates vesicle trafficking. Required for auxin transport and distribution and hence auxin responses. This subfamily is novel structurally different from the majority of plant PLDs by having phox homology (PX) and pleckstrin homology (PH) domains. Involved regulating root development in response to nutrient limitation. Play…
B. oleracea var. alboglabra	C9	6578712	6580808	-	Bo9g018720	anatomical_structure_development_genes	AT5G65420	Encodes a D-type cyclin CYCD4;1 that physically interacts with CDC2A and is expressed during vascular tissue development, embryogenesis, and formation of lateral root primordia. Its expression is upregulated early during germination.Involved in stomatal cell lineage CYCLIN D4;1 (CYCD4;1) proliferation in the hypocotyl.
B. oleracea var. alboglabra	C3	13031769	13037007	+	Bo3g031410	anatomical_structure_development_genes	AT2G36910	Belongs to the family of ATP-binding cassette (ABC) transporters. Also known as AtMDR1.Possibly regulates auxin-dependent responses by influencing basipetal auxin transport in the root. Exerts nonredundant, partially overlapping functions with the ABC transporter encoded by AT3G28860. PGP1 mediates cellular efflux of IAA and interacts with PIN genes that may confer an accelerated vectoral compone…
B. oleracea var. alboglabra	C8	25900205	25902483	-	Bo8g076450	anatomical_structure_development_genes	AT1G26830	Cullin, putative, similar to Cullin homolog 3 (CUL-3) SP:Q13618, GI:3639052 from (Homo sapiens); contains Pfam profile PF00888: Cullin family. Interacts with other components of E3 ligase complex suggesting it functions in RUB-modification. Forms complexes with BTB domain proteins forming a novel class of E3-based ubiquitin protein-ligase complexes. Mutant is early flowering and has a reduced sen…
B. oleracea var. alboglabra	C9	6536885	6540518	-	Bo9g018660	anatomical_structure_development_genes	AT5G10420	MATE efflux family protein;(source:Araport11)
B. oleracea var. capitata	C1	10856808	10858863	+	Bo1g028510	parallel_pair	AT4G22670	Encodes one of the 36 carboxylate clamp (CC)-tetratricopeptide repeat (TPR) proteins (Prasad 2010, Pubmed ID: 20856808) with potential to interact with Hsp90/Hsp70 as co-chaperones. The mRNA is cell-to-cell mobile.	Encodes one of the 36 carboxylate clamp (CC)-tetratricopeptide repeat (TPR) proteins (Prasad 2010, Pubmed ID: 20856808) with potential to interact with Hsp90/Hsp70 as co-chaperones. The mRNA is cell-to-cell mobile. HSP70-INTERACTING PROTEIN 1 (HIP1)
B. oleracea var. capitata	C2	16746233	16749538	-	Bo2g052780	parallel_pair
B. oleracea var. capitata	C2	17176760	17178319	-	Bo2g055290	parallel_pair
B. oleracea var. capitata	C2	30100042	30103737	+	Bo2g098750	parallel_pair	AT2G45750	S-adenosyl-L-methionine-dependent methyltransferases superfamily protein
B. oleracea var. capitata	C2	30493731	30497002	+	Bo2g099120	parallel_pair	AT4G01440	nodulin MtN21-like transporter family protein USUALLY MULTIPLE ACIDS MOVE IN AND OUT TRANSPORTERS 31 (UMAMIT31)
B. oleracea var. capitata	C2	30570600	30571146	-	Bo2g099150	parallel_pair
B. oleracea var. capitata	C4	14413514	14417913	-	Bo4g059840	parallel_pair	AT2G30070	Encodes a high affinity potassium transporter. POTASSIUM TRANSPORTER 1 (KT1).
B. oleracea var. capitata	C4	19836407	19837346	-	Bo4g079890	parallel_pair
B. oleracea var. capitata	C4	19867258	19869042	+	Bo4g079920	parallel_pair
B. oleracea var. capitata	C4	20223827	20228159	+	Bo4g081090	parallel_pair
B. oleracea var. capitata	C5	39047923	39048484	+	Bo5g121320	parallel_pair
B. oleracea var. capitata	C5	39081408	39082968	-	Bo5g121360	parallel_pair
B. oleracea var. capitata	C7	22519991	22521115	-	Bo7g059450	parallel_pair
B. oleracea var. capitata	C9	40956082	40958699	+	Bo9g120860	parallel_pair
B. oleracea var. capitata	C7	22910028	22912489	+	Bo7g059890	anatomical_structure_development_genes	AT1G21750	Encodes a protein disulfide isomerase-like (PDIL) protein, a member of a multigene family within the thioredoxin (TRX) superfamily; isoform contains non-consensus GA donor splice site at intron 9. Transcript levels for this gene are up-regulated in response to three different chemical inducers of ER stress (dithiothreitol, beta-mercaptoethanol, and tunicamycin). Neither AtIRE1-2 nor AtbZIP60 appe…
B. oleracea var. capitata	C4	20177036	20177690	-	Bo4g081080	anatomical_structure_development_genes	AT1G56580	Encodes SMALLER WITH VARIABLE BRANCHES (SVB), a protein with a conserved domain of unknown function (DUF538). The trichomes of the SVB mutants are smaller and exhibit branches of variable length and number.
B. oleracea var. capitata	C7	21755412	21756643	+	Bo7g057580	anatomical_structure_development_genes	AT1G22920	Encodes a subunit of the COP9 complex that is involved in protein deneddylation. Plants with mutations in CSN5A and CSN5B have a de-etiolated phenotype. Required for the recovery of AUX/IAA repressor levels following recurrent heat stress to regulate auxin homeostasis.
B. oleracea var. capitata	C7	22635877	22638304	-	Bo7g059570	anatomical_structure_development_genes	AT1G21210	cell wall-associated ser/thr kinase involved in cell elongation and lateral root development.WALL ASSOCIATED KINASE 4 (WAK4)
B. oleracea var. capitata	C2	30927481	30928023	-	Bo2g100350	anatomical_structure_development_genes	AT1G02780	Ribosomal protein L19e family protein;(source:Araport11), EMBRYO DEFECTIVE 2386 (emb2386)
B. oleracea var. capitata	C4	14406743	14407137	+	Bo4g059820	anatomical_structure_development_genes	AT3G27670	A novel protein, did not show high similarity to any protein of known function; reveals a novel genetic connection between lipid synthesis and embryo development. Expressed in all tissues examined including leaves, flowers, roots, stems, and siliques, but accumulation levels were not correlated with the degree to which different organs appeared affected by the mutation. Mutant plants showed alter…
B. oleracea var. capitata	C2	30806244	30807888	+	Bo2g100250	anatomical_structure_development_genes	AT4G01630	member of Alpha-Expansin Gene Family. Naming convention from the Expansin Working Group (Kende et al, 2004. Plant Mol Bio) EXPANSIN A17 (EXPA17)
B. oleracea var. capitata	C7	23685747	23687181	+	Bo7g061690	anatomical_structure_development_genes	AT1G20200	PAM domain (PCI/PINT associated module) protein;(source:Araport11) EMBRYO DEFECTIVE 2719 (emb2719)
B. oleracea var. capitata	C2	31068285	31070670	+	Bo2g100420	anatomical_structure_development_genes	AT4G02350	Encodes a member of the exocyst complex gene family. The exocyst is a protein complex involved in tethering vesicles to the plasma membrane during regulated or polarized secretion. The mRNA is cell-to-cell mobile. EXOCYST COMPLEX COMPONENT SEC15B (SEC15B)
B. oleracea var. capitata	C4	14279874	14280677	-	Bo4g059700	anatomical_structure_development_genes	AT2G30130	Overexpression/activation tagged allele has epinastic leaves, reduced apical dominance and is sterile. Gene is similar to asymmetric leaves (AS)/lateral organ boundary (LOB) genes which repress KNOX gene expression. (ASL5)
B. oleracea var. capitata	C8	12626336	12628114	-	Bo8g034380	anatomical_structure_development_genes	AT1G43710	Encodes a serine decarboxylase that is involved in ethanolamine metabolism and is crucial for plant growth. EMBRYO DEFECTIVE 1075 (emb1075)
B. oleracea var. capitata	C7	22632377	22634745	-	Bo7g059560	anatomical_structure_development_genes	AT1G21270	cytoplasmic serine/threonine protein kinase induced by salicylic acid. mutant plants exhibit a loss of cell expansion and dependence on sugars and salts for seedling growth, affecting the expression and activity of vacuolar invertase.
B. oleracea var. capitata	C2	31193758	31200012	-	Bo2g100540	anatomical_structure_development_genes	AT4G02460	Encodes a protein similar to PMS1 in yeast, a member of the family of eukaryotic MutL homologs. The protein appears to play a role in DNA mismatch repair and in the suppression of somatic homeologous recombination. POSTMEIOTIC SEGREGATION 1 (PMS1)
B. oleracea var. capitata	C2	17141580	17143912	+	Bo2g055250	anatomical_structure_development_genes	AT4G26690	Glycerophosphoryl diester phosphodiesterase-like protein involved in cell wall cellulose accumulation and pectin linking. Impacts root hair, trichome and epidermal cell development. SHAVEN 3 (SHV3)
B. oleracea var. capitata	C1	10848625	10851165	+	Bo1g028490	anatomical_structure_development_genes	AT1G18450	Encodes a gene similar to actin-related proteins in other organisms. Member of nuclear ARP family of genes. Component of chromatin remodeling complexes, involved in chromatin-mediated gene regulation. Phenotype of the arp4-1 mutant allele revealed partial sterility due to defects in anther development. Targeting the distinct, 3' UTR of AtARP4 transcripts with RNA interference caused a drastic red…
B. oleracea var. capitata	C7	23688790	23689706	+	Bo7g061700	anatomical_structure_development_genes	AT1G20190	member of Alpha-Expansin Gene Family. Naming convention from the Expansin Working Group (Kende et al, 2004. Plant Mol Bio) EXPANSIN A17 (EXPA17)
B. oleracea var. capitata	C9	41119362	41121148	-	Bo9g121040	anatomical_structure_development_genes	AT5G55810	encodes a bi-functional enzyme that expresses both nicotinamide-nucleotide adenylyltransferase (2.7.7.1) and nicotinate-nucleotide adenylyltransferase (2.7.7.18)activity. NICOTINATE/NICOTINAMIDE MONONUCLEOTIDE ADENYLTRANSFERASE (NMNAT)
B. oleracea var. gongylodes	C7	48384810	48387570	-	Bo7g114310	anatomical_structure_development_genes	AT4G30200	Encodes a protein with similarity to VRN5 and VIN3.Contains both a fibronectin III and PHD finger domain. VEL1 is a part of a polycomb repressive complex (PRC2) that is involved in epigenetic silencing of the FLC flowering locus. VERNALIZATION5/VIN3-LIKE 1 (VEL1)
B. oleracea var. gongylodes	C3	9929956	9932980	-	Bo3g023930	anatomical_structure_development_genes	AT3G01610	AAA-type ATPase - Over 90% homologous to CDC48a CELL DIVISION CYCLE 48C (CDC48C)
B. oleracea var. gongylodes	C5	22329462	22329779	+	Bo5g065740	anatomical_structure_development_genes	AT3G56090	Encodes FERRITIN 3, AtFER3. Ferritins are a class of 24-mer multi-meric proteins found in all kingdoms of life. Function as the main iron store in mammals. Evidence suggests that Arabidopsis ferritins are essential to protect cells against oxidative damage, but they do not constitute the major iron pool. FERRITIN 3 (FER3)
B. oleracea var. gongylodes	C4	32643630	32645444	+	Bo4g119860	anatomical_structure_development_genes	AT3G54560	Encodes HTA11, a histone H2A protein. Loss of all H2A.Z (triple mutant with HTA8 and HTA9) results in a reduction in DNA methylation of transposons but not that of genes. HISTONE H2A 11 (HTA11) Loss of H2A.Z causes misregulation of many genes involved in the response to developmental and environmental cues, and that these genes tend to have high levels of gene-body H2A.Z.
B. oleracea var. gongylodes	C6	8641607	8642877	-	Bo6g032960	anatomical_structure_development_genes	AT1G54040	Epithiospecifier protein, interacts with WRKY53. Involved in pathogen resistance and leaf senescence. EPITHIOSPECIFIER PROTEIN (ESP)
B. oleracea var. gongylodes	C8	37879437	37881583	+	Bo8g101250	anatomical_structure_development_genes	AT2G22250	Encodes a prokaryotic-type plastidic aspartate aminotransferase with glutamate/aspartate-prephenate aminotransferase (PAT) activity. ASPARTATE AMINOTRANSFERASE (AAT)
B. oleracea var. gongylodes	C2	11397367	11399035	-	Bo2g036530	anatomical_structure_development_genes	AT5G56110	Encodes a member of the R2R3 MYB transcription factor gene family that is required for anther development by regulation tapetum development, callose dissolution and exine formation. It acts upstream of MS2. (MYB80)
B. oleracea var. gongylodes	C4	32593858	32597782	-	Bo4g119820	anatomical_structure_development_genes	AT3G54610	Encodes a histone acetyltransferase that plays a role in the determination of the embryonic root-shoot axis. It is also required to regulate the floral meristem activity by modulating the extent of expression of WUS and AG. In addition, it is involved in stem cuticular wax accumulation by modulating CER3 expression via H3K9/14 acetylation. In other eukaryotes, this protein is recruited to specifi…
B. oleracea var. gongylodes	C3	9893202	9898045	+	Bo3g023910	anatomical_structure_development_genes	AT5G51060	RHD2 (along with RHD3 and RHD4) is required for normal root hair elongation. Has NADPH oxidase activity. Gene is expressed in the elongation and differention zone in trichoblasts and elongating root hairs. RDH2 is localized to the growing tips of root hair cells. It is required for the production of reactive oxygen species in response to extracellular ATP stimulus. The increase in ROS production …
B. oleracea var. gongylodes	C7	47833945	47836040	+	Bo7g113510	anatomical_structure_development_genes	AT4G29040	RPT2a encodes the 26S proteasome subunit. It is required for root meristem maintenance, and regulates gametogenesis. RPT2a is also shown to regulate gene silencing via DNA methylation. REGULATORY PARTICLE AAA-ATPASE 2A (RPT2a)
B. oleracea var. gongylodes	C7	37693915	37695089	-	Bo7g093100	anatomical_structure_development_genes	AT5G28646	Encodes a novel protein. The wvd2 gain-of-function mutant has impaired cell expansion and root waving, and changed root skewing. WAVE-DAMPENED 2 (WVD2)
B. oleracea var. gongylodes	C2	11279526	11281141	-	Bo2g036380	anatomical_structure_development_genes	AT5G56320	member of Alpha-Expansin Gene Family. Naming convention from the Expansin Working Group (Kende et al, 2004. Plant Mol Bio) EXPANSIN A14 (EXPA14)

## Sheet: B.rapa
Table S31 Genes of interest identified as putative orthologues under parallel selection (reciprocal best blast) or annotated as “anatomical structure development” genes for B. rapa.
Domesticated subspecies	chrom	start	end	sign	gene	parallel pair gene or annotated as anatomical structure development gene	AT gene identifier	notes
B. rapa ssp. parachinensis	A03	36621829	36635494	-	BraA03g064160	parallel_pair
B. rapa ssp. parachinensis	A03	36205139	36207382	+	BraA03g063730	parallel_pair
B. rapa ssp. parachinensis	A03	36848309	36848891	+	BraA03g064460	parallel_pair
B. rapa ssp. parachinensis	A06	14879551	14886346	+	BraA06g022760	parallel_pair	AT1G65960	glutamate decarboxylase (GAD2) The mRNA is cell-to-cell mobile.
B. rapa ssp. parachinensis	A05	11335937	11341007	-	BraA05g018350	parallel_pair
B. rapa ssp. parachinensis	A06	13719419	13725764	+	BraA06g022250	parallel_pair	ATMG00810	DNA/RNA polymerases superfamily protein (ORF240B)
B. rapa ssp. parachinensis	A06	13533981	13535003	-	BraA06g022180	parallel_pair
B. rapa ssp. parachinensis	A03	36621829	36635494	-	BraA03g064160	parallel_pair
B. rapa ssp. parachinensis	A03	36458980	36460484	-	BraA03g063930	parallel_pair
B. rapa ssp. parachinensis	A03	36406674	36407298	-	BraA03g063880	parallel_pair
B. rapa ssp. parachinensis	A04	4780599	4784870	-	BraA04g006940	anatomical_structure_development_genes	AT3G52430	Encodes a lipase-like gene that is important for salicylic acid signaling and function in resistance (R) gene-mediated and basal plant disease resistance. PAD4 can interact directly with EDS1, another disease resistance signaling protein. Expressed at elevated level in response to green peach aphid (GPA) feeding, and modulates the GPA feeding-induced leaf senescence through a mechanism that doesn…
B. rapa ssp. parachinensis	A04	4581997	4582210	+	BraA04g006720	anatomical_structure_development_genes	AT3G52770	ZPR3 is a small-leucine zipper containing protein that is involved in the establishment of leaf polarity. LITTLE ZIPPER 3 (ZPR3)
B. rapa ssp. parachinensis	A04	4436643	4438845	+	BraA04g006590	anatomical_structure_development_genes	AT3G52910	Growth regulating factor encoding transcription activator. One of the nine members of a GRF gene family, containing nuclear targeting domain. Involved in leaf development and expressed in root, shoot and flower. GROWTH-REGULATING FACTOR 4 (GRF4)
B. rapa ssp. parachinensis	A03	36192493	36194736	+	BraA03g063720	anatomical_structure_development_genes	AT1G62340	Subtilisin-like serine protease required for epidermal surface formation in embryos and juvenile plants ABNORMAL LEAF-SHAPE 1 (ALE1)
B. rapa ssp. parachinensis	A02	19764816	19765221	+	BraA02g029770	anatomical_structure_development_genes	AT1G43170	Encodes a cytoplasmic ribosomal protein. The mRNA is cell-to-cell mobile. RIBOSOMAL PROTEIN 1 (RP1)
B. rapa ssp. parachinensis	A04	4647963	4648411	-	BraA04g006790	anatomical_structure_development_genes	AT3G52590	Ubiquitin extension protein The mRNA is cell-to-cell mobile. UBIQUITIN EXTENSION PROTEIN 1 (UBQ1)
B. rapa ssp. parachinensis	A05	11516595	11519405	-	BraA05g018490	anatomical_structure_development_genes	AT1G51190	Encodes a member of the AINTEGUMENTA-like (AIL) subclass of the AP2/EREBP family of transcription factors and is essential for quiescent center (QC) specification and stem cell activity. It is a key effector for establishment of the stem cell niche during embryonic pattern formation. It is transcribed in response to auxin accumulation and is dependent on auxin response transcription factors. PLET…
B. rapa ssp. parachinensis	A06	14892710	14892971	-	BraA06g022770	anatomical_structure_development_genes	AT1G76680	Encodes a member of an alpha/beta barrel fold family of FMN-containing oxidoreductases. One of the closely related 12-oxophytodienoic acid reductases. This enzyme is not expected to participate in jasmonic acid biosynthesis because during in vitro assays, it shows very little activity with the naturally occurring OPDA isomer. Shows activity towards 2,4,6-trinitrotoluene. Expressed predominately i…
B. rapa ssp. parachinensis	A03	35708196	35708795	-	BraA03g063180	anatomical_structure_development_genes	AT3G46560	Encodes a small zinc finger-like protein that is a component of the mitochondrial protein import apparatus. Together with AtTIM10, AtTIM9 is non-redundantly essential for maintaining mitochondrial function of early embryo proper cells and endosperm free-nuclei. TRANSLOCASE OF THE INNER MEMBRANE 9 (TIM9)
B. rapa ssp. parachinensis	A03	35759419	35759938	-	BraA03g063210	anatomical_structure_development_genes	AT5G08335	Encodes an isoprenyl cysteine methylatransferase (ICMT) involved in the post-translational processing of proteins that have a C-terminal CaaX box. This protein appears to have higher catalytic activity and a higher transcript expression level than the other ICMT present in Arabidopsis (At5g23320). Analysis of ICMT RNAi lines suggests that this protein is involved in flower and stem development. (…
B. rapa ssp. pekinesis	A03	36621829	36635494	-	BraA03g064160	parallel_pair
B. rapa ssp. pekinesis	A03	36483755	36484271	-	BraA03g063960	parallel_pair
B. rapa ssp. pekinesis	A09	25162685	25164314	+	BraA09g032400	parallel_pair
B. rapa ssp. pekinesis	A03	36034669	36038748	-	BraA03g063480	parallel_pair
B. rapa ssp. pekinesis	A09	25007298	25008121	-	BraA09g032130	parallel_pair
B. rapa ssp. pekinesis	A03	36069751	36070096	+	BraA03g063600	parallel_pair	AT4G22670	chaperone cofactor-dependent protein refolding, chaperone-mediated protein folding, protein-containing complex assembly, response to cadmium ion; heat shock protein binding, protein dimerization activity; cytoplasm, cytosol. HSP70-interacting protein 1 (HIP1)
B. rapa ssp. pekinesis	A03	36562308	36564568	-	BraA03g064130	parallel_pair
B. rapa ssp. pekinesis	A03	37188593	37190961	+	BraA03g064830	parallel_pair
B. rapa ssp. pekinesis	A09	24951190	24953282	+	BraA09g032060	parallel_pair	AT1G33170	S-adenosyl-L-methionine-dependent methyltransferases superfamily protein (PMT18)
B. rapa ssp. pekinesis	A03	37069478	37077368	+	BraA03g064700	parallel_pair	AT5G40780	Lysine histidine transporter 1 (LHT1)
B. rapa ssp. pekinesis	A09	24853086	24870557	+	BraA09g031950	parallel_pair	AT1G33080	MATE efflux family protein
B. rapa ssp. pekinesis	A09	25424520	25425750	+	BraA09g032790	parallel_pair	AT1G73360	Homeodomain glabrous 11 (HDG11)
B. rapa ssp. pekinesis	A03	37495675	37497202	-	BraA03g065040	parallel_pair	AT1G80850	DNA glycosylase superfamily protein
B. rapa ssp. pekinesis	A03	37982796	37983899	+	BraA03g065460	parallel_pair
B. rapa ssp. pekinesis	A09	25439763	25441289	-	BraA09g032820	anatomical_structure_development_genes	AT5G46860	Syntaxin-related protein required for vacuolar assembly. A member of t-SNARE superfamily, homologous to yest Vam3p. Localized in the vacuolar membranes. The protein has a heptad repeat structure (residues164?220) in which hydrophobic amino acid residues appear at seven amino acid intervals. Such regions have a high potential to form an amphiphilic a-helix, intriguing for the intermolecular intera…
B. rapa ssp. pekinesis	A09	25471281	25477168	+	BraA09g032840	anatomical_structure_development_genes	AT1G32240	Encodes a member of the KANADI family of putative transcription factors. Together with KAN1, this gene appears to be involved in the development of the carpel and the outer integument of the ovule.Along with KAN1 and KAN4 appears to regulate the proper localization of PIN1 in early embryogenesis. KANADI 2 (KAN2)
B. rapa ssp. pekinesis	A03	36192493	36194736	+	BraA03g063720	anatomical_structure_development_genes	AT1G62340	Subtilisin-like serine protease required for epidermal surface formation in embryos and juvenile plants (ABNORMAL LEAF SHAPE 1)
B. rapa ssp. pekinesis	A09	25424520	25425750	+	BraA09g032790	anatomical_structure_development_genes	AT1G73360	Encodes a homeobox-leucine zipper family protein belonging to the HD-ZIP IV family. It is involved in trichome branching. The transcription factor directly upregulates the expression of several cell-wall-loosening protein genes and reveals the important role that these target genes play in coordinating cell-wall extensibility with root development.
B. rapa ssp. pekinesis	A03	35708196	35708795	-	BraA03g063180	anatomical_structure_development_genes	AT3G46560	Encodes a small zinc finger-like protein that is a component of the mitochondrial protein import apparatus. Together with AtTIM10, AtTIM9 is non-redundantly essential for maintaining mitochondrial function of early embryo proper cells and endosperm free-nuclei. TRANSLOCASE OF THE INNER MEMBRANE 9 (TIM9)
B. rapa ssp. pekinesis	A09	25273096	25273594	-	BraA09g032550	anatomical_structure_development_genes	AT1G32560	Encodes LEA4-1, a member of the Late Embryogenesis Abundant (LEA) proteins which typically accumulate in response to low water availability conditions imposed during development or by the environment. LATE EMBRYOGENESIS ABUNDANT 4-1 (AtLEA4-1)
B. rapa ssp. pekinesis	A03	35759419	35759938	-	BraA03g063210	anatomical_structure_development_genes	AT5G08335	Encodes an isoprenyl cysteine methylatransferase (ICMT) involved in the post-translational processing of proteins that have a C-terminal CaaX box. This protein appears to have higher catalytic activity and a higher transcript expression level than the other ICMT present in Arabidopsis (At5g23320). Analysis of ICMT RNAi lines suggests that this protein is involved in flower and stem development.
B. rapa ssp. rapa	A03	32605051	32607504	+	BraA03g061040	anatomical_structure_development_genes	AT4G37750	ANT is required for control of cell proliferation and encodes a putative transcriptional regulator similar to AP2. Loss of function alleles have reduced fertility, abnormal ovules and abnormal lateral organs. Expressed in the chalaza, floral organ primordia, and lateral shoot organ primordia. Regulates growth and cell numbers during organogenesis. AINTEGUMENTA (ANT)
B. rapa ssp. rapa	A03	32564047	32566301	-	BraA03g061010	anatomical_structure_development_genes	AT4G37740	Growth regulating factor encoding transcription activator. One of the nine members of a GRF gene family, containing nuclear targeting domain. Mutants result in smaller leaves indicating the role of the gene in leaf development. Expressed in root, shoot and flower. GROWTH-REGULATING FACTOR 2 (GRF2)
B. rapa ssp. rapa	A06	18066173	18067155	+	BraA06g025750	anatomical_structure_development_genes	AT3G51840	Encodes a short-chain acyl-CoA oxidase, which catalyzes the first step of peroxisomal fatty acid beta-oxidation during early, post-germinative growth in oilseed species. Null mutants virtually lack short-chain acyl-CoA and are resistant to 2,4-dichlorophenoxybutyric acid, which is converted to the herbicide and auxin analogue 2,4-dichlorophenoxyacetic acid by beta-oxidation. Despite the almost co…
B. rapa ssp. rapa	A05	16481587	16483174	-	BraA05g022710	anatomical_structure_development_genes	AT1G33430	UPEX1 is arabinogalactan b-(1,3)-galactosyltransferase involved in the formation of pollen exine. Belongs to GT31 family. Mutants have reduced levels of AGPs. UNEVEN PATTERN OF EXINE1 (UPEX1)
B. rapa ssp. rapa	A03	32555950	32556745	-	BraA03g060990	anatomical_structure_development_genes	AT4G37720	Probable phytosulfokines 6 precursor, coding for a unique plant peptide growth factor. PHYTOSULFOKINE 6 PRECURSOR (PSK6)
B. rapa ssp. rapa	A04	7543165	7547959	-	BraA04g009730	anatomical_structure_development_genes	AT5G35770	A recessive mutation in the Arabidopsis STERILE APETALA (SAP) causes severe aberrations in inflorescence and flower and ovule development. STERILE APETALA (SAP)
