# Supplementary material for: Extensive crop–wild hybridization during Brassica evolution and selection during the domestication and diversification of Brassica crops
Source: Genetics. 2023 Feb 22;223(4):iyad027. doi: 10.1093/genetics/iyad027 (PMC10078912; doi:10.1093/genetics/iyad027)
Supplement: iyad027_Supplementary_Data [file iyad027_supplementary_data.zip › Tables_S13-S25_GENETICS-2022-305730.xlsx]

## Sheet: S13_Wild_B.oleracea
Table S13 Genes identified as overlapping with peaks of positive selection, and their associated AT identifier for Wild B. oleracea
chrom	positive selection window start	positive selection window end	genestart	geneend	genestrand	db	feature	description	AT_me	AT_Locus.Identifier	AT_Gene.Model.me	AT_Gene.Model.Description	AT_Gene.Model.Type	AT_Primary.Gene.Symbol
C2	27644677	27757935	27678031	27679381	+	brad	gene	ID=gene:Bo2g093170;biotype=protein_coding;gene_id=Bo2g093170;logic_me=brad_maker_pasa	AT1G57850	AT1G57850.1	Toll-Interleukin-Resistance (TIR) domain family protein;(source:Araport11)	protein_coding
C2	27644677	27757935	27690700	27691579	+	brad	gene	ID=gene:Bo2g093180;biotype=protein_coding;gene_id=Bo2g093180;logic_me=brad_maker_pasa
C2	27644677	27757935	27709209	27711504	+	brad	gene	ID=gene:Bo2g093190;biotype=protein_coding;gene_id=Bo2g093190;logic_me=brad_maker_pasa	AT1G78090	AT1G78090.1	homologous to the C-termil part of microbial trehalose-6-phosphate phosphatases	protein_coding	TREHALOSE-6-PHOSPHATE PHOSPHATASE B (TPPB)	TREHALOSE-6-PHOSPHATE PHOSPHATASE B (TPPB);ARABIDOPSIS THALIA TREHALOSE-6-PHOSPHATE PHOSPHATASE B (ATTPPB)
C2	27644677	27757935	27723191	27723764	+	brad	gene	ID=gene:Bo2g093200;biotype=protein_coding;gene_id=Bo2g093200;logic_me=brad_maker_pasa	AT2G45330	AT2G45330.1	R 2-phosphotransferase, Tpt1 / KptA family;(source:Araport11)	protein_coding	EMBRYO DEFECTIVE 1067 (emb1067)	2' TR PHOSPHOTRANSFERASE (TRPT);EMBRYO DEFECTIVE 1067 (emb1067)
C2	27644677	27757935	27735691	27736468	+	brad	gene	ID=gene:Bo2g093210;biotype=protein_coding;gene_id=Bo2g093210;logic_me=brad_maker_pasa
C3	69101540	69242418	69102445	69102903	+	brad	gene	ID=gene:Bo3g184300;biotype=protein_coding;gene_id=Bo3g184300;logic_me=brad_maker_pasa	AT1G53903	AT1G53903.1	linoleate 9S-lipoxygese-4 protein, putative (DUF581);(source:Araport11)	protein_coding
C3	69101540	69242418	69109163	69110926	+	brad	gene	ID=gene:Bo3g184310;me=RAP2.12;biotype=protein_coding;description=related to AP2 12 [Source:TAIR%3BAcc:AT1G53910](projected from arabidopsis_thalia%2CAT1G53910);gene_id=Bo3g184310;logic_me=brad_maker_pasa	AT1G53910	AT1G53910.1	Encodes a member of the ERF (ethylene response factor) subfamily B-2 of ERF/AP2 transcription factor family (RAP2.12). The protein contains one AP2 domain. There are 5 members in this subfamily including RAP2.2 AND RAP2.12. Involved in oxygen sensing. It plays a key role in controlling root bending in response to hypoxia.	protein_coding	RELATED TO AP2 12 (RAP2.12)	ETHYLENE RESPONSE FACTOR 74 (ERF74);RELATED TO AP2 12 (RAP2.12)
C3	69101540	69242418	69112799	69116228	+	brad	gene	ID=gene:Bo3g184320;me=GLIP5;biotype=protein_coding;description=GDSL-motif lipase 5 [Source:TAIR%3BAcc:AT1G53920](projected from arabidopsis_thalia%2CAT1G53920);gene_id=Bo3g184320;logic_me=brad_maker_pasa	AT1G53920	AT1G53920.1	Contains lipase sigture motif and GDSL domain.	protein_coding	GDSL-MOTIF LIPASE 5 (GLIP5)	GDSL-MOTIF LIPASE 5 (GLIP5)
C3	69101540	69242418	69121174	69126704	-	brad	gene	ID=gene:Bo3g184330;biotype=protein_coding;gene_id=Bo3g184330;logic_me=brad_maker_pasa
C3	69101540	69242418	69128137	69129213	+	brad	gene	ID=gene:Bo3g184340;biotype=protein_coding;gene_id=Bo3g184340;logic_me=brad_maker_pasa
C3	69101540	69242418	69129416	69130579	-	brad	gene	ID=gene:Bo3g184350;biotype=protein_coding;gene_id=Bo3g184350;logic_me=brad_maker_pasa
C3	69101540	69242418	69139466	69141371	+	brad	gene	ID=gene:Bo3g184360;biotype=protein_coding;gene_id=Bo3g184360;logic_me=brad_maker_pasa	AT1G53990	AT1G53990.1	Contains lipase sigture motif and GDSL domain. The mR is cell-to-cell mobile.	protein_coding	GDSL-MOTIF LIPASE 3 (GLIP3)	GDSL-MOTIF LIPASE 3 (GLIP3)
C3	69101540	69242418	69142388	69144817	+	brad	gene	ID=gene:Bo3g184370;biotype=protein_coding;gene_id=Bo3g184370;logic_me=brad_maker_pasa
C3	69101540	69242418	69150809	69153804	-	brad	gene	ID=gene:Bo3g184380;biotype=protein_coding;gene_id=Bo3g184380;logic_me=brad_maker_pasa	AT1G54010	AT1G54010.1	GDSL-motif esterase/acyltransferase/lipase. Enzyme group with broad substrate specificity that may catalyze acyltransfer or hydrolase reactions with lipid and non-lipid substrates.	protein_coding	GDSL-LIKE LIPASE 23 (GLL23)	GDSL-LIKE LIPASE 23 (GLL23)
C3	69101540	69242418	69166105	69166508	+	maker	gene	ID=BOLEPAN_00000142;me=BOLEPAN_00000142;Alias=maker-jcf7180000679265_Cabbage1-augustus-gene-0.2;
C3	69101540	69242418	69176587	69180976	+	brad	gene	ID=gene:Bo3g184390;biotype=protein_coding;gene_id=Bo3g184390;logic_me=brad_maker_pasa
C3	69101540	69242418	69183164	69184515	+	maker	gene	ID=BOLEPAN_00003726;me=BOLEPAN_00003726;Alias=maker-jcf7180000277489_Kale-sp-gene-0.3;
C3	69101540	69242418	69188187	69188721	+	brad	gene	ID=gene:Bo3g184400;biotype=protein_coding;gene_id=Bo3g184400;logic_me=brad_maker_pasa
C3	69101540	69242418	69201035	69203502	-	brad	gene	ID=gene:Bo3g184410;biotype=protein_coding;gene_id=Bo3g184410;logic_me=brad_maker_pasa
C3	69101540	69242418	69234508	69236202	+	brad	gene	ID=gene:Bo3g184420;biotype=protein_coding;gene_id=Bo3g184420;logic_me=brad_maker_pasa	AT1G54030	AT1G54030.1	Encodes a vacuolar protein. Mutation causes organizatiol defects in the endoplasmic reticulum and aberrant protein trafficking in the plant secretory pathway. The mR is cell-to-cell mobile.	protein_coding	MODIFIED VACUOLE PHENOTYPE 1 (MVP1)	NUCLEAR CAGE (NUC);ENDOPLASMIC RETICULUM MORPHOLOGY 3 (ERMO3);GOLGI DEFECTS 36 (GOLD36);MODIFIED VACUOLE PHENOTYPE 1 (MVP1)
C3	69101540	69242418	69241057	69245562	-	brad	gene	ID=gene:Bo3g184430;biotype=protein_coding;gene_id=Bo3g184430;logic_me=brad_maker_pasa	AT1G54020	AT1G54020.2	GDSL-motif esterase/acyltransferase/lipase. Enzyme group with broad substrate specificity that may catalyze acyltransfer or hydrolase reactions with lipid and non-lipid substrates.	protein_coding
C4	20006426	20178845	20015860	20016550	-	brad	gene	ID=gene:Bo4g080040;biotype=protein_coding;gene_id=Bo4g080040;logic_me=brad_maker_pasa
C4	20006426	20178845	20050751	20052482	+	brad	gene	ID=gene:Bo4g080050;biotype=protein_coding;gene_id=Bo4g080050;logic_me=brad_maker_pasa
C4	20006426	20178845	20060725	20062489	-	brad	gene	ID=gene:Bo4g080060;biotype=protein_coding;gene_id=Bo4g080060;logic_me=brad_maker_pasa
C4	20006426	20178845	20109056	20114362	+	brad	gene	ID=gene:Bo4g080070;biotype=protein_coding;gene_id=Bo4g080070;logic_me=brad_maker_pasa
C4	20006426	20178845	20168974	20171615	+	brad	gene	ID=gene:Bo4g081070;biotype=protein_coding;description=Plant neutral invertase family protein [Source:TAIR%3BAcc:AT1G56560](projected from arabidopsis_thalia%2CAT1G56560);gene_id=Bo4g081070;logic_me=brad_maker_pasa	AT1G56560	AT1G56560.1	A/N-InvA is a neutral invertase that breaks sucrose down into fructose and glucose. It is member of the larger family of alkaline/neutral invertases (GH100). GFP-tagged A/N-InvA localizes to the mitochondria. atinva mutants have reduced root growth, reduced invertase activity, and increased expression of antioxidant genes under basal conditions. The levels of A/N-InvA transcripts rise in response…	protein_coding	ALKALINE/NEUTRAL INVERTASE A (A/N-InvA)	ALKALINE/NEUTRAL INVERTASE A (A/N-InvA)
C4	20006426	20178845	20177036	20177690	-	brad	gene	ID=gene:Bo4g081080;biotype=protein_coding;gene_id=Bo4g081080;logic_me=brad_maker_pasa
C4	20178844	20293790	20223827	20228159	+	brad	gene	ID=gene:Bo4g081090;biotype=protein_coding;gene_id=Bo4g081090;logic_me=brad_maker_pasa
C4	20178844	20293790	20229310	20231648	+	brad	gene	ID=gene:Bo4g081100;biotype=protein_coding;gene_id=Bo4g081100;logic_me=brad_maker_pasa
C4	20178844	20293790	20232513	20234411	-	brad	gene	ID=gene:Bo4g081110;biotype=protein_coding;gene_id=Bo4g081110;logic_me=brad_maker_pasa
C4	20178844	20293790	20236311	20236618	+	brad	gene	ID=gene:Bo4g081120;biotype=protein_coding;gene_id=Bo4g081120;logic_me=brad_maker_pasa
C4	20178844	20293790	20241968	20242965	-	brad	gene	ID=gene:Bo4g081130;biotype=protein_coding;gene_id=Bo4g081130;logic_me=brad_maker_pasa	AT1G57610	AT1G57610.1	calcium uniporter (DUF607);(source:Araport11)	protein_coding	MITOCHONDRIAL CALCIUM UPTAKE2 (MCU2)	MITOCHONDRIAL CALCIUM UPTAKE2 (MCU2)
C4	22190383	22477747	22197018	22198956	+	brad	gene	ID=gene:Bo4g086470;biotype=protein_coding;gene_id=Bo4g086470;logic_me=brad_maker_pasa	AT1G61040	AT1G61040.1	Encodes a yeast Paf1C subunit homolog required for the expression of the MADS box gene FLC and other members of the FLC/MAF MADS-box gene family. Member of PAF-C complex.	protein_coding	VERLIZATION INDEPENDENCE 5 (VIP5)	VERLIZATION INDEPENDENCE 5 (VIP5)
C4	22190383	22477747	22200207	22201524	+	brad	gene	ID=gene:Bo4g086480;biotype=protein_coding;gene_id=Bo4g086480;logic_me=brad_maker_pasa	AT1G61050	AT1G61050.1	alpha 1,4-glycosyltransferase family protein;(source:Araport11)	protein_coding
C4	22190383	22477747	22202502	22203634	-	brad	gene	ID=gene:Bo4g086490;biotype=protein_coding;description=Protein of unknown function (DUF1218) [Source:TAIR%3BAcc:AT1G61065](projected from arabidopsis_thalia%2CAT1G61065);gene_id=Bo4g086490;logic_me=brad_maker_pasa	AT1G61065	AT1G61065.1	1,3-beta-glucan synthase component (DUF1218);(source:Araport11)	protein_coding
C4	22190383	22477747	22204246	22205341	+	brad	gene	ID=gene:Bo4g086500;biotype=protein_coding;gene_id=Bo4g086500;logic_me=brad_maker_pasa
C4	22190383	22477747	22309718	22310891	+	brad	gene	ID=gene:Bo4g086510;biotype=protein_coding;gene_id=Bo4g086510;logic_me=brad_maker_pasa
C4	22190383	22477747	22310996	22311922	+	brad	gene	ID=gene:Bo4g086520;biotype=protein_coding;gene_id=Bo4g086520;logic_me=brad_maker_pasa
C4	22190383	22477747	22318810	22319947	+	brad	gene	ID=gene:Bo4g086530;biotype=protein_coding;gene_id=Bo4g086530;logic_me=brad_maker_pasa
C4	22190383	22477747	22320130	22320775	+	brad	gene	ID=gene:Bo4g086540;biotype=protein_coding;gene_id=Bo4g086540;logic_me=brad_maker_pasa
C4	22190383	22477747	22320867	22321436	+	brad	gene	ID=gene:Bo4g086550;biotype=protein_coding;gene_id=Bo4g086550;logic_me=brad_maker_pasa
C4	22190383	22477747	22335673	22338527	-	brad	gene	ID=gene:Bo4g086560;biotype=protein_coding;gene_id=Bo4g086560;logic_me=brad_maker_pasa
C4	22190383	22477747	22389012	22389595	+	brad	gene	ID=gene:Bo4g086570;biotype=protein_coding;gene_id=Bo4g086570;logic_me=brad_maker_pasa
C4	22190383	22477747	22395951	22396430	+	brad	gene	ID=gene:Bo4g086580;biotype=protein_coding;gene_id=Bo4g086580;logic_me=brad_maker_pasa
C4	22190383	22477747	22451711	22453378	+	brad	gene	ID=gene:Bo4g086590;biotype=protein_coding;gene_id=Bo4g086590;logic_me=brad_maker_pasa
C4	22190383	22477747	22455975	22456821	+	brad	gene	ID=gene:Bo4g086600;biotype=protein_coding;gene_id=Bo4g086600;logic_me=brad_maker_pasa	AT1G61120	AT1G61120.1	Encodes a geranyllilool synthase that produces a precursor to TMTT, a volatile plant defense C16-homoterpene. GES transcript levels rise in response to alamethicin, a fungal peptide mixture that damages membranes. This transcriptiol response is blocked in JA biosynthetic and JA sigling mutants, but GES transcript levels still rise in response to alamethicin in mutants with salicylic acid and ethy…	protein_coding	TERPENE SYNTHASE 04 (TPS04)	TERPENE SYNTHASE 04 (TPS04);GERANYLLILOOL SYNTHASE (GES);TERPENE SYNTHASE 4 (TPS4)
C4	22765109	22880055	22792083	22794740	+	brad	gene	ID=gene:Bo4g086820;biotype=protein_coding;gene_id=Bo4g086820;logic_me=brad_maker_pasa
C4	22765109	22880055	22802689	22802905	-	brad	gene	ID=gene:Bo4g086830;biotype=protein_coding;gene_id=Bo4g086830;logic_me=brad_maker_pasa
C4	22765109	22880055	22803145	22804526	-	brad	gene	ID=gene:Bo4g086840;biotype=protein_coding;gene_id=Bo4g086840;logic_me=brad_maker_pasa
C4	22765109	22880055	22824331	22825378	+	brad	gene	ID=gene:Bo4g086850;biotype=protein_coding;gene_id=Bo4g086850;logic_me=brad_maker_pasa
C4	22765109	22880055	22828186	22829594	-	brad	gene	ID=gene:Bo4g086860;biotype=protein_coding;gene_id=Bo4g086860;logic_me=brad_maker_pasa
C4	22765109	22880055	22844943	22846275	+	brad	gene	ID=gene:Bo4g086870;biotype=protein_coding;gene_id=Bo4g086870;logic_me=brad_maker_pasa
C4	23569725	23684671	23595303	23596883	-	brad	gene	ID=gene:Bo4g089300;biotype=protein_coding;gene_id=Bo4g089300;logic_me=brad_maker_pasa	AT1G61860	AT1G61860.1	Protein kise superfamily protein;(source:Araport11)	protein_coding	PBS1-LIKE 41 (PBL41)	PBS1-LIKE 41 (PBL41)
C4	23569725	23684671	23597665	23598221	-	brad	gene	ID=gene:Bo4g089310;biotype=protein_coding;gene_id=Bo4g089310;logic_me=brad_maker_pasa	AT1G61870	AT1G61870.1	Generic translation factor involved in mitochondrial translation.	protein_coding	PENTATRICOPEPTIDE REPEAT 336 (PPR336)	PENTATRICOPEPTIDE REPEAT 336 (PPR336);RIBOSOMAL PPR PROTEIN 1 (RPPR1)
C4	23569725	23684671	23618849	23619362	+	brad	gene	ID=gene:Bo4g089320;biotype=protein_coding;gene_id=Bo4g089320;logic_me=brad_maker_pasa
C4	23569725	23684671	23620226	23621564	-	brad	gene	ID=gene:Bo4g090320;biotype=protein_coding;gene_id=Bo4g090320;logic_me=brad_maker_pasa
C4	23569725	23684671	23627681	23629897	-	brad	gene	ID=gene:Bo4g090330;biotype=protein_coding;gene_id=Bo4g090330;logic_me=brad_maker_pasa
C4	23569725	23684671	23637575	23640751	+	brad	gene	ID=gene:Bo4g090340;biotype=protein_coding;gene_id=Bo4g090340;logic_me=brad_maker_pasa
C4	23569725	23684671	23640802	23644840	+	brad	gene	ID=gene:Bo4g090350;biotype=protein_coding;gene_id=Bo4g090350;logic_me=brad_maker_pasa
C4	23569725	23684671	23668829	23671363	-	brad	gene	ID=gene:Bo4g090360;biotype=protein_coding;gene_id=Bo4g090360;logic_me=brad_maker_pasa
C4	23569725	23684671	23672557	23673064	-	brad	gene	ID=gene:Bo4g090370;biotype=protein_coding;gene_id=Bo4g090370;logic_me=brad_maker_pasa
C4	23569725	23684671	23673098	23673368	-	brad	gene	ID=gene:Bo4g090380;biotype=protein_coding;gene_id=Bo4g090380;logic_me=brad_maker_pasa
C4	23569725	23684671	23681074	23682334	+	brad	gene	ID=gene:Bo4g090390;biotype=protein_coding;gene_id=Bo4g090390;logic_me=brad_maker_pasa	AT1G61990	AT1G61990.1	Mitochondrial transcription termition factor family protein;(source:Araport11)	protein_coding	(MTERF13)	(MTERF13)
C5	21548600	21848398	21549755	21554658	-	brad	gene	ID=gene:Bo5g063050;me=PHV;biotype=protein_coding;description=Homeobox-leucine zipper family protein / lipid-binding START domain-containing	AT1G30490	AT1G30490.1	Domint PHV mutations cause transformation of abaxial leaf fates into adaxial leaf fates. Has overlapping functions with PHABULOSA, REVOLUTA and CORO/ATHB15 in patterning the apical portion of the embryo. Encodes a member of HD-Zip family which contains homeodomain-leucine zipper domains and domain similar to a mammalian sterol binding domain.	protein_coding	PHAVOLUTA (PHV)	(ATHB9);PHAVOLUTA (PHV)
C5	21548600	21848398	21561018	21562364	-	brad	gene	ID=gene:Bo5g063060;me=NF-YA7;biotype=protein_coding;description=nuclear factor Y%2C subunit A7 [Source:TAIR%3BAcc:AT1G30500](projected from arabidopsis_thalia%2CAT1G30500);gene_id=Bo5g063060;logic_me=brad_maker_pasa	AT1G30500	AT1G30500.2	nuclear factor Y, subunit A7;(source:Araport11)	protein_coding	NUCLEAR FACTOR Y, SUBUNIT A7 (NF-YA7)	NUCLEAR FACTOR Y, SUBUNIT A7 (NF-YA7)
C5	21548600	21848398	21563464	21565250	-	brad	gene	ID=gene:Bo5g063070;biotype=protein_coding;gene_id=Bo5g063070;logic_me=brad_maker_pasa	AT1G30510	AT1G30510.2	Encodes a root-type ferredoxin:DP(H) oxidoreductase.	protein_coding	ROOT FNR 2 (RFNR2)	ROOT FNR 2 (RFNR2);ROOT FNR 2 (ATRFNR2)
C5	21548600	21848398	21567809	21568250	-	brad	gene	ID=gene:Bo5g063080;biotype=protein_coding;description=unknown protein%3B FUNCTIONS IN: molecular_function unknown%3B INVOLVED IN:	AT1G30515	AT1G30515.1	GATA zinc finger protein;(source:Araport11)	protein_coding
C5	21548600	21848398	21570536	21570812	+	brad	gene	ID=gene:Bo5g063090;biotype=protein_coding;gene_id=Bo5g063090;logic_me=brad_maker_pasa	AT4G20330	AT4G20330.1	Transcription initiation factor TFIIE, beta subunit;(source:Araport11)	protein_coding
C5	21548600	21848398	21570978	21571646	-	brad	gene	ID=gene:Bo5g063100;biotype=protein_coding;gene_id=Bo5g063100;logic_me=brad_maker_pasa
C5	21548600	21848398	21572735	21575300	+	brad	gene	ID=gene:Bo5g063110;me=AAE14;biotype=protein_coding;description=acyl-activating enzyme 14 [Source:TAIR%3BAcc:AT1G30520](projected from arabidopsis_thalia%2CAT1G30520);gene_id=Bo5g063110;logic_me=brad_maker_pasa	AT1G30520	AT1G30520.1	Encodes a chloroplast O-succinylbenzoyl-CoA ligase. Involved in phylloquinone biosynthesis. Knock mutant is seedling lethal.	protein_coding	ACYL-ACTIVATING ENZYME 14 (AAE14)	ACYL-ACTIVATING ENZYME 14 (AAE14)
C5	21548600	21848398	21576144	21578154	+	brad	gene	ID=gene:Bo5g063120;biotype=protein_coding;gene_id=Bo5g063120;logic_me=brad_maker_pasa	AT2G34730	AT2G34730.1	myosin heavy chain-like protein;(source:Araport11)	protein_coding
C5	21548600	21848398	21578536	21580415	-	brad	gene	ID=gene:Bo5g063130;biotype=protein_coding;description=Actin-like ATPase superfamily protein [Source:TAIR%3BAcc:AT1G30540](projected from arabidopsis_thalia%2CAT1G30540);gene_id=Bo5g063130;logic_me=brad_maker_pasa	AT1G30540	AT1G30540.1	Actin-like ATPase superfamily protein;(source:Araport11)	protein_coding	GLCC KISE (GNK)	GLCC KISE (GNK)
C5	21548600	21848398	21582422	21585250	+	brad	gene	ID=gene:Bo5g063140;biotype=protein_coding;gene_id=Bo5g063140;logic_me=brad_maker_pasa
C5	21548600	21848398	21585273	21585513	+	brad	gene	ID=gene:Bo5g063150;biotype=protein_coding;gene_id=Bo5g063150;logic_me=brad_maker_pasa
C5	21548600	21848398	21592707	21593798	+	brad	gene	ID=gene:Bo5g063160;biotype=protein_coding;gene_id=Bo5g063160;logic_me=brad_maker_pasa
C5	21548600	21848398	21594458	21595218	+	brad	gene	ID=gene:Bo5g063170;biotype=protein_coding;gene_id=Bo5g063170;logic_me=brad_maker_pasa
C5	21548600	21848398	21607492	21609534	+	brad	gene	ID=gene:Bo5g063180;biotype=protein_coding;description=Phototropic-responsive NPH3 family protein [Source:TAIR%3BAcc:AT3G08570](projected from arabidopsis_thalia%2CAT3G08570);gene_id=Bo5g063180;logic_me=brad_maker_pasa	AT3G08570	AT3G08570.1	Phototropic-responsive NPH3 family protein;(source:Araport11)	protein_coding
C5	21548600	21848398	21625282	21627844	+	brad	gene	ID=gene:Bo5g063190;me=HERK2;biotype=protein_coding;description=hercules receptor kise 2 [Source:TAIR%3BAcc:AT1G30570](projected from arabidopsis_thalia%2CAT1G30570);gene_id=Bo5g063190;logic_me=brad_maker_pasa	AT1G30570	AT1G30570.1	Encodes HERCULES2 (HERK2), a receptor kise regulated by Brassinosteroids and required for cell elongation during vegetative growth.	protein_coding	HERCULES RECEPTOR KISE 2 (HERK2)	HERCULES RECEPTOR KISE 2 (HERK2)
C5	21548600	21848398	21628302	21631347	-	brad	gene	ID=gene:Bo5g063200;biotype=protein_coding;gene_id=Bo5g063200;logic_me=brad_maker_pasa	AT1G30580	AT1G30580.1	GTP binding protein;(source:Araport11)	protein_coding	(ENGD-1)	(ENGD-1)
C5	21548600	21848398	21644243	21647599	-	brad	gene	ID=gene:Bo5g063210;biotype=protein_coding;description=Subtilase family protein [Source:TAIR%3BAcc:AT1G30600](projected from arabidopsis_thalia%2CAT1G30600);gene_id=Bo5g063210;logic_me=brad_maker_pasa	AT1G30600	AT1G30600.1	Subtilase family protein;(source:Araport11)	protein_coding
C5	21548600	21848398	21649578	21653150	+	brad	gene	ID=gene:Bo5g063220;biotype=protein_coding;gene_id=Bo5g063220;logic_me=brad_maker_pasa	AT1G30610	AT1G30610.1	Pentatricopeptide repeat protein .Mutations in this locus result in embryo lethality due to defects in chloroplast development. Embryo shape at seed maturity is globular.	protein_coding	EMBRYO DEFECTIVE 2279 (emb2279)	EMBRYO DEFECTIVE 88 (EMB88);SUPPRESSOR OF THF1 (SOT5);EMBRYO DEFECTIVE 2279 (emb2279)
C5	21548600	21848398	21656375	21659992	-	brad	gene	ID=gene:Bo5g063230;biotype=protein_coding;gene_id=Bo5g063230;logic_me=brad_maker_pasa
C5	21548600	21848398	21672985	21675371	+	brad	gene	ID=gene:Bo5g063240;me=HSR8;biotype=protein_coding;description=D(P)-binding Rossmann-fold superfamily protein [Source:TAIR%3BAcc:AT1G30620](projected from arabidopsis_thalia%2CAT1G30620);gene_id=Bo5g063240;logic_me=brad_maker_pasa	AT1G30620	AT1G30620.1	encodes a type-II membrane protein that catalyzes 4-epimerization of UDP-D-Xylose to UDP-L-Arabinose in vitro, the nucleotide sugar used by glycosyltransferases in the arabinosylation of cell wall polysaccharides and wall-resident proteoglycans.	protein_coding	MURUS 4 (MUR4)	HIGH SUGAR RESPONSE8 (HSR8);UDP-D-XYLOSE 4-EPIMERASE 1 (UXE1);MURUS 4 (MUR4)
C5	21548600	21848398	21676211	21677741	-	brad	gene	ID=gene:Bo5g063250;biotype=protein_coding;description=Coatomer epsilon subunit [Source:TAIR%3BAcc:AT1G30630](projected from arabidopsis_thalia%2CAT1G30630);gene_id=Bo5g063250;logic_me=brad_maker_pasa	AT1G30630	AT1G30630.1	Member of the Coat Protein I (COPI) complex is a seven-subunit coatomer complex consisting of the &#945;, &#946;, &#946;&#8242;, &#947;, &#948;, &#949;, and &#950; proteins. COPI is required for retrograde transport from the Golgi to the endoplasmic reticulum, Golgi maintence, and cell plate formation.	protein_coding	&#949;1 COAT PROTEIN (&#949;1-COP)	&#949;1 COAT PROTEIN (&#949;1-COP)
C5	21548600	21848398	21678775	21682222	+	brad	gene	ID=gene:Bo5g063260;biotype=protein_coding;description=Protein kise family protein [Source:TAIR%3BAcc:AT1G30640](projected from arabidopsis_thalia%2CAT1G30640);gene_id=Bo5g063260;logic_me=brad_maker_pasa	AT1G30640	AT1G30640.1	Protein kise family protein;(source:Araport11)	protein_coding
C5	21548600	21848398	21687649	21687892	+	brad	gene	ID=gene:Bo5g063270;biotype=protein_coding;gene_id=Bo5g063270;logic_me=brad_maker_pasa
C5	21548600	21848398	21694601	21696915	+	brad	gene	ID=gene:Bo5g063280;biotype=protein_coding;gene_id=Bo5g063280;logic_me=brad_maker_pasa	AT1G30650	AT1G30650.1	member of WRKY Transcription Factor; Group II-e	protein_coding	WRKY D-BINDING PROTEIN 14 (WRKY14)	WRKY D-BINDING PROTEIN 14 (WRKY14); (AR411);WRKY D-BINDING PROTEIN 14 (ATWRKY14)
C5	21548600	21848398	21714344	21714806	-	brad	gene	ID=gene:Bo5g064280;biotype=protein_coding;gene_id=Bo5g064280;logic_me=brad_maker_pasa
C5	21548600	21848398	21717115	21721112	+	brad	gene	ID=gene:Bo5g064290;biotype=protein_coding;gene_id=Bo5g064290;logic_me=brad_maker_pasa	AT1G30680	AT1G30680.1	Twinkle is a dual localized (mitochondria and chloroplast) D primase-helicase. It synthesizes R primers from a 5&#8242; -(G/C)GGA-3&#8242; template, where the last two 3' nucleotides are cryptic. Mitochondrial protein involved in D replication which binds to D polymerases, Pol1A and Pol1B.	protein_coding	ARABIDOPSIS TWINKLE HOMOLOG (ATH)	(TWINKLE);ARABIDOPSIS TWINKLE HOMOLOG (ATH)
C5	21548600	21848398	21722809	21724667	+	brad	gene	ID=gene:Bo5g064300;biotype=protein_coding;gene_id=Bo5g064300;logic_me=brad_maker_pasa	AT1G30690	AT1G30690.1	Sec14p-like phosphatidylinositol transfer family protein;(source:Araport11)	protein_coding	(PATL4)	(PATL4)
C5	21548600	21848398	21732509	21734319	+	brad	gene	ID=gene:Bo5g064310;biotype=protein_coding;description=FAD-binding Berberine family protein [Source:Projected from Arabidopsis thalia	AT1G30700	AT1G30700.1	FAD-binding Berberine family protein;(source:Araport11)	protein_coding	(ATBBE8)	(ATBBE8)
C5	21548600	21848398	21739103	21739730	-	brad	gene	ID=gene:Bo5g064320;biotype=protein_coding;gene_id=Bo5g064320;logic_me=brad_maker_pasa	AT1G14800	AT1G14800.1	Nucleic acid-binding, OB-fold-like protein;(source:Araport11)	protein_coding
C5	21548600	21848398	21742516	21744100	+	brad	gene	ID=gene:Bo5g064330;biotype=protein_coding;description=FAD-binding Berberine family protein [Source:TAIR%3BAcc:AT1G30730](projected from arabidopsis_thalia%2CAT1G30730);gene_id=Bo5g064330;logic_me=brad_maker_pasa	AT1G30730	AT1G30730.1	FAD-binding Berberine family protein;(source:Araport11)	protein_coding	(ATBBE11)	(ATBBE11)
C5	21548600	21848398	21745799	21747410	+	brad	gene	ID=gene:Bo5g064340;biotype=protein_coding;description=FAD-binding Berberine family protein [Source:TAIR%3BAcc:AT1G30740](projected from arabidopsis_thalia%2CAT1G30740);gene_id=Bo5g064340;logic_me=brad_maker_pasa	AT1G30740	AT1G30740.1	FAD-binding Berberine family protein;(source:Araport11)	protein_coding	(ATBBE12)	(ATBBE12)
C5	21548600	21848398	21747703	21750361	-	brad	gene	ID=gene:Bo5g064350;biotype=protein_coding;gene_id=Bo5g064350;logic_me=brad_maker_pasa	AT3G12230	AT3G12230.1	serine carboxypeptidase-like 14;(source:Araport11)	protein_coding	SERINE CARBOXYPEPTIDASE-LIKE 14 (scpl14)	SERINE CARBOXYPEPTIDASE-LIKE 14 (scpl14)
C5	21548600	21848398	21756168	21759051	-	brad	gene	ID=gene:Bo5g064360;biotype=protein_coding;description=Protein of unknown function (DUF668) [Source:TAIR%3BAcc:AT1G30755](projected from arabidopsis_thalia%2CAT1G30755);gene_id=Bo5g064360;logic_me=brad_maker_pasa	AT1G30755	AT1G30755.1	elongation factor G, putative (DUF668);(source:Araport11)	protein_coding	PSK SIMULATOR 2 (PSI2)	PSK SIMULATOR 2 (PSI2)
C5	21548600	21848398	21782390	21785041	+	brad	gene	ID=gene:Bo5g064370;biotype=protein_coding;gene_id=Bo5g064370;logic_me=brad_maker_pasa	AT1G30760	AT1G30760.1	Encodes a BBE-like enzyme that acts in monolignol metabolism by catalyzing the oxidation of aromatic allylic alcohols, such as coumaryl-, sipyl-, and coniferyl alcohol, to the corresponding aldehydes. The mR is cell-to-cell mobile.	protein_coding	BERBERINE BRIDGE ENZYME-LIKE 13 (ATBBE-LIKE 13)	BERBERINE BRIDGE ENZYME-LIKE 13 (ATBBE-LIKE 13)
C5	21548600	21848398	21788158	21789250	-	brad	gene	ID=gene:Bo5g064380;biotype=protein_coding;gene_id=Bo5g064380;logic_me=brad_maker_pasa	AT1G23520	AT1G23520.1	hypothetical protein (DUF220);(source:Araport11)	protein_coding
C5	21548600	21848398	21808685	21809114	-	brad	gene	ID=gene:Bo5g064390;biotype=protein_coding;gene_id=Bo5g064390;logic_me=brad_maker_pasa	AT1G30780	AT1G30780.1	F-box associated ubiquitition effector family protein;(source:Araport11)	protein_coding
C5	21548600	21848398	21811895	21815142	-	brad	gene	ID=gene:Bo5g064400;biotype=protein_coding;gene_id=Bo5g064400;logic_me=brad_maker_pasa	AT1G30810	AT1G30810.1	JMJ18 encodes a novel JmjC domain- containing histone H3K4 demethylase.	protein_coding	JUMONJI DOMAIN-CONTAINING PROTEIN 18 (JMJ18)	JUMONJI DOMAIN-CONTAINING PROTEIN 18 (JMJ18)
C5	21548600	21848398	21821512	21822836	+	brad	gene	ID=gene:Bo5g064410;biotype=protein_coding;gene_id=Bo5g064410;logic_me=brad_maker_pasa
C5	21548600	21848398	21825230	21829009	-	brad	gene	ID=gene:Bo5g064420;biotype=protein_coding;gene_id=Bo5g064420;logic_me=brad_maker_pasa	AT1G30820	AT1G30820.1	Cytidine triphosphate synthase.	protein_coding	CTP SYNTHASE 1 (CTPS1)	CTP SYNTHASE 1 (CTPS1)
C5	22148193	22398025	22147670	22150296	-	brad	gene	ID=gene:Bo5g065560;biotype=protein_coding;gene_id=Bo5g065560;logic_me=brad_maker_pasa	AT1G30860	AT1G30860.1	RING/U-box superfamily protein;(source:Araport11)	protein_coding
C5	22148193	22398025	22164463	22166369	+	brad	gene	ID=gene:Bo5g065570;biotype=protein_coding;gene_id=Bo5g065570;logic_me=brad_maker_pasa	AT1G30870	AT1G30870.1	Peroxidase superfamily protein;(source:Araport11)	protein_coding	PEROXIDASE7 (PER7)	PEROXIDASE7 (PER7)
C5	22148193	22398025	22166863	22167395	-	brad	gene	ID=gene:Bo5g065580;biotype=protein_coding;gene_id=Bo5g065580;logic_me=brad_maker_pasa	AT1G30880	AT1G30880.1	hypothetical protein;(source:Araport11)	protein_coding
C5	22148193	22398025	22170994	22174166	+	brad	gene	ID=gene:Bo5g065590;me=VSR6;biotype=protein_coding;description=VACUOLAR SORTING RECEPTOR 6 [Source:TAIR%3BAcc:AT1G30900](projected from arabidopsis_thalia%2CAT1G30900);gene_id=Bo5g065590;logic_me=brad_maker_pasa	AT1G30900	AT1G30900.1	VACUOLAR SORTING RECEPTOR 6;(source:Araport11)	protein_coding	VACUOLAR SORTING RECEPTOR 6 (VSR6)	BINDING PROTEIN OF 80 KDA 3;3 (BP80-3;3);VACUOLAR SORTING RECEPTOR 3;3 (VSR3;3);VACUOLAR SORTING RECEPTOR 6 (VSR6)
C5	22148193	22398025	22175819	22177621	-	brad	gene	ID=gene:Bo5g065600;biotype=protein_coding;gene_id=Bo5g065600;logic_me=brad_maker_pasa	AT1G30960	AT1G30960.1	Ortholog of ERA (E. coli RAS-like protein)-related GTPase (ERG). Mitochondrial protein that associates with 18sR. Heterozygous mutants segregate for embryo lethality inherited as a sporphytic materl effect. Increased ROS in the mutant ovule suggests a heritable mitochondrial defect results in lethality.	protein_coding	(ERA-2)	(ERA-2);ERA (E. COLI RAS-LIKE PROTEIN)-RELATED GTPASE 2 (ERG2); (ATERG2)
C5	22148193	22398025	22178552	22180756	-	brad	gene	ID=gene:Bo5g065610;biotype=protein_coding;gene_id=Bo5g065610;logic_me=brad_maker_pasa	AT1G30970	AT1G30970.1	Encodes SUF4 (SUPPRESSOR of FRI 4), a putative zinc-finger-containing transcription factor that is required for delayed flowering in winter-annual Arabidopsis. suf4 mutations strongly suppress the late-flowering phenotype of FRI (FRIGIDA) mutants. suf4 mutants also show reduced H3K4 trimethylation at FLC (FLOWERING LOCUS C), a floral inhibitor. SUF4 may act to specifically recruit a putative hist…	protein_coding	SUPPRESSOR OF FRIGIDA4 (SUF4)	SUPPRESSOR OF FRIGIDA4 (SUF4)
C5	22148193	22398025	22217258	22218024	+	brad	gene	ID=gene:Bo5g065620;biotype=protein_coding;gene_id=Bo5g065620;logic_me=brad_maker_pasa
C5	22148193	22398025	22218576	22220128	-	brad	gene	ID=gene:Bo5g065630;me=OSB4;biotype=protein_coding;description=organellar single-stranded D binding protein 4 [Source:TAIR%3BAcc:AT1G31010](projected from	AT1G31010	AT1G31010.1	organellar single-stranded D binding protein 4;(source:Araport11)	protein_coding	ORGANELLAR SINGLE-STRANDED D BINDING PROTEIN 4 (OSB4)	ORGANELLAR SINGLE-STRANDED D BINDING PROTEIN 4 (OSB4)
C5	22148193	22398025	22223302	22224511	+	brad	gene	ID=gene:Bo5g065640;me=ATO2;biotype=protein_coding;description=thioredoxin O2 [Source:TAIR%3BAcc:AT1G31020](projected from arabidopsis_thalia%2CAT1G31020);gene_id=Bo5g065640;logic_me=brad_maker_pasa	AT1G31020	AT1G31020.1	thioredoxin O2;(source:Araport11)	protein_coding	THIOREDOXIN O2 (TO2)	THIOREDOXIN O2 (ATO2);THIOREDOXIN O2 (TO2)
C5	22148193	22398025	22235817	22237013	-	brad	gene	ID=gene:Bo5g065650;biotype=protein_coding;gene_id=Bo5g065650;logic_me=brad_maker_pasa	AT1G31040	AT1G31040.1	ORE15 is a nuclear localized member of the PLATZ family of transcription factors. Based on over expression and loss of function phenotypes, ORE15 functions in regulation of leaf cell proliferation and senescence.	protein_coding	ORESARA15 (ORE15)	(PLATZ3);ORESARA15 (ORE15)
C5	22148193	22398025	22261259	22261759	-	brad	gene	ID=gene:Bo5g065660;biotype=protein_coding;gene_id=Bo5g065660;logic_me=brad_maker_pasa
C5	22148193	22398025	22269290	22270778	-	brad	gene	ID=gene:Bo5g065670;biotype=protein_coding;gene_id=Bo5g065670;logic_me=brad_maker_pasa
C5	22148193	22398025	22275295	22276829	-	brad	gene	ID=gene:Bo5g065680;biotype=protein_coding;gene_id=Bo5g065680;logic_me=brad_maker_pasa	AT1G31050	AT1G31050.1	basic helix-loop-helix (bHLH) D-binding superfamily protein;(source:Araport11)	protein_coding
C5	22148193	22398025	22279570	22281260	-	brad	gene	ID=gene:Bo5g065690;biotype=protein_coding;gene_id=Bo5g065690;logic_me=brad_maker_pasa
C5	22148193	22398025	22304285	22307833	+	brad	gene	ID=gene:Bo5g065700;biotype=protein_coding;gene_id=Bo5g065700;logic_me=brad_maker_pasa	AT1G31070	AT1G31070.2	Encodes a protein that functions as an N-acetylglucosamine-1-phosphate uridylyltransferase that catalyzes the formation of UDP-N-acetylglucosamine (UDP-Glcc). This is an essential precursor for glycolipid and glycoprotein synthesis and is also used for regulatory protein modification in sigling pathways. The enzyme can also catalyze the reverse reaction using both UDP-Glcc and the less common UDP…	protein_coding	N-ACETYLGLUCOSAMINE-1-PHOSPHATE URIDYLYLTRANSFERASE 1 (Glcc1pUT1)	N-ACETYLGLUCOSAMINE-1-PHOSPHATE URIDYLYLTRANSFERASE 1 (GLC.UT1);N-ACETYLGLUCOSAMINE-1-PHOSPHATE URIDYLYLTRANSFERASE 1 (Glcc1pUT1)
C5	22148193	22398025	22309945	22311168	+	brad	gene	ID=gene:Bo5g065710;biotype=protein_coding;gene_id=Bo5g065710;logic_me=brad_maker_pasa	AT5G42430	AT5G42430.1	F-box and associated interaction domains-containing protein;(source:Araport11)	protein_coding
C5	22148193	22398025	22323708	22324004	+	brad	gene	ID=gene:Bo5g065720;biotype=protein_coding;gene_id=Bo5g065720;logic_me=brad_maker_pasa
C5	22148193	22398025	22327587	22328553	-	brad	gene	ID=gene:Bo5g065730;biotype=protein_coding;gene_id=Bo5g065730;logic_me=brad_maker_pasa	AT1G31130	AT1G31130.1	polyadenylate-binding protein 1-B-binding protein;(source:Araport11)	protein_coding
C5	22148193	22398025	22329462	22329779	+	brad	gene	ID=gene:Bo5g065740;biotype=protein_coding;gene_id=Bo5g065740;logic_me=brad_maker_pasa	AT3G56090	AT3G56090.1	Encodes FERRITIN 3, AtFER3. Ferritins are a class of 24-mer multi-meric proteins found in all kingdoms of life. Function as the main iron store in mammals. Evidence suggests that Arabidopsis ferritins are essential to protect cells against oxidative damage, but they do not constitute the major iron pool.	protein_coding	FERRITIN 3 (FER3)	FERRITIN 3 (FER3);FERRITIN 3 (ATFER3)
C5	22148193	22398025	22331316	22333169	+	brad	gene	ID=gene:Bo5g065750;me=GOA;biotype=protein_coding;description=GORDITA [Source:TAIR%3BAcc:AT1G31140](projected from arabidopsis_thalia%2CAT1G31140);gene_id=Bo5g065750;logic_me=brad_maker_pasa	AT1G31140	AT1G31140.2	Encodes a B-sister MADS-box protein, GORDITA which is specific to the Brassicaceae. GOA is the most closely related paralog of ABS. GOA represses fruit growth and contributes to integument development. Over-expression of GOA results in disorganized floral structure and addition of carpel-like features to sepals.	protein_coding	GORDITA (GOA)	GORDITA (GOA)
C5	22148193	22398025	22367938	22368321	+	brad	gene	ID=gene:Bo5g065760;biotype=protein_coding;gene_id=Bo5g065760;logic_me=brad_maker_pasa
C5	22148193	22398025	22373412	22374203	-	brad	gene	ID=gene:Bo5g065770;biotype=protein_coding;gene_id=Bo5g065770;logic_me=brad_maker_pasa	AT1G31175	AT1G31175.1	cytochrome C oxidase biogenesis Cmc1-like protein;(source:Araport11)	protein_coding
C5	22148193	22398025	22374494	22376332	+	brad	gene	ID=gene:Bo5g065780;biotype=protein_coding;gene_id=Bo5g065780;logic_me=brad_maker_pasa	AT1G31190	AT1G31190.1	Encodes a myo-inositol monophosphatase IMPL1 (myo-Inositol monophosphatase like 1).	protein_coding	MYO-INOSITOL MONOPHOSPHATASE LIKE 1 (IMPL1)	MYO-INOSITOL MONOPHOSPHATASE LIKE 1 (IMPL1)
C5	22148193	22398025	22376461	22377189	-	brad	gene	ID=gene:Bo5g065790;me=ATPP2-A9;biotype=protein_coding;description=phloem protein 2-A9 [Source:TAIR%3BAcc:AT1G31200](projected from arabidopsis_thalia%2CAT1G31200);gene_id=Bo5g065790;logic_me=brad_maker_pasa	AT1G31200	AT1G31200.1	phloem protein 2-A9;(source:Araport11)	protein_coding	PHLOEM PROTEIN 2-A9 (PP2-A9)	PHLOEM PROTEIN 2-A9 (ATPP2-A9);ARATHNICTABA 4 (AN4);PHLOEM PROTEIN 2-A9 (PP2-A9)
C5	22148193	22398025	22379509	22379990	+	brad	gene	ID=gene:Bo5g065800;biotype=protein_coding;description=hydroxyproline-rich glycoprotein family protein [Source:TAIR%3BAcc:AT3G02120](projected from arabidopsis_thalia%2CAT3G02120);gene_id=Bo5g065800;logic_me=brad_maker_pasa	AT3G02120	AT3G02120.1	hydroxyproline-rich glycoprotein family protein;(source:Araport11)	protein_coding
C5	22148193	22398025	22385525	22385966	+	brad	gene	ID=gene:Bo5g065810;biotype=protein_coding;gene_id=Bo5g065810;logic_me=brad_maker_pasa	AT1G31220	AT1G31220.1	N10-formyltetrahydrofolate-dependent phosphoribosylglycimide formyltransferase that catalyzes the conversion of phosphoribosyl glycineamide to phosphoribosyl N-formylglycineamide	protein_coding
C5	22148193	22398025	22388128	22389317	+	brad	gene	ID=gene:Bo5g065820;biotype=protein_coding;gene_id=Bo5g065820;logic_me=brad_maker_pasa
C5	22148193	22398025	22390254	22394509	-	brad	gene	ID=gene:Bo5g065830;me=AK-HSDH I;biotype=protein_coding;description=aspartate kise-homoserine dehydrogese i [Source:TAIR%3BAcc:AT1G31230](projected from arabidopsis_thalia%2CAT1G31230);gene_id=Bo5g065830;logic_me=brad_maker_pasa	AT1G31230	AT1G31230.1	Encodes a bifunctiol aspartate kise/homoserine dehydrogese. These two activities catalyze the first and the third steps toward the synthesis of the essential amino acids threonine, isoleucine and methionine.	protein_coding	ASPARTATE KISE-HOMOSERINE DEHYDROGESE I (AK-HSDH I)	ASPARTATE KISE-HOMOSERINE DEHYDROGESE (AK-HSDH);ASPARTATE KISE-HOMOSERINE DEHYDROGESE I (AK-HSDH I)
C5	22148193	22398025	22396931	22397777	-	brad	gene	ID=gene:Bo5g065840;biotype=protein_coding;description=Bromodomain transcription factor [Source:TAIR%3BAcc:AT1G31240](projected from arabidopsis_thalia%2CAT1G31240);gene_id=Bo5g065840;logic_me=brad_maker_pasa	AT1G31240	AT1G31240.1	Bromodomain transcription factor;(source:Araport11)	protein_coding
C5	32591112	32691045	32590880	32592569	-	brad	gene	ID=gene:Bo5g095690;biotype=protein_coding;gene_id=Bo5g095690;logic_me=brad_maker_pasa
C5	32591112	32691045	32622342	32622783	-	brad	gene	ID=gene:Bo5g095700;biotype=protein_coding;gene_id=Bo5g095700;logic_me=brad_maker_pasa
C5	32591112	32691045	32625121	32625592	-	brad	gene	ID=gene:Bo5g095710;biotype=protein_coding;gene_id=Bo5g095710;logic_me=brad_maker_pasa
C5	32591112	32691045	32633503	32634992	+	brad	gene	ID=gene:Bo5g095720;biotype=protein_coding;gene_id=Bo5g095720;logic_me=brad_maker_pasa
C5	32591112	32691045	32638167	32638803	+	brad	gene	ID=gene:Bo5g095730;biotype=protein_coding;gene_id=Bo5g095730;logic_me=brad_maker_pasa	AT3G22480	AT3G22480.2	prefoldin 2;(source:Araport11)	protein_coding	PREFOLDIN 2 (PDF2)	PREFOLDIN 2 (PDF2)
C5	32591112	32691045	32639115	32640060	-	brad	gene	ID=gene:Bo5g095740;biotype=protein_coding;gene_id=Bo5g095740;logic_me=brad_maker_pasa
C5	32591112	32691045	32640573	32641116	+	brad	gene	ID=gene:Bo5g095750;biotype=protein_coding;description=Pre-rR-processing protein TSR2%2C conserved region [Source:TAIR%3BAcc:AT3G22510](projected from arabidopsis_thalia%2CAT3G22510);gene_id=Bo5g095750;logic_me=brad_maker_pasa	AT3G22510	AT3G22510.1	Pre-rR-processing protein TSR2, conserved region;(source:Araport11)	protein_coding
C5	32591112	32691045	32646971	32647241	-	brad	gene	ID=gene:Bo5g095760;biotype=protein_coding;gene_id=Bo5g095760;logic_me=brad_maker_pasa
C5	32591112	32691045	32648259	32649312	+	brad	gene	ID=gene:Bo5g095770;biotype=protein_coding;gene_id=Bo5g095770;logic_me=brad_maker_pasa
C5	32591112	32691045	32656485	32658832	+	brad	gene	ID=gene:Bo5g095780;biotype=protein_coding;gene_id=Bo5g095780;logic_me=brad_maker_pasa	AT3G22520	AT3G22520.1	spindle assembly abnormal protein;(source:Araport11)	protein_coding
C5	32591112	32691045	32659839	32660430	-	brad	gene	ID=gene:Bo5g095790;biotype=protein_coding;gene_id=Bo5g095790;logic_me=brad_maker_pasa	AT3G22530	AT3G22530.1	heat shock protein;(source:Araport11)	protein_coding
C5	32591112	32691045	32676661	32680498	+	brad	gene	ID=gene:Bo5g095800;biotype=protein_coding;gene_id=Bo5g095800;logic_me=brad_maker_pasa
C5	32790976	32990842	32797235	32799043	+	brad	gene	ID=gene:Bo5g096850;biotype=protein_coding;gene_id=Bo5g096850;logic_me=brad_maker_pasa
C5	32790976	32990842	32803261	32804143	+	brad	gene	ID=gene:Bo5g096860;biotype=protein_coding;gene_id=Bo5g096860;logic_me=brad_maker_pasa	AT2G22950	AT2G22950.1	Encodes a putative auto-regulated Ca2+-ATPase located in the plasma membrane involved in transporting Ca2+ outside developing pollen grains. This activity is important to support normal pollen development, particularly the progression to uninucleated microspores to bicellular pollen grains.	protein_coding	AUTO-REGULATED CA2+-ATPASE 7 (ACA7)	AUTO-REGULATED CA2+-ATPASE 7 (ACA7)
C5	32790976	32990842	32824717	32825058	+	brad	gene	ID=gene:Bo5g096870;biotype=protein_coding;gene_id=Bo5g096870;logic_me=brad_maker_pasa
C5	32790976	32990842	32828793	32829384	+	brad	gene	ID=gene:Bo5g096880;biotype=protein_coding;gene_id=Bo5g096880;logic_me=brad_maker_pasa
C5	32790976	32990842	32830337	32832903	-	brad	gene	ID=gene:Bo5g096890;biotype=protein_coding;gene_id=Bo5g096890;logic_me=brad_maker_pasa
C5	32790976	32990842	32835055	32835793	-	brad	gene	ID=gene:Bo5g096900;biotype=protein_coding;gene_id=Bo5g096900;logic_me=brad_maker_pasa	AT4G20790	AT4G20790.1	Leucine-rich repeat protein kise family protein;(source:Araport11)	protein_coding
C5	32790976	32990842	32838234	32839452	+	brad	gene	ID=gene:Bo5g096910;biotype=protein_coding;gene_id=Bo5g096910;logic_me=brad_maker_pasa	AT5G41020	AT5G41020.1	myb family transcription factor;(source:Araport11)	protein_coding
C5	32790976	32990842	32842253	32843200	+	brad	gene	ID=gene:Bo5g096920;biotype=protein_coding;gene_id=Bo5g096920;logic_me=brad_maker_pasa	AT3G22490	AT3G22490.1	Atrab28 plays a role in the ion cell balance during late embryogenesis and germition.	protein_coding	RESPONSIVE TO ABSCISIC ACID 28 (ATRAB28)	RESPONSIVE TO ABSCISIC ACID 28 (RAB28);RESPONSIVE TO ABSCISIC ACID 28 (ATRAB28)
C5	32790976	32990842	32843512	32843965	-	brad	gene	ID=gene:Bo5g096930;biotype=protein_coding;gene_id=Bo5g096930;logic_me=brad_maker_pasa
C5	32790976	32990842	32859367	32860003	-	brad	gene	ID=gene:Bo5g096940;biotype=protein_coding;gene_id=Bo5g096940;logic_me=brad_maker_pasa
C5	32790976	32990842	32878956	32879715	-	maker	gene	ID=BOLEPAN_00006360;me=BOLEPAN_00006360;Alias=augustus_masked-jcf7180001347531_Macrocarpa-processed-gene-0.0;
C5	32790976	32990842	32890894	32896585	+	brad	gene	ID=gene:Bo5g096950;biotype=protein_coding;gene_id=Bo5g096950;logic_me=brad_maker_pasa
C5	32790976	32990842	32897408	32897711	-	maker	gene	ID=BOLEPAN_00001003;me=BOLEPAN_00001003;Alias=sp_masked-jcf7180000687057_Cabbage1-processed-gene-0.0;
C5	32790976	32990842	32902082	32903313	-	brad	gene	ID=gene:Bo5g096960;biotype=protein_coding;gene_id=Bo5g096960;logic_me=brad_maker_pasa	AT1G16560	AT1G16560.1	Per1-like family protein;(source:Araport11)	protein_coding
C5	32790976	32990842	32949693	32957250	-	brad	gene	ID=gene:Bo5g096970;biotype=protein_coding;gene_id=Bo5g096970;logic_me=brad_maker_pasa	AT2G04920	AT2G04920.1	F-box and associated interaction domains-containing protein;(source:Araport11)	protein_coding
C5	32790976	32990842	32960444	32961007	-	brad	gene	ID=gene:Bo5g096980;biotype=protein_coding;gene_id=Bo5g096980;logic_me=brad_maker_pasa	AT3G22450	AT3G22450.1	Ribosomal L18p/L5e family protein;(source:Araport11)	protein_coding
C5	32790976	32990842	32966269	32966600	-	brad	gene	ID=gene:Bo5g096990;biotype=protein_coding;gene_id=Bo5g096990;logic_me=brad_maker_pasa
C5	32790976	32990842	32970699	32972736	-	brad	gene	ID=gene:Bo5g097000;biotype=protein_coding;gene_id=Bo5g097000;logic_me=brad_maker_pasa	AT3G22440	AT3G22440.1	FRIGIDA-like protein;(source:Araport11)	protein_coding
C5	32790976	32990842	32975156	32978858	-	brad	gene	ID=gene:Bo5g097010;biotype=protein_coding;description=CONTAINS InterPro DOMAIN/s: Domain of unknown function XS	AT3G22430	AT3G22430.1	R recognition motif XS domain protein;(source:Araport11)	protein_coding
C5	32790976	32990842	32980838	32982484	-	brad	gene	ID=gene:Bo5g097020;biotype=protein_coding;description=imidazoleglycerol-phosphate dehydratase [Source:Projected from Arabidopsis thalia (AT3G22425) TAIR%3BAcc:AT3G22425];gene_id=Bo5g097020;logic_me=brad_maker_pasa	AT4G14910	AT4G14910.2	Encodes a protein that is predicted to act as a imidazoleglycerol-phosphate dehydratase involved in histidine biosynthesis	protein_coding	HISTIDINE BIOSYNTHESIS 5B (HISN5B)	HISTIDINE BIOSYNTHESIS 5B (HISN5B)
C5	32790976	32990842	32985155	32987716	-	brad	gene	ID=gene:Bo5g097030;biotype=protein_coding;gene_id=Bo5g097030;logic_me=brad_maker_pasa	AT3G22420	AT3G22420.2	Encodes a member of the WNK family (9 members in all) of protein kises, the structural design of which is clearly distinct from those of other known protein kises, such as receptor-like kises and mitogen-activated protein kises. Its transcription is under the control of circadian rhythms.	protein_coding	WITH NO LYSINE (K) KISE 2 (WNK2)	(ZIK3);WITH NO LYSINE (K) KISE 2 (WNK2)
C5	38237283	38337216	38233225	38237824	-	brad	gene	ID=gene:Bo5g118530;biotype=protein_coding;gene_id=Bo5g118530;logic_me=brad_maker_pasa	AT3G18480	AT3G18480.1	This gene is predicted to encode a protein that functions as a Golgi apparatus structural component, known as a golgin in mammals and yeast. A fluorescently-tagged version of CASP co-localizes with Golgi markers, and this localization appears to require the C-termil (565?689aa) portion of the protein. The protein is inserted into a membrane in a type II orientation.	protein_coding	CCAAT-DISPLACEMENT PROTEIN ALTERTIVELY SPLICED PRODUCT (CASP)	CCAAT-DISPLACEMENT PROTEIN ALTERTIVELY SPLICED PRODUCT (CASP);CCAAT-DISPLACEMENT PROTEIN ALTERTIVELY SPLICED PRODUCT (AtCASP)
C5	38237283	38337216	38238781	38239589	+	brad	gene	ID=gene:Bo5g118540;biotype=protein_coding;description=PLAC8 family protein [Source:TAIR%3BAcc:AT3G18470](projected from arabidopsis_thalia%2CAT3G18470);gene_id=Bo5g118540;logic_me=brad_maker_pasa
C5	38237283	38337216	38261179	38263554	+	brad	gene	ID=gene:Bo5g118550;biotype=protein_coding;gene_id=Bo5g118550;logic_me=brad_maker_pasa	AT3G18420	AT3G18420.1	Protein prenylyltransferase superfamily protein;(source:Araport11)	protein_coding	SLOW GREEN 1 (SG1)	SLOW GREEN 1 (SG1)
C5	38237283	38337216	38266153	38270113	+	brad	gene	ID=gene:Bo5g118560;biotype=protein_coding;gene_id=Bo5g118560;logic_me=brad_maker_pasa	AT3G18110	AT3G18110.1	Pentatricopeptide repeat (PPR) superfamily protein;(source:Araport11)	protein_coding	EMBRYO DEFECTIVE 1270 (EMB1270)	EMBRYO DEFECTIVE 1270 (EMB1270)
C5	38237283	38337216	38274547	38278374	-	brad	gene	ID=gene:Bo5g118570;biotype=protein_coding;gene_id=Bo5g118570;logic_me=brad_maker_pasa	AT3G18100	AT3G18100.1	Member of the R2R3 transcription factor gene family.	protein_coding	MYB DOMAIN PROTEIN 4R1 (MYB4R1)	MYB DOMAIN PROTEIN 4R1 (AtMYB4R1);MYB DOMAIN PROTEIN 4R1 (MYB4R1)
C5	38237283	38337216	38302526	38304449	-	brad	gene	ID=gene:Bo5g118580;biotype=protein_coding;gene_id=Bo5g118580;logic_me=brad_maker_pasa
C5	38237283	38337216	38314737	38315672	+	brad	gene	ID=gene:Bo5g118590;biotype=protein_coding;gene_id=Bo5g118590;logic_me=brad_maker_pasa
C5	38237283	38337216	38320504	38321574	+	brad	gene	ID=gene:Bo5g118600;biotype=protein_coding;gene_id=Bo5g118600;logic_me=brad_maker_pasa
C5	38237283	38337216	38329265	38330709	+	brad	gene	ID=gene:Bo5g118610;biotype=protein_coding;gene_id=Bo5g118610;logic_me=brad_maker_pasa
C5	39886165	40036064	39891074	39892824	+	brad	gene	ID=gene:Bo5g123330;biotype=protein_coding;gene_id=Bo5g123330;logic_me=brad_maker_pasa
C5	39886165	40036064	39896052	39896731	-	brad	gene	ID=gene:Bo5g123340;biotype=protein_coding;gene_id=Bo5g123340;logic_me=brad_maker_pasa
C5	39886165	40036064	39904544	39905475	+	brad	gene	ID=gene:Bo5g123350;me=RFC3;biotype=protein_coding;description=Translation elongation factor EF1B/ribosomal protein S6 family protein	AT3G17170	AT3G17170.1	Translation elongation factor EF1B/ribosomal protein S6 family protein;(source:Araport11)	protein_coding	REGULATOR OF FATTY-ACID COMPOSITION 3 (RFC3)	REGULATOR OF FATTY-ACID COMPOSITION 3 (RFC3)
C5	39886165	40036064	39911144	39911402	+	brad	gene	ID=gene:Bo5g123360;biotype=protein_coding;gene_id=Bo5g123360;logic_me=brad_maker_pasa
C5	39886165	40036064	39911781	39912312	-	brad	gene	ID=gene:Bo5g123370;biotype=protein_coding;gene_id=Bo5g123370;logic_me=brad_maker_pasa	AT1G47970	AT1G47970.1	nucleolin;(source:Araport11)	protein_coding
C5	39886165	40036064	39914960	39915512	+	brad	gene	ID=gene:Bo5g123380;biotype=protein_coding;gene_id=Bo5g123380;logic_me=brad_maker_pasa	AT3G17130	AT3G17130.1	Plant invertase/pectin methylesterase inhibitor superfamily protein;(source:Araport11)	protein_coding
C5	39886165	40036064	39918091	39918938	-	brad	gene	ID=gene:Bo5g123390;biotype=protein_coding;gene_id=Bo5g123390;logic_me=brad_maker_pasa	AT3G17120	AT3G17120.1	transmembrane protein;(source:Araport11)	protein_coding
C5	39886165	40036064	39932143	39933716	-	brad	gene	ID=gene:Bo5g123400;biotype=protein_coding;gene_id=Bo5g123400;logic_me=brad_maker_pasa
C5	39886165	40036064	39947067	39947564	-	maker	gene	ID=BOLEPAN_00002009;me=BOLEPAN_00002009;Alias=maker-jcf7180000695578_Cabbage1-sp-gene-0.2;
C5	39886165	40036064	39953357	39954670	-	brad	gene	ID=gene:Bo5g123410;biotype=protein_coding;gene_id=Bo5g123410;logic_me=brad_maker_pasa
C5	39886165	40036064	39955456	39957709	-	brad	gene	ID=gene:Bo5g123420;biotype=protein_coding;gene_id=Bo5g123420;logic_me=brad_maker_pasa
C5	39886165	40036064	39970853	39971715	-	brad	gene	ID=gene:Bo5g123430;biotype=protein_coding;gene_id=Bo5g123430;logic_me=brad_maker_pasa
C5	39886165	40036064	39973819	39974982	-	brad	gene	ID=gene:Bo5g123440;biotype=protein_coding;gene_id=Bo5g123440;logic_me=brad_maker_pasa
C5	39886165	40036064	40004199	40005053	-	brad	gene	ID=gene:Bo5g123450;biotype=protein_coding;gene_id=Bo5g123450;logic_me=brad_maker_pasa	AT3G17100	AT3G17100.1	sequence-specific D binding transcription factor;(source:Araport11)	protein_coding	ATBS1 INTERACTING FACTOR 3 (AIF3)	ATBS1 INTERACTING FACTOR 3 (AIF3)
C5	39886165	40036064	40013461	40017495	-	brad	gene	ID=gene:Bo5g123460;biotype=protein_coding;description=Plant self-incompatibility protein S1 family [Source:TAIR%3BAcc:AT3G17080](projected from arabidopsis_thalia%2CAT3G17080);gene_id=Bo5g123460;logic_me=brad_maker_pasa	AT3G16970	AT3G16970.1	Plant self-incompatibility protein S1 family;(source:Araport11)	protein_coding
C5	39886165	40036064	40023767	40026773	-	brad	gene	ID=gene:Bo5g123470;biotype=protein_coding;gene_id=Bo5g123470;logic_me=brad_maker_pasa	AT3G17070	AT3G17070.1	Peroxidase family protein;(source:Araport11)	protein_coding
C5	39886165	40036064	40029415	40030806	+	brad	gene	ID=gene:Bo5g123480;biotype=protein_coding;gene_id=Bo5g123480;logic_me=brad_maker_pasa	AT2G13770	AT2G13770.1	nuclease;(source:Araport11)	protein_coding
C5	39886165	40036064	40031876	40033343	+	brad	gene	ID=gene:Bo5g123490;biotype=protein_coding;gene_id=Bo5g123490;logic_me=brad_maker_pasa	AT3G17060	AT3G17060.1	Pectin lyase-like superfamily protein;(source:Araport11)	protein_coding
C5	39886165	40036064	40033836	40034769	-	brad	gene	ID=gene:Bo5g123500;biotype=protein_coding;gene_id=Bo5g123500;logic_me=brad_maker_pasa
C5	40036063	40135997	40035746	40039665	-	brad	gene	ID=gene:Bo5g123510;biotype=protein_coding;gene_id=Bo5g123510;logic_me=brad_maker_pasa	AT2G18790	AT2G18790.1	Red/far-red photoreceptor involved in the regulation of de-etiolation. Exists in two inter-convertible forms: Pr and Pfr (active). Involved in the light-promotion of seed germition and in the shade avoidance response. Promotes seedling etiolation in both the presence and absence of phytochrome A. Overexpression results in etiolation under far-red light. Accumulates in the nucleus after exposure t…	protein_coding	PHYTOCHROME B (PHYB)	PHYTOCHROME B (PHYB);OUT OF PHASE 1 (OOP1); (HY3)
C5	39886165	40036064	40035746	40039665	-	brad	gene	ID=gene:Bo5g123510;biotype=protein_coding;gene_id=Bo5g123510;logic_me=brad_maker_pasa	AT2G18790	AT2G18790.1	Red/far-red photoreceptor involved in the regulation of de-etiolation. Exists in two inter-convertible forms: Pr and Pfr (active). Involved in the light-promotion of seed germition and in the shade avoidance response. Promotes seedling etiolation in both the presence and absence of phytochrome A. Overexpression results in etiolation under far-red light. Accumulates in the nucleus after exposure t…	protein_coding	PHYTOCHROME B (PHYB)	PHYTOCHROME B (PHYB);OUT OF PHASE 1 (OOP1); (HY3)
C5	40036063	40135997	40050066	40052756	+	brad	gene	ID=gene:Bo5g123520;me=HCF107;biotype=protein_coding;description=high chlorophyll fluorescent 107 [Source:TAIR%3BAcc:AT3G17040](projected from arabidopsis_thalia%2CAT3G17040);gene_id=Bo5g123520;logic_me=brad_maker_pasa	AT3G17040	AT3G17040.1	It is a R tetratricopeptide repeat-containing protein required for normal processing of transcripts from the polycistronic chloroplast psbB-psbT-psbH-petB-petD operon coding for proteins of the photosystem II and cytochrome b6/f complexes. Localizes to the chloroplast membrane. Involved in regulating plastidial gene expression and biogenesis. It binds in the psbT?psbH intercistronic region and bl…	protein_coding	HIGH CHLOROPHYLL FLUORESCENT 107 (HCF107)	HIGH CHLOROPHYLL FLUORESCENT 107 (HCF107)
C5	40036063	40135997	40054068	40055275	+	brad	gene	ID=gene:Bo5g123530;biotype=protein_coding;gene_id=Bo5g123530;logic_me=brad_maker_pasa	AT3G17020	AT3G17020.1	Adenine nucleotide alpha hydrolases-like superfamily protein;(source:Araport11)	protein_coding
C5	40036063	40135997	40055668	40056624	-	brad	gene	ID=gene:Bo5g123540;biotype=protein_coding;gene_id=Bo5g123540;logic_me=brad_maker_pasa	AT3G17010	AT3G17010.1	transcriptiol factor B3 family protein, contains Pfam profile PF02362: B3 D binding domain. Activated by AGAMOUS i a cal-1, ap1-1 background. Expressed in stamen primordia, the placental region of developing carpels and the ovary.	protein_coding	REPRODUCTIVE MERISTEM 22 (REM22)	REPRODUCTIVE MERISTEM 22 (REM22)
C5	40036063	40135997	40070116	40071012	+	brad	gene	ID=gene:Bo5g123550;biotype=protein_coding;gene_id=Bo5g123550;logic_me=brad_maker_pasa	AT3G16740	AT3G16740.1	F-box and associated interaction domains-containing protein;(source:Araport11)	protein_coding	(FOA2)	(FOA2)
C5	40036063	40135997	40071564	40072703	-	brad	gene	ID=gene:Bo5g123560;biotype=protein_coding;gene_id=Bo5g123560;logic_me=brad_maker_pasa
C5	40036063	40135997	40101375	40102486	+	brad	gene	ID=gene:Bo5g123570;biotype=protein_coding;gene_id=Bo5g123570;logic_me=brad_maker_pasa
C5	40036063	40135997	40109556	40113900	-	brad	gene	ID=gene:Bo5g123580;biotype=protein_coding;description=calmodulin binding%3Btranscription regulators [Source:TAIR%3BAcc:AT3G16940](projected from arabidopsis_thalia%2CAT3G16940);gene_id=Bo5g123580;logic_me=brad_maker_pasa	AT3G16940	AT3G16940.1	calmodulin-binding transcription activator;(source:Araport11)	protein_coding	CALMODULIN-BINDING TRANSCRIPTION ACTIVATOR 6 (CAMTA6)	CALMODULIN-BINDING TRANSCRIPTION ACTIVATOR 6 (CAMTA6)
C7	3889984	3993568	3890773	3892167	+	brad	gene	ID=gene:Bo7g011420;biotype=protein_coding;gene_id=Bo7g011420;logic_me=brad_maker_pasa	AT3G53620	AT3G53620.1	Encodes a soluble protein with inorganic pyrophosphatase activity that is highly specific for Mg-inorganic pyrophosphate. The mR is cell-to-cell mobile.	protein_coding	PYROPHOSPHORYLASE 4 (PPa4)	PYROPHOSPHORYLASE 4 (PPa4);PYROPHOSPHORYLASE 4 (AtPPa4)
C7	3889984	3993568	3892942	3896503	-	brad	gene	ID=gene:Bo7g011430;biotype=protein_coding;gene_id=Bo7g011430;logic_me=brad_maker_pasa	AT2G18220	AT2G18220.1	Noc2p family;(source:Araport11)	protein_coding	NUCLEOLAR COMPLEX ASSOCIATED 2 (NOC2)	(ATNOC2);NUCLEOLAR COMPLEX ASSOCIATED 2 (NOC2)
C7	3889984	3993568	3948953	3950194	+	brad	gene	ID=gene:Bo7g011440;biotype=protein_coding;gene_id=Bo7g011440;logic_me=brad_maker_pasa	AT1G10210	AT1G10210.1	Encodes ATMPK1. Kise is activated by wounding.	protein_coding	MITOGEN-ACTIVATED PROTEIN KISE 1 (MPK1)	MITOGEN-ACTIVATED PROTEIN KISE 1 (ATMPK1);MITOGEN-ACTIVATED PROTEIN KISE 1 (MPK1)
C7	3889984	3993568	3953629	3956400	-	brad	gene	ID=gene:Bo7g011450;biotype=protein_coding;gene_id=Bo7g011450;logic_me=brad_maker_pasa	AT5G13370	AT5G13370.1	IBA - specific acyl acid amido synthetase which conjugates glutamine to IBA. It is involved in generating ictive and/or storage forms of IBA in the seedling, root, and silique. May play a role in auxin homeostasis by modulating the levels of IBA for peroxisomal conversion to IAA.	protein_coding	GRETCHEN HAGEN 3.15 (GH3.15)	GRETCHEN HAGEN 3.15 (GH3.15)
C7	3889984	3993568	3958354	3960503	-	brad	gene	ID=gene:Bo7g011460;biotype=protein_coding;gene_id=Bo7g011460;logic_me=brad_maker_pasa	AT5G06480	AT5G06480.1	Immunoglobulin E-set superfamily protein;(source:Araport11)	protein_coding
C7	3889984	3993568	3962119	3963897	-	brad	gene	ID=gene:Bo7g011470;biotype=protein_coding;gene_id=Bo7g011470;logic_me=brad_maker_pasa	AT5G23630	AT5G23630.1	A member of the eukaryotic type V subfamily (P5) of P-type ATPase cation pumps; MIA is most similar to the human P5 ATPase ATY2(44% identity) and to Spf1p from S. cerevisiae (41% identity). Highly abundant in the endoplasmic reticulum and small vesicles of developing pollen grains and tapetum cells. T-D insertiol mutants of MIA suffer from imbalances in cation homeostasis and exhibit a severe red…	protein_coding	PHOSPHATE DEFICIENCY RESPONSE 2 (PDR2)	(PDR2);MALE GAMETOGENESIS IMPAIRED ANTHERS (MIA);PHOSPHATE DEFICIENCY RESPONSE 2 (PDR2)
C7	3889984	3993568	3992878	3994991	+	maker	gene	ID=BOLEPAN_00004285;me=BOLEPAN_00004285;Alias=maker-jcf7180000287124_Kale-sp-gene-0.4;
C7	4148942	4252527	4148434	4149704	+	brad	gene	ID=gene:Bo7g011540;biotype=protein_coding;gene_id=Bo7g011540;logic_me=brad_maker_pasa	AT2G18150	AT2G18150.1	Peroxidase superfamily protein;(source:Araport11)	protein_coding
C7	4148942	4252527	4159069	4160339	+	brad	gene	ID=gene:Bo7g011550;biotype=protein_coding;gene_id=Bo7g011550;logic_me=brad_maker_pasa
C7	4148942	4252527	4161363	4163488	+	brad	gene	ID=gene:Bo7g011560;biotype=protein_coding;gene_id=Bo7g011560;logic_me=brad_maker_pasa	AT1G52940	AT1G52940.1	purple acid phosphatase 5;(source:Araport11)	protein_coding	PURPLE ACID PHOSPHATASE 5 (PAP5)	(ATPAP5);PURPLE ACID PHOSPHATASE 5 (PAP5)
C7	4148942	4252527	4180405	4180615	+	brad	gene	ID=gene:Bo7g011570;me=SRS4;biotype=protein_coding;description=SHI-related sequence 4 [Source:TAIR%3BAcc:AT2G18120](projected from arabidopsis_thalia%2CAT2G18120);gene_id=Bo7g011570;logic_me=brad_maker_pasa	AT2G18120	AT2G18120.1	A member of SHI gene family. Arabidopsis thalia has ten members that encode proteins with a RING finger-like zinc finger motif. Despite being highly divergent in sequence, many of the SHI-related genes are partially redundant in function and synergistically promote gynoecium, stamen and leaf development in Arabidopsis.	protein_coding	SHI-RELATED SEQUENCE 4 (SRS4)	SHI-RELATED SEQUENCE 4 (SRS4)
C7	4148942	4252527	4181456	4181994	+	maker	gene	ID=BOLEPAN_00001136;me=BOLEPAN_00001136;Alias=maker-jcf7180000688427_Cabbage1-sp-gene-0.1;
C7	4148942	4252527	4199673	4201711	-	brad	gene	ID=gene:Bo7g011580;biotype=protein_coding;gene_id=Bo7g011580;logic_me=brad_maker_pasa	AT2G18090	AT2G18090.1	PHD finger family protein / SWIB complex BAF60b domain-containing protein / GYF domain-containing protein;(source:Araport11)	protein_coding
C7	4148942	4252527	4206261	4206714	-	brad	gene	ID=gene:Bo7g011590;biotype=protein_coding;gene_id=Bo7g011590;logic_me=brad_maker_pasa
C7	4148942	4252527	4219315	4220140	+	brad	gene	ID=gene:Bo7g011600;biotype=protein_coding;gene_id=Bo7g011600;logic_me=brad_maker_pasa
C7	4148942	4252527	4225578	4226882	+	brad	gene	ID=gene:Bo7g011610;biotype=protein_coding;gene_id=Bo7g011610;logic_me=brad_maker_pasa
C7	4148942	4252527	4236968	4241076	-	brad	gene	ID=gene:Bo7g011620;biotype=protein_coding;gene_id=Bo7g011620;logic_me=brad_maker_pasa	AT1G49920	AT1G49920.1	MuDR family transposase;(source:Araport11)	protein_coding
C7	4459692	4563277	4481271	4482524	+	brad	gene	ID=gene:Bo7g012790;biotype=protein_coding;gene_id=Bo7g012790;logic_me=brad_maker_pasa	AT4G21380	AT4G21380.1	encodes a putative receptor-like serine/threonine protein kises that is similar to Brassica self-incompatibility (S) locus. Expressed in root. Shoot expression limited to limited to the root-hypocotyl transition zone and at the base of lateral roots as well as in axillary buds, and pedicels.	protein_coding	RECEPTOR KISE 3 (RK3)	RECEPTOR KISE 3 (ARK3);RECEPTOR KISE 3 (RK3)
C7	4459692	4563277	4483883	4486378	-	maker	gene	ID=BOLEPAN_00002653;me=BOLEPAN_00002653;Alias=maker-jcf7180000701625_Cabbage1-sp-gene-0.5;	AT5G21160	AT5G21160.3	Encodes a protein with sequence similarity to mR binding proteins from humans. LARP1a is involved in mR degradation in response to heat stress. Upon heat stress LARP1a interacts with XRN4 and appears to be responsible for addressing XRN4 to the polysome. LARP1/XRN4 double mutants are impaired in thermotolerance and lower levels of heat induced R turnover.	protein_coding	LA RELATED PROTEIN 1A (LARP1A)	LA RELATED PROTEIN 1A (ATLARP1A);LA RELATED PROTEIN 1A (LARP1A)
C7	4459692	4563277	4492914	4495010	+	brad	gene	ID=gene:Bo7g012800;biotype=protein_coding;description=2-oxoglutarate (2OG) and Fe(II)-dependent oxygese superfamily protein [Source:TAIR%3BAcc:AT2G17970](projected	AT2G17970	AT2G17970.1	2-oxoglutarate (2OG) and Fe(II)-dependent oxygese superfamily protein;(source:Araport11)	protein_coding	(ALKBH9B)	(ALKBH9B)
C7	4459692	4563277	4531453	4532406	-	maker	gene	ID=BOLEPAN_00005083;me=BOLEPAN_00005083;Alias=maker-jcf7180000209013_Kohlrabi-sp-gene-0.1;
C7	4459692	4563277	4550090	4550493	-	brad	gene	ID=gene:Bo7g012810;biotype=protein_coding;gene_id=Bo7g012810;logic_me=brad_maker_pasa
C7	4459692	4563277	4552840	4554496	+	brad	gene	ID=gene:Bo7g012820;biotype=protein_coding;gene_id=Bo7g012820;logic_me=brad_maker_pasa	AT2G17950	AT2G17950.1	Homeobox gene controlling the stem cell pool. Expressed in the stem cell organizing center of meristems. Required to keep the stem cells in an undifferentiated state. Regulation of WUS transcription is a central checkpoint in stem cell control. The size of the WUS expression domain controls the size of the stem cell population through WUS indirectly activating the expression of CLAVATA3 (CLV3) in…	protein_coding	WUSCHEL (WUS)	WUSCHEL (WUS);WUSCHEL 1 (WUS1); (PGA6)
C7	9794237	9897821	9808411	9811218	+	brad	gene	ID=gene:Bo7g026560;biotype=protein_coding;description=CONTAINS InterPro DOMAIN/s: Leucine-rich repeat%2C cysteine-containing subtype (InterPro:IPR006553)%3B	AT2G06040	AT2G06040.1	Contributes to UV tolerance through nucleotide excision repair.	protein_coding	RADIATION SENSITIVE 7A (RAD7A)	RADIATION SENSITIVE 7A (RAD7A)
C7	9794237	9897821	9811711	9813279	-	brad	gene	ID=gene:Bo7g026570;biotype=protein_coding;description=Acyl-CoA N-acyltransferases (T) superfamily protein [Source:TAIR%3BAcc:AT2G06025](projected from arabidopsis_thalia%2CAT2G06025);gene_id=Bo7g026570;logic_me=brad_maker_pasa	AT2G06025	AT2G06025.1	Acyl-CoA N-acyltransferases (T) superfamily protein;(source:Araport11)	protein_coding
C7	9794237	9897821	9819078	9820581	+	brad	gene	ID=gene:Bo7g026580;biotype=protein_coding;gene_id=Bo7g026580;logic_me=brad_maker_pasa
C7	9794237	9897821	9821525	9823172	-	brad	gene	ID=gene:Bo7g026590;biotype=protein_coding;gene_id=Bo7g026590;logic_me=brad_maker_pasa
C7	9794237	9897821	9832840	9833734	+	brad	gene	ID=gene:Bo7g026600;biotype=protein_coding;gene_id=Bo7g026600;logic_me=brad_maker_pasa
C7	9794237	9897821	9847519	9848904	-	brad	gene	ID=gene:Bo7g026610;biotype=protein_coding;gene_id=Bo7g026610;logic_me=brad_maker_pasa
C7	9794237	9897821	9863119	9869624	-	brad	gene	ID=gene:Bo7g026620;biotype=protein_coding;gene_id=Bo7g026620;logic_me=brad_maker_pasa
C8	99378	234483	103250	105574	+	brad	gene	ID=gene:Bo8g001160;biotype=protein_coding;gene_id=Bo8g001160;logic_me=brad_maker_pasa	AT1G02810	AT1G02810.1	Plant invertase/pectin methylesterase inhibitor superfamily;(source:Araport11)	protein_coding
C8	99378	234483	107470	108409	-	brad	gene	ID=gene:Bo8g001170;biotype=protein_coding;gene_id=Bo8g001170;logic_me=brad_maker_pasa	AT1G02870	AT1G02870.1	nucleolar-like protein;(source:Araport11)	protein_coding
C8	99378	234483	117541	118338	-	brad	gene	ID=gene:Bo8g001180;biotype=protein_coding;gene_id=Bo8g001180;logic_me=brad_maker_pasa
C8	99378	234483	130578	132128	-	brad	gene	ID=gene:Bo8g001190;biotype=protein_coding;gene_id=Bo8g001190;logic_me=brad_maker_pasa	AT2G44750	AT2G44750.2	Encodes a thiamine pyrophosphokise capable of producing thiamine pyrophosphate from free thiamine.	protein_coding	THIAMIN PYROPHOSPHOKISE 2 (TPK2)	THIAMIN PYROPHOSPHOKISE 2 (TPK2)
C8	99378	234483	132863	133229	-	brad	gene	ID=gene:Bo8g001200;biotype=protein_coding;gene_id=Bo8g001200;logic_me=brad_maker_pasa	AT1G02900	AT1G02900.1	Member of a diversely expressed predicted peptide family showing sequence similarity to tobacco Rapid Alkalinization Factor (RALF), and is believed to play an essential role in the physiology of Arabidopsis. Consists of a single exon and is characterized by a conserved C-termil motif and N-termil sigl peptide. Mediates Ca2+-dependent sigling. Regulates the splicing of flowering genes and exerts a…	protein_coding	RAPID ALKALINIZATION FACTOR 1 (RALF1)	RALF-LIKE 1 (RALFL1);RAPID ALKALINIZATION FACTOR 1 (ATRALF1);RAPID ALKALINIZATION FACTOR 1 (RALF1)
C8	99378	234483	134221	136254	-	brad	gene	ID=gene:Bo8g001210;me=LPA1;biotype=protein_coding;description=tetratricopeptide repeat (TPR)-containing protein [Source:TAIR%3BAcc:AT1G02910](projected from arabidopsis_thalia%2CAT1G02910);gene_id=Bo8g001210;logic_me=brad_maker_pasa	AT1G02910	AT1G02910.1	Mutants defective in this gene were shown to have a reduced PSII content (overall reduction in the levels of several PSII subunits) and a disrupted gra stack structure. The N-termil half of the protein contains two tetratricopeptide repeat (TPR) motifs that are arranged tandemly, each consisting of a 34-residue degenerate consensus sequence. The N-termil sequence is rich in positive and hydroxyla…	protein_coding	LOW PSII ACCUMULATION1 (LPA1)	LOW PSII ACCUMULATION1 (LPA1)
C8	99378	234483	136779	137386	-	brad	gene	ID=gene:Bo8g001220;biotype=protein_coding;gene_id=Bo8g001220;logic_me=brad_maker_pasa	AT1G02930	AT1G02930.1	Encodes glutathione transferase belonging to the phi class of GSTs. ming convention according to Wagner et al. (2002).	protein_coding	GLUTATHIONE S-TRANSFERASE 6 (GSTF6)	GLUTATHIONE S-TRANSFERASE (ATGSTF6);GLUTATHIONE S-TRANSFERASE 1 (GST1);EARLY RESPONSIVE TO DEHYDRATION 11 (ERD11);ARABIDOPSIS THALIA GLUATIONE S-TRANSFERASE F3 (ATGSTF3);GLUTATHIONE S-TRANSFERASE 6 (GSTF6);ARABIDOPSIS GLUTATHIONE S-TRANSFERASE 1 (ATGST1)
C8	99378	234483	137939	140527	-	brad	gene	ID=gene:Bo8g001230;biotype=protein_coding;description=unknown protein%3B BEST Arabidopsis thalia protein match is:	AT1G02960	AT1G02960.2	kinetochore protein;(source:Araport11)	protein_coding
C8	99378	234483	145123	147714	+	brad	gene	ID=gene:Bo8g001240;biotype=protein_coding;gene_id=Bo8g001240;logic_me=brad_maker_pasa	AT1G02970	AT1G02970.1	Protein kise that negatively regulates the entry into mitosis.	protein_coding	WEE1 KISE HOMOLOG (WEE1)	(ATWEE1);WEE1 KISE HOMOLOG (WEE1)
C8	99378	234483	150111	150309	+	maker	gene	ID=BOLEPAN_00006778;me=BOLEPAN_00006778;Alias=sp_masked-jcf7180001354706_Macrocarpa-processed-gene-0.2;	AT3G14390	AT3G14390.1	Meso-diaminopimelate decarboxylase which catalyzes the decarboxylation of mesodiaminopimelate, the fil reaction in the diaminopimelate L-lysine biosynthetic pathway.	protein_coding	MESO-DIAMINOPIMELATE DECARBOXYLASE 1 (DAPDC1)	MESO-DIAMINOPIMELATE DECARBOXYLASE 1 (DAPDC1)
C8	99378	234483	150322	152509	+	maker	gene	ID=BOLEPAN_00006779;me=BOLEPAN_00006779;Alias=maker-jcf7180001354706_Macrocarpa-augustus-gene-0.5;	AT5G11880	AT5G11880.1	Meso-diaminopimelate decarboxylase which catalyzes the decarboxylation of mesodiaminopimelate, the fil reaction in the diaminopimelate L-lysine biosynthetic pathway.	protein_coding	MESO-DIAMINOPIMELATE DECARBOXYLASE 2 (DAPDC2)	MESO-DIAMINOPIMELATE DECARBOXYLASE 2 (DAPDC2)
C8	99378	234483	156089	156275	-	brad	gene	ID=gene:Bo8g001250;biotype=protein_coding;gene_id=Bo8g001250;logic_me=brad_maker_pasa	AT5G14310	AT5G14310.1	carboxyesterase 16;(source:Araport11)	protein_coding	CARBOXYESTERASE 16 (CXE16)	CARBOXYESTERASE 16 (CXE16);CARBOXYESTERASE 16 (AtCXE16)
C8	99378	234483	162177	163722	+	brad	gene	ID=gene:Bo8g001260;biotype=protein_coding;gene_id=Bo8g001260;logic_me=brad_maker_pasa	AT1G14770	AT1G14770.1	RING/FYVE/PHD zinc finger superfamily protein;(source:Araport11)	protein_coding
C8	9309	99379	16603	18361	+	maker	gene	ID=BOLEPAN_00006942;me=BOLEPAN_00006942;Alias=augustus_masked-jcf7180001355879_Macrocarpa-processed-gene-0.0;	AT1G02560	AT1G02560.1	One of several nuclear-encoded ClpPs (caseinolytic protease). Contains a highly conserved catalytic triad of Ser-type proteases (Ser-His-Asp). The me reflects nomenclature described in Adam et. al (2001). The mR is cell-to-cell mobile.	protein_coding	NUCLEAR ENCODED CLP PROTEASE 5 (CLPP5)	NUCLEAR ENCODED CLP PROTEASE 5 (CLPP5);NUCLEAR-ENCODED CLPP 1 (NCLPP1);NUCLEAR CLPP 5 (NCLPP5)
C8	99378	234483	167270	171855	+	brad	gene	ID=gene:Bo8g001270;biotype=protein_coding;gene_id=Bo8g001270;logic_me=brad_maker_pasa	AT1G03050	AT1G03050.1	Phosphatidylinositol binding clathrin assembly protein 5A/B are recent paralogs with overlapping functions in recycling ANXUR proteins to the pollen tube membrane.	protein_coding	PHOSPHATIDYLINOSITOL BINDING CLATHRIN ASSEMBLY PROTEIN 5A (PICALM5A)	PHOSPHATIDYLINOSITOL BINDING CLATHRIN ASSEMBLY PROTEIN 5A (PICALM5A)
C8	99378	234483	174739	179082	+	brad	gene	ID=gene:Bo8g001280;me=FZL;biotype=protein_coding;description=FZO-like [Source:TAIR%3BAcc:AT1G03160](projected from arabidopsis_thalia%2CAT1G03160);gene_id=Bo8g001280;logic_me=brad_maker_pasa	AT1G03160	AT1G03160.1	A new plant-specific member of the dymin superfamily; defines a new protein class within the dymin superfamily of membrane remodeling GTPases that regulates organization of the thylakoid network in plants. Targeted to chloroplasts and associated with thylakoid and envelope membranes as punctate structures. Knockout mutants have abnormalities in chloroplast and thylakoid morphology, including diso…	protein_coding	FZO-LIKE (FZL)	FZO-LIKE (FZL)
C8	99378	234483	181946	182681	+	brad	gene	ID=gene:Bo8g001290;biotype=protein_coding;gene_id=Bo8g001290;logic_me=brad_maker_pasa	AT1G03170	AT1G03170.1	A member of the FAF family proteins encoded by the FANTASTIC FOUR (FAF) genes: AT4G02810 (FAF1), AT1G03170 (FAF2), AT5G19260 (FAF3) and AT3G06020 (FAF4). FAFs have the potential to regulate shoot meristem size in Arabidopsis thalia. FAFs can repress WUS, which ultimately leads to an arrest of meristem activity in FAF overexpressing lines.	protein_coding	FANTASTIC FOUR 2 (FAF2)	FLORAL TRANSITION AT THE MERISTEM5 (FTM5);FANTASTIC FOUR 2 (FAF2)
C8	99378	234483	189583	195607	-	brad	gene	ID=gene:Bo8g001300;biotype=protein_coding;gene_id=Bo8g001300;logic_me=brad_maker_pasa
C8	9309	99379	19527	21554	-	maker	gene	ID=BOLEPAN_00006943;me=BOLEPAN_00006943;Alias=maker-jcf7180001355879_Macrocarpa-sp-gene-0.5;	AT1G02610	AT1G02610.1	RING/FYVE/PHD zinc finger superfamily protein;(source:Araport11)	protein_coding
C8	99378	234483	199792	201208	+	brad	gene	ID=gene:Bo8g001310;biotype=protein_coding;description=unknown protein%3B Has 36 Blast hits to 36	AT1G03180	AT1G03180.1	non-structural protein;(source:Araport11)	protein_coding
C8	99378	234483	201706	205170	+	brad	gene	ID=gene:Bo8g001320;me=ATXPD;biotype=protein_coding;description=RAD3-like D-binding helicase protein [Source:TAIR%3BAcc:AT1G03190](projected from arabidopsis_thalia%2CAT1G03190);gene_id=Bo8g001320;logic_me=brad_maker_pasa	AT1G03190	AT1G03190.1	UV damage and heat induce a common stress response in plants that leads to tissue death and reduced chloroplast function. The UVH6 product is suggested to be a negative regulator of this response.	protein_coding	ULTRAVIOLET HYPERSENSITIVE 6 (UVH6)	ARABIDOPSIS THALIA XERODERMA PIGMENTOSUM GROUP D (ATXPD);ULTRAVIOLET HYPERSENSITIVE 6 (UVH6)
C8	99378	234483	205461	206841	-	brad	gene	ID=gene:Bo8g001330;biotype=protein_coding;gene_id=Bo8g001330;logic_me=brad_maker_pasa
C8	99378	234483	209972	213272	-	brad	gene	ID=gene:Bo8g001340;biotype=protein_coding;gene_id=Bo8g001340;logic_me=brad_maker_pasa
C8	99378	234483	214058	215363	-	brad	gene	ID=gene:Bo8g001350;biotype=protein_coding;gene_id=Bo8g001350;logic_me=brad_maker_pasa	AT1G03220	AT1G03220.1	Eukaryotic aspartyl protease family protein;(source:Araport11)	protein_coding	SECRETED ASPARTIC PROTEASE 2 (SAP2)	SECRETED ASPARTIC PROTEASE 2 (SAP2)
C8	9309	99379	21929	22814	-	maker	gene	ID=BOLEPAN_00006965;me=BOLEPAN_00006965;Alias=sp_masked-jcf7180001356060_Macrocarpa-processed-gene-0.2;	AT2G41750	AT2G41750.1	DTW domain-containing protein;(source:Araport11)	protein_coding
C8	99378	234483	225893	228465	+	brad	gene	ID=gene:Bo8g001360;biotype=protein_coding;gene_id=Bo8g001360;logic_me=brad_maker_pasa	AT1G03310	AT1G03310.2	Encodes a protein with strong similarity to isoamylase (EC:3.2.1.68) however lacks critical residues known to be important for activity. Appears to co localize with ISA1 in the chloroplast isoamylase complex. Mutations in this gene cause the loss of detectable isoamylase activity and the disruption of normal starch structure. It has been postulated that AtISA2 interacts with AtISA1 to form the Is…	protein_coding	DEBRANCHING ENZYME 1 (DBE1)	(ATBE2);BRANCHING ENZYME 2 (BE2);DEBRANCHING ENZYME 1 (DBE1); (ISA2);ARABIDOPSIS THALIA ISOAMYLASE 2 (ATISA2)
C8	99378	234483	229114	230044	-	brad	gene	ID=gene:Bo8g001370;biotype=protein_coding;gene_id=Bo8g001370;logic_me=brad_maker_pasa	AT1G03330	AT1G03330.1	Small nuclear ribonucleoprotein family protein;(source:Araport11)	protein_coding	SM-LIKE 2 (LSM2)	SM-LIKE 2 (LSM2)
C8	99378	234483	232479	233802	-	brad	gene	ID=gene:Bo8g001380;biotype=protein_coding;gene_id=Bo8g001380;logic_me=brad_maker_pasa	AT1G03350	AT1G03350.1	BSD domain-containing protein;(source:Araport11)	protein_coding
C8	234482	324552	247505	251384	+	brad	gene	ID=gene:Bo8g001390;biotype=protein_coding;gene_id=Bo8g001390;logic_me=brad_maker_pasa
C8	234482	324552	252296	257259	+	brad	gene	ID=gene:Bo8g001400;biotype=protein_coding;gene_id=Bo8g001400;logic_me=brad_maker_pasa
C8	9309	99379	25878	26632	+	brad	gene	ID=gene:Bo8g001010;biotype=protein_coding;gene_id=Bo8g001010;logic_me=brad_maker_pasa
C8	234482	324552	259481	259760	+	brad	gene	ID=gene:Bo8g001410;biotype=protein_coding;gene_id=Bo8g001410;logic_me=brad_maker_pasa	AT1G03360	AT1G03360.1	Encodes a core subunit of the R exosome required for the processing of rR, several snoR and the degradation of aberrant transcripts.	protein_coding	RIBOSOMAL R PROCESSING 4 (RRP4)	SUPPRESSOR OF PAS2 2 (SOP2);RIBOSOMAL R PROCESSING 4 (RRP4);RIBOSOMAL R PROCESSING 4 (ATRRP4)
C8	234482	324552	262207	265927	+	brad	gene	ID=gene:Bo8g001420;biotype=protein_coding;gene_id=Bo8g001420;logic_me=brad_maker_pasa	AT1G03440	AT1G03440.1	Leucine-rich repeat (LRR) family protein;(source:Araport11)	protein_coding
C8	234482	324552	270182	270874	-	brad	gene	ID=gene:Bo8g001430;biotype=protein_coding;gene_id=Bo8g001430;logic_me=brad_maker_pasa
C8	234482	324552	270970	271565	-	brad	gene	ID=gene:Bo8g001440;biotype=protein_coding;gene_id=Bo8g001440;logic_me=brad_maker_pasa	AT1G47350	AT1G47350.1	F-box associated ubiquitition effector family protein;(source:Araport11)	protein_coding
C8	9309	99379	27656	29122	-	brad	gene	ID=gene:Bo8g001020;biotype=protein_coding;gene_id=Bo8g001020;logic_me=brad_maker_pasa	AT1G02630	AT1G02630.1	Nucleoside transporter family protein;(source:Araport11)	protein_coding
C8	234482	324552	299380	300417	+	brad	gene	ID=gene:Bo8g001450;biotype=protein_coding;gene_id=Bo8g001450;logic_me=brad_maker_pasa
C8	234482	324552	305249	305483	+	brad	gene	ID=gene:Bo8g001460;biotype=protein_coding;gene_id=Bo8g001460;logic_me=brad_maker_pasa	AT1G09520	AT1G09520.1	hypothetical protein;(source:Araport11)	protein_coding
C8	234482	324552	306000	307155	-	brad	gene	ID=gene:Bo8g001470;biotype=protein_coding;gene_id=Bo8g001470;logic_me=brad_maker_pasa
C8	9309	99379	31026	33220	-	brad	gene	ID=gene:Bo8g001030;biotype=protein_coding;gene_id=Bo8g001030;logic_me=brad_maker_pasa	AT1G02660	AT1G02660.1	PLIP2 is a glycerolipid A1 lipase with substrate preference for monogalactosyldiacylglycerol. Expression is induced by ABA.	protein_coding	PLASTID LIPASE2 (PLIP2)	PLASTID LIPASE2 (PLIP2)
C8	9309	99379	319	15843	-	brad	gene	ID=gene:Bo8g001000;biotype=protein_coding;gene_id=Bo8g001000;logic_me=brad_maker_pasa	AT1G17270	AT1G17270.1	O-fucosyltransferase family protein;(source:Araport11)	protein_coding
C8	9309	99379	36397	36749	-	brad	gene	ID=gene:Bo8g001040;biotype=protein_coding;gene_id=Bo8g001040;logic_me=brad_maker_pasa
C8	9309	99379	78794	79497	-	brad	gene	ID=gene:Bo8g001050;biotype=protein_coding;gene_id=Bo8g001050;logic_me=brad_maker_pasa
C8	9309	99379	79764	81027	-	brad	gene	ID=gene:Bo8g001060;biotype=protein_coding;gene_id=Bo8g001060;logic_me=brad_maker_pasa
C8	9309	99379	81909	84370	-	brad	gene	ID=gene:Bo8g001070;biotype=protein_coding;gene_id=Bo8g001070;logic_me=brad_maker_pasa	AT3G47680	AT3G47680.1	D binding protein;(source:Araport11)	protein_coding
C8	9309	99379	84628	85789	+	brad	gene	ID=gene:Bo8g001080;biotype=protein_coding;gene_id=Bo8g001080;logic_me=brad_maker_pasa	AT1G02680	AT1G02680.1	Encodes a TBP-Associated Factor (TAF) that functions together with PRC2 in transcriptiol regulation during seed development.	protein_coding	TBP-ASSOCIATED FACTOR 13 (TAF13)	TBP-ASSOCIATED FACTOR 13 (TAF13)
C8	9309	99379	87236	87734	+	brad	gene	ID=gene:Bo8g001090;biotype=protein_coding;gene_id=Bo8g001090;logic_me=brad_maker_pasa
C8	9309	99379	88822	89839	-	brad	gene	ID=gene:Bo8g001100;me=emb2386;biotype=protein_coding;description=Ribosomal protein L19e family protein [Source:TAIR%3BAcc:AT1G02780](projected from arabidopsis_thalia%2CAT1G02780);gene_id=Bo8g001100;logic_me=brad_maker_pasa	AT1G02780	AT1G02780.1	Ribosomal protein L19e family protein;(source:Araport11)	protein_coding	EMBRYO DEFECTIVE 2386 (emb2386)	EMBRYO DEFECTIVE 2386 (emb2386)
C8	9309	99379	91091	91337	-	brad	gene	ID=gene:Bo8g001110;biotype=protein_coding;gene_id=Bo8g001110;logic_me=brad_maker_pasa
C8	9309	99379	92360	93898	-	brad	gene	ID=gene:Bo8g001120;biotype=protein_coding;gene_id=Bo8g001120;logic_me=brad_maker_pasa	AT1G02790	AT1G02790.1	encodes a exopolygalacturose.	protein_coding	POLYGALACTUROSE 4 (PGA4)	POLYGALACTUROSE 4 (PGA4)
C8	9309	99379	96350	96596	-	brad	gene	ID=gene:Bo8g001130;biotype=protein_coding;gene_id=Bo8g001130;logic_me=brad_maker_pasa
C8	9309	99379	96654	98851	+	brad	gene	ID=gene:Bo8g001140;biotype=protein_coding;gene_id=Bo8g001140;logic_me=brad_maker_pasa
C8	99378	234483	99558	101317	+	brad	gene	ID=gene:Bo8g001150;biotype=protein_coding;gene_id=Bo8g001150;logic_me=brad_maker_pasa
C9	16382664	16675171	16401206	16402672	+	brad	gene	ID=gene:Bo9g046450;biotype=protein_coding;gene_id=Bo9g046450;logic_me=brad_maker_pasa
C9	16382664	16675171	16402903	16406628	+	brad	gene	ID=gene:Bo9g046460;biotype=protein_coding;gene_id=Bo9g046460;logic_me=brad_maker_pasa
C9	16382664	16675171	16429016	16429645	+	brad	gene	ID=gene:Bo9g046470;biotype=protein_coding;gene_id=Bo9g046470;logic_me=brad_maker_pasa	AT1G59730	AT1G59730.1	Thioredoxin H-type 7 , oxidoreductase located in cytosol and ER. Interacts with GPT1.	protein_coding	THIOREDOXIN H-TYPE 7 (TH7)	THIOREDOXIN H-TYPE 7 (TH7);THIOREDOXIN H-TYPE 7 (ATH7)
C9	16382664	16675171	16430146	16431422	-	brad	gene	ID=gene:Bo9g046480;biotype=protein_coding;description=DJ heat shock family protein [Source:TAIR%3BAcc:AT1G59725](projected from arabidopsis_thalia%2CAT1G59725);gene_id=Bo9g046480;logic_me=brad_maker_pasa	AT1G59725	AT1G59725.1	DJ heat shock family protein;(source:Araport11)	protein_coding
C9	16382664	16675171	16432542	16433573	-	brad	gene	ID=gene:Bo9g046490;biotype=protein_coding;description=Protein of unknown function (DUF569) [Source:TAIR%3BAcc:AT1G59710](projected from arabidopsis_thalia%2CAT1G59710);gene_id=Bo9g046490;logic_me=brad_maker_pasa	AT1G59710	AT1G59710.1	actin cross-linking protein (DUF569);(source:Araport11)	protein_coding
C9	16382664	16675171	16443281	16443665	-	brad	gene	ID=gene:Bo9g046500;biotype=protein_coding;gene_id=Bo9g046500;logic_me=brad_maker_pasa	AT1G59700	AT1G59700.1	Encodes glutathione transferase belonging to the tau class of GSTs. ming convention according to Wagner et al. (2002). The mR is cell-to-cell mobile.	protein_coding	GLUTATHIONE S-TRANSFERASE TAU 16 (GSTU16)	GLUTATHIONE S-TRANSFERASE TAU 16 (GSTU16);GLUTATHIONE S-TRANSFERASE TAU 16 (ATGSTU16)
C9	16382664	16675171	16446939	16447401	-	brad	gene	ID=gene:Bo9g046510;biotype=protein_coding;gene_id=Bo9g046510;logic_me=brad_maker_pasa
C9	16382664	16675171	16448126	16449695	-	brad	gene	ID=gene:Bo9g046520;biotype=protein_coding;gene_id=Bo9g046520;logic_me=brad_maker_pasa
C9	16382664	16675171	16458362	16458882	-	brad	gene	ID=gene:Bo9g046530;biotype=protein_coding;gene_id=Bo9g046530;logic_me=brad_maker_pasa
C9	16382664	16675171	16461618	16462112	+	brad	gene	ID=gene:Bo9g046540;biotype=protein_coding;gene_id=Bo9g046540;logic_me=brad_maker_pasa	AT3G43850	AT3G43850.1	hypothetical protein;(source:Araport11)	protein_coding
C9	16382664	16675171	16468158	16469263	-	brad	gene	ID=gene:Bo9g046550;me=ATGSTU16;biotype=protein_coding;description=glutathione S-transferase TAU 16 [Source:TAIR%3BAcc:AT1G59700](projected from arabidopsis_thalia%2CAT1G59700);gene_id=Bo9g046550;logic_me=brad_maker_pasa	AT1G59670	AT1G59670.1	Encodes glutathione transferase belonging to the tau class of GSTs. ming convention according to Wagner et al. (2002).	protein_coding	GLUTATHIONE S-TRANSFERASE TAU 15 (GSTU15)	GLUTATHIONE S-TRANSFERASE TAU 15 (ATGSTU15);GLUTATHIONE S-TRANSFERASE TAU 15 (GSTU15)
C9	16382664	16675171	16471636	16474194	-	brad	gene	ID=gene:Bo9g046560;biotype=protein_coding;gene_id=Bo9g046560;logic_me=brad_maker_pasa
C9	16382664	16675171	16480284	16484406	-	brad	gene	ID=gene:Bo9g046570;biotype=protein_coding;description=Nucleoporin autopeptidase [Source:TAIR%3BAcc:AT1G59660](projected from arabidopsis_thalia%2CAT1G59660);gene_id=Bo9g046570;logic_me=brad_maker_pasa	AT1G59660	AT1G59660.1	Encodes a protein with similarity to mammalian nucleoporin Nup98.Its expression is upregulated in mutants that are NUP deficient. Nucleoportin which redundantly inhibits flowering together with Nup98a through multiple pathways including clock, photoperiod, and age pathways. Gates flowering in a CONSTANS (CO)-independent mode and bypasses the CO checkpoint in photoperiodic sigling and integrated s…	protein_coding	DRA2-LIKE (DRAL)	(NUP98B);DRA2-LIKE (DRAL)
C9	16382664	16675171	16491708	16493959	-	brad	gene	ID=gene:Bo9g046580;me=CW14;biotype=protein_coding;description=Protein of unknown function (DUF1336) [Source:TAIR%3BAcc:AT1G59650](projected from arabidopsis_thalia%2CAT1G59650);gene_id=Bo9g046580;logic_me=brad_maker_pasa	AT1G10410	AT1G10410.1	CW14 protein (DUF1336);(source:Araport11)	protein_coding
C9	16382664	16675171	16523076	16523652	-	brad	gene	ID=gene:Bo9g046590;biotype=protein_coding;gene_id=Bo9g046590;logic_me=brad_maker_pasa
C9	16382664	16675171	16526963	16527767	-	brad	gene	ID=gene:Bo9g046600;biotype=protein_coding;gene_id=Bo9g046600;logic_me=brad_maker_pasa	AT3G23690	AT3G23690.1	basic helix-loop-helix (bHLH) D-binding superfamily protein;(source:Araport11)	protein_coding	CIB1 LIKE PROTEIN 2 (CIL2)	CIB1 LIKE PROTEIN 2 (CIL2)
C9	16382664	16675171	16538759	16539945	+	brad	gene	ID=gene:Bo9g046610;biotype=protein_coding;description=BIG PETAL P [Source:Projected from Arabidopsis thalia (AT1G59640)	AT1G59640	AT1G59640.2	A basic helix-loop-helix encoding gene (BIGPETAL, BPE) involved in the control of petal size. BPE is expressed via two mRs derived from an altertive splicing event. The BPEub (AT1G59640.1)transcript is expressed ubiquitously, whereas the BPEp (AT1G59640.2) transcript is preferentially expressed in petals. Plants that lack the petal-expressed variant BPEp have larger petals as a result of increase…	protein_coding	BIG PETAL P (BPEP)	BIG PETAL P (BPEP);BIG PETAL (BPE); (ZCW32)
C9	16382664	16675171	16541241	16542215	-	brad	gene	ID=gene:Bo9g046620;biotype=protein_coding;gene_id=Bo9g046620;logic_me=brad_maker_pasa
C9	16382664	16675171	16550668	16551295	-	brad	gene	ID=gene:Bo9g046630;biotype=protein_coding;gene_id=Bo9g046630;logic_me=brad_maker_pasa	AT1G59590	AT1G59590.1	ZCF37 mR, complete cds The mR is cell-to-cell mobile.	protein_coding	(ZCF37)	(ZCF37)
C9	16382664	16675171	16566242	16567046	-	brad	gene	ID=gene:Bo9g046640;biotype=protein_coding;gene_id=Bo9g046640;logic_me=brad_maker_pasa	AT1G59580	AT1G59580.1	encodes a mitogen-activated kise involved in inte immunity The mR is cell-to-cell mobile.	protein_coding	MITOGEN-ACTIVATED PROTEIN KISE HOMOLOG 2 (MPK2)	MITOGEN-ACTIVATED PROTEIN KISE HOMOLOG 2 (ATMPK2);MITOGEN-ACTIVATED PROTEIN KISE HOMOLOG 2 (MPK2)
C9	16382664	16675171	16567699	16569078	-	brad	gene	ID=gene:Bo9g046650;biotype=protein_coding;gene_id=Bo9g046650;logic_me=brad_maker_pasa	AT1G15880	AT1G15880.1	Golgi SRE 11 protein (GOS11)	protein_coding	GOLGI SRE 11 (GOS11)	(atgos11);GOLGI SRE 11 (GOS11)
C9	16382664	16675171	16570646	16577352	+	brad	gene	ID=gene:Bo9g046660;biotype=protein_coding;gene_id=Bo9g046660;logic_me=brad_maker_pasa
C9	16382664	16675171	16577508	16578879	+	brad	gene	ID=gene:Bo9g047660;biotype=protein_coding;gene_id=Bo9g047660;logic_me=brad_maker_pasa	AT1G55860	AT1G55860.1	encodes a ubiquitin-protein ligase containing a HECT domain. There are six other HECT-domain UPLs in Arabidopsis.	protein_coding	UBIQUITIN-PROTEIN LIGASE 1 (UPL1)	UBIQUITIN-PROTEIN LIGASE 1 (UPL1)
C9	16382664	16675171	16584575	16589170	+	brad	gene	ID=gene:Bo9g047670;biotype=protein_coding;gene_id=Bo9g047670;logic_me=brad_maker_pasa	AT1G59540	AT1G59540.1	Encodes a kinesin-like protein.	protein_coding	(ZCF125)	(ZCF125)
C9	16382664	16675171	16591646	16592380	-	brad	gene	ID=gene:Bo9g048670;biotype=protein_coding;gene_id=Bo9g048670;logic_me=brad_maker_pasa
C9	16382664	16675171	16605972	16608613	-	brad	gene	ID=gene:Bo9g048680;biotype=protein_coding;gene_id=Bo9g048680;logic_me=brad_maker_pasa	AT1G59540	AT1G59540.1	Encodes a kinesin-like protein.	protein_coding	(ZCF125)	(ZCF125)
C9	16382664	16675171	16617173	16617810	+	brad	gene	ID=gene:Bo9g048690;biotype=protein_coding;gene_id=Bo9g048690;logic_me=brad_maker_pasa
C9	16382664	16675171	16632222	16633263	+	brad	gene	ID=gene:Bo9g048700;biotype=protein_coding;gene_id=Bo9g048700;logic_me=brad_maker_pasa	AT3G27670	AT3G27670.1	A novel protein, did not show high similarity to any protein of known function; reveals a novel genetic connection between lipid synthesis and embryo development. Expressed in all tissues examined including leaves, flowers, roots, stems, and siliques, but accumulation levels were not correlated with the degree to which different organs appeared affected by the mutation. Mutant plants showed alter…	protein_coding	RESURRECTION1 (RST1)	ECERIFERUM 13 (CER13);RESURRECTION1 (RST1); (CER13)
C9	16382664	16675171	16635606	16636568	+	brad	gene	ID=gene:Bo9g048710;biotype=protein_coding;gene_id=Bo9g048710;logic_me=brad_maker_pasa	AT2G20810	AT2G20810.1	Galacturonosyltransferase,regulator of root meristem maintence.	protein_coding	GALACTURONOSYLTRANSFERASE 10 (GAUT10)	(LGT4);GALACTURONOSYLTRANSFERASE 10 (GAUT10)
C9	16382664	16675171	16647677	16648127	-	brad	gene	ID=gene:Bo9g048720;me=ATBZIP4;biotype=protein_coding;description=basic leucine-zipper 4 [Source:TAIR%3BAcc:AT1G59530](projected from arabidopsis_thalia%2CAT1G59530);gene_id=Bo9g048720;logic_me=brad_maker_pasa	AT1G59530	AT1G59530.1	basic leucine-zipper 4;(source:Araport11)	protein_coding	BASIC LEUCINE-ZIPPER 4 (bZIP4)	BASIC LEUCINE-ZIPPER 4 (bZIP4);BASIC LEUCINE-ZIPPER 4 (ATBZIP4)
C9	16382664	16675171	16653818	16656625	+	brad	gene	ID=gene:Bo9g048730;biotype=protein_coding;gene_id=Bo9g048730;logic_me=brad_maker_pasa
C9	16382664	16675171	16659233	16660587	-	brad	gene	ID=gene:Bo9g048740;biotype=protein_coding;gene_id=Bo9g048740;logic_me=brad_maker_pasa	AT1G60000	AT1G60000.1	R-binding (RRM/RBD/RNP motifs) family protein;(source:Araport11)	protein_coding
C9	16382664	16675171	16661455	16662538	-	brad	gene	ID=gene:Bo9g048750;me=CF9;biotype=protein_coding;description=Carbohydrate-binding protein [Source:TAIR%3BAcc:AT1G59510](projected from arabidopsis_thalia%2CAT1G59510);gene_id=Bo9g048750;logic_me=brad_maker_pasa	AT1G59510	AT1G59510.1	Encodes CF9.	protein_coding	(CF9)	(CF9)
C9	16382664	16675171	16664573	16668373	+	brad	gene	ID=gene:Bo9g048760;biotype=protein_coding;gene_id=Bo9g048760;logic_me=brad_maker_pasa
C9	16382664	16675171	16669830	16670913	+	maker	gene	ID=BOLEPAN_00000342;me=BOLEPAN_00000342;Alias=maker-jcf7180000680067_Cabbage1-augustus-gene-0.2;	AT1G58684	AT1G58684.1	Ribosomal protein S5 family protein;(source:Araport11)	protein_coding
C9	17143180	17435687	17134583	17146818	+	brad	gene	ID=gene:Bo9g052120;biotype=protein_coding;description=R helicase family protein [Source:TAIR%3BAcc:AT1G58060](projected from arabidopsis_thalia%2CAT1G58060);gene_id=Bo9g052120;logic_me=brad_maker_pasa	AT1G58060	AT1G58060.1	R helicase family protein;(source:Araport11)	protein_coding
C9	17143180	17435687	17148768	17150466	+	brad	gene	ID=gene:Bo9g052130;biotype=protein_coding;gene_id=Bo9g052130;logic_me=brad_maker_pasa
C9	17143180	17435687	17155985	17156330	+	brad	gene	ID=gene:Bo9g052140;biotype=protein_coding;gene_id=Bo9g052140;logic_me=brad_maker_pasa	AT4G18250	AT4G18250.1	receptor Serine/Threonine kise-like protein;(source:Araport11)	protein_coding
C9	17143180	17435687	17178710	17181678	+	brad	gene	ID=gene:Bo9g052150;biotype=protein_coding;gene_id=Bo9g052150;logic_me=brad_maker_pasa	AT5G51470	AT5G51470.1	Auxin-responsive GH3 family protein;(source:Araport11)	protein_coding
C9	17143180	17435687	17189587	17203347	+	brad	gene	ID=gene:Bo9g052160;biotype=protein_coding;gene_id=Bo9g052160;logic_me=brad_maker_pasa
C9	17143180	17435687	17206222	17207308	-	brad	gene	ID=gene:Bo9g052170;biotype=protein_coding;gene_id=Bo9g052170;logic_me=brad_maker_pasa	AT1G57680	AT1G57680.1	plasminogen activator inhibitor;(source:Araport11)	protein_coding	CANDIDATE G-PROTEIN COUPLED RECEPTOR 1 (CAND1)	CANDIDATE G-PROTEIN COUPLED RECEPTOR 1 (CAND1)
C9	17143180	17435687	17217301	17217655	+	brad	gene	ID=gene:Bo9g053170;biotype=protein_coding;gene_id=Bo9g053170;logic_me=brad_maker_pasa	AT1G57750	AT1G57750.1	Encodes a CYP96A15, midchain alkane hydroxylase, involved in cuticular wax biosynthesis.	protein_coding	CYTOCHROME P450, FAMILY 96, SUBFAMILY A, POLYPEPTIDE 15 (CYP96A15)	MID-CHAIN ALKANE HYDROXYLASE 1 (MAH1);"CYTOCHROME P450, FAMILY 96, SUBFAMILY A, POLYPEPTIDE 15" (CYP96A15)
C9	17143180	17435687	17218187	17219105	-	brad	gene	ID=gene:Bo9g053180;biotype=protein_coding;gene_id=Bo9g053180;logic_me=brad_maker_pasa
C9	17143180	17435687	17219869	17221051	-	brad	gene	ID=gene:Bo9g053190;biotype=protein_coding;gene_id=Bo9g053190;logic_me=brad_maker_pasa
C9	17143180	17435687	17226640	17228641	+	brad	gene	ID=gene:Bo9g053200;biotype=protein_coding;gene_id=Bo9g053200;logic_me=brad_maker_pasa	AT1G57700	AT1G57700.1	Protein kise superfamily protein;(source:Araport11)	protein_coding
C9	17143180	17435687	17229761	17229950	-	brad	gene	ID=gene:Bo9g053210;biotype=protein_coding;gene_id=Bo9g053210;logic_me=brad_maker_pasa
C9	17143180	17435687	17234223	17235714	+	brad	gene	ID=gene:Bo9g053220;biotype=protein_coding;gene_id=Bo9g053220;logic_me=brad_maker_pasa
C9	17143180	17435687	17252306	17253797	+	brad	gene	ID=gene:Bo9g053230;biotype=protein_coding;gene_id=Bo9g053230;logic_me=brad_maker_pasa	AT1G57750	AT1G57750.1	Encodes a CYP96A15, midchain alkane hydroxylase, involved in cuticular wax biosynthesis.	protein_coding	CYTOCHROME P450, FAMILY 96, SUBFAMILY A, POLYPEPTIDE 15 (CYP96A15)	MID-CHAIN ALKANE HYDROXYLASE 1 (MAH1);"CYTOCHROME P450, FAMILY 96, SUBFAMILY A, POLYPEPTIDE 15" (CYP96A15)
C9	17143180	17435687	17268259	17268601	-	brad	gene	ID=gene:Bo9g053240;biotype=protein_coding;gene_id=Bo9g053240;logic_me=brad_maker_pasa
C9	17143180	17435687	17273150	17273738	-	brad	gene	ID=gene:Bo9g053250;biotype=protein_coding;gene_id=Bo9g053250;logic_me=brad_maker_pasa
C9	17143180	17435687	17280839	17282642	+	brad	gene	ID=gene:Bo9g053260;biotype=protein_coding;gene_id=Bo9g053260;logic_me=brad_maker_pasa	AT1G65340	AT1G65340.1	member of CYP96A	protein_coding	CYTOCHROME P450, FAMILY 96, SUBFAMILY A, POLYPEPTIDE 3 (CYP96A3)	CYTOCHROME P450, FAMILY 96, SUBFAMILY A, POLYPEPTIDE 3 (CYP96A3)
C9	17143180	17435687	17284839	17285127	+	brad	gene	ID=gene:Bo9g053270;biotype=protein_coding;gene_id=Bo9g053270;logic_me=brad_maker_pasa
C9	17143180	17435687	17305038	17306723	+	brad	gene	ID=gene:Bo9g053280;biotype=protein_coding;gene_id=Bo9g053280;logic_me=brad_maker_pasa
C9	17143180	17435687	17307922	17311662	+	brad	gene	ID=gene:Bo9g053290;biotype=protein_coding;gene_id=Bo9g053290;logic_me=brad_maker_pasa
C9	17143180	17435687	17334642	17337276	-	brad	gene	ID=gene:Bo9g053300;biotype=protein_coding;gene_id=Bo9g053300;logic_me=brad_maker_pasa	AT5G02930	AT5G02930.1	F-box/RNI-like superfamily protein;(source:Araport11)	protein_coding
C9	17143180	17435687	17339568	17339826	-	brad	gene	ID=gene:Bo9g053310;biotype=protein_coding;gene_id=Bo9g053310;logic_me=brad_maker_pasa
C9	17143180	17435687	17339849	17340107	-	brad	gene	ID=gene:Bo9g053320;biotype=protein_coding;gene_id=Bo9g053320;logic_me=brad_maker_pasa
C9	17143180	17435687	17351864	17352486	-	brad	gene	ID=gene:Bo9g053330;biotype=protein_coding;gene_id=Bo9g053330;logic_me=brad_maker_pasa	AT3G07670	AT3G07670.1	Rubisco methyltransferase family protein;(source:Araport11)	protein_coding
C9	17143180	17435687	17366560	17367439	-	brad	gene	ID=gene:Bo9g053340;biotype=protein_coding;gene_id=Bo9g053340;logic_me=brad_maker_pasa
C9	17143180	17435687	17371983	17372547	-	brad	gene	ID=gene:Bo9g053350;biotype=protein_coding;gene_id=Bo9g053350;logic_me=brad_maker_pasa
C9	17143180	17435687	17382074	17383568	-	brad	gene	ID=gene:Bo9g053360;biotype=protein_coding;gene_id=Bo9g053360;logic_me=brad_maker_pasa
C9	17143180	17435687	17386242	17389526	-	maker	gene	ID=BOLEPAN_00001572;me=BOLEPAN_00001572;Alias=maker-jcf7180000693133_Cabbage1-sp-gene-0.6;	AT1G74190	AT1G74190.1	receptor like protein 15;(source:Araport11)	protein_coding	RECEPTOR LIKE PROTEIN 15 (RLP15)	RECEPTOR LIKE PROTEIN 15 (RLP15);RECEPTOR LIKE PROTEIN 15 (AtRLP15)
C9	17143180	17435687	17392514	17393759	+	brad	gene	ID=gene:Bo9g053370;biotype=protein_coding;gene_id=Bo9g053370;logic_me=brad_maker_pasa
C9	17143180	17435687	17399769	17400519	+	brad	gene	ID=gene:Bo9g053380;biotype=protein_coding;gene_id=Bo9g053380;logic_me=brad_maker_pasa
C9	17143180	17435687	17410292	17413316	+	brad	gene	ID=gene:Bo9g053390;biotype=protein_coding;description=FAD/D(P)-binding oxidoreductase family protein [Source:TAIR%3BAcc:AT1G57770](projected from arabidopsis_thalia%2CAT1G57770);gene_id=Bo9g053390;logic_me=brad_maker_pasa	AT1G57770	AT1G57770.1	FAD/D(P)-binding oxidoreductase family protein;(source:Araport11)	protein_coding
C9	17143180	17435687	17418311	17419066	-	brad	gene	ID=gene:Bo9g053400;biotype=protein_coding;gene_id=Bo9g053400;logic_me=brad_maker_pasa	AT1G57860	AT1G57860.1	Translation protein SH3-like family protein;(source:Araport11)	protein_coding
C9	17143180	17435687	17420596	17422090	-	brad	gene	ID=gene:Bo9g053410;biotype=protein_coding;gene_id=Bo9g053410;logic_me=brad_maker_pasa	AT1G57620	AT1G57620.1	emp24/gp25L/p24 family/GOLD family protein;(source:Araport11)	protein_coding	CYTOPLASMIC BODIES (CYB)	CYTOPLASMIC BODIES (CYB)
C9	17143180	17435687	17433783	17437414	+	brad	gene	ID=gene:Bo9g053420;biotype=protein_coding;description=MBOAT (membrane bound O-acyl transferase) family protein [Source:TAIR%3BAcc:AT1G57600](projected	AT1G57600	AT1G57600.1	MBOAT (membrane bound O-acyl transferase) family protein;(source:Araport11)	protein_coding
C9	17552688	17669691	17563553	17565811	+	brad	gene	ID=gene:Bo9g054490;biotype=protein_coding;description=Pectin lyase-like superfamily protein [Source:TAIR%3BAcc:AT1G56710](projected from arabidopsis_thalia%2CAT1G56710);gene_id=Bo9g054490;logic_me=brad_maker_pasa	AT1G56710	AT1G56710.1	Pectin lyase-like superfamily protein;(source:Araport11)	protein_coding	POLYGALACTUROSE LIKE 1 (PGL1)	POLYGALACTUROSE LIKE 1 (PGL1)
C9	17552688	17669691	17567225	17569847	-	brad	gene	ID=gene:Bo9g054500;biotype=protein_coding;description=Pentatricopeptide repeat (PPR) superfamily protein [Source:Projected from Arabidopsis	AT1G56690	AT1G56690.1	Pentatricopeptide repeat (PPR) superfamily protein;(source:Araport11)	protein_coding
C9	17552688	17669691	17579265	17580123	-	brad	gene	ID=gene:Bo9g054510;biotype=protein_coding;description=GDSL-like Lipase/Acylhydrolase superfamily protein [Source:TAIR%3BAcc:AT1G56670](projected from arabidopsis_thalia%2CAT1G56670);gene_id=Bo9g054510;logic_me=brad_maker_pasa	AT1G56670	AT1G56670.1	GDSL-motif esterase/acyltransferase/lipase. Enzyme group with broad substrate specificity that may catalyze acyltransfer or hydrolase reactions with lipid and non-lipid substrates.	protein_coding
C9	17552688	17669691	17584389	17588006	-	brad	gene	ID=gene:Bo9g054520;biotype=protein_coding;gene_id=Bo9g054520;logic_me=brad_maker_pasa
C9	17552688	17669691	17590037	17592796	+	brad	gene	ID=gene:Bo9g054530;biotype=protein_coding;gene_id=Bo9g054530;logic_me=brad_maker_pasa
C9	17552688	17669691	17594043	17595645	-	brad	gene	ID=gene:Bo9g054540;biotype=protein_coding;description=unknown protein%3B Has 665200 Blast hits to 205811
C9	17552688	17669691	17596601	17596862	-	brad	gene	ID=gene:Bo9g054550;biotype=protein_coding;gene_id=Bo9g054550;logic_me=brad_maker_pasa
C9	17552688	17669691	17596886	17600170	-	brad	gene	ID=gene:Bo9g054560;biotype=protein_coding;gene_id=Bo9g054560;logic_me=brad_maker_pasa	AT4G04220	AT4G04220.1	receptor like protein 46;(source:Araport11)	protein_coding	RECEPTOR LIKE PROTEIN 46 (RLP46)	RECEPTOR LIKE PROTEIN 46 (RLP46);RECEPTOR LIKE PROTEIN 46 (AtRLP46)
C9	17552688	17669691	17605334	17606963	-	brad	gene	ID=gene:Bo9g054570;me=AtGolS2;biotype=protein_coding;description=galactinol synthase 2 [Source:TAIR%3BAcc:AT1G56600](projected from arabidopsis_thalia%2CAT1G56600);gene_id=Bo9g054570;logic_me=brad_maker_pasa	AT1G09350	AT1G09350.1	Predicted to encode a galactinol synthase	protein_coding	GALACTINOL SYNTHASE 3 (GolS3)	GALACTINOL SYNTHASE 3 (GolS3);GALACTINOL SYNTHASE 3 (AtGolS3)
C9	17552688	17669691	17621650	17624590	+	brad	gene	ID=gene:Bo9g054580;me=ZIP4;biotype=protein_coding;description=Clathrin adaptor complexes medium subunit family protein [Source:TAIR%3BAcc:AT1G56590](projected	AT1G56590	AT1G56590.1	Involved in vesicle trafficking between the trans -Golgi network and vacuoles.	protein_coding	ZIG SUPPRESSOR 4 (ZIP4)	ADAPTOR PROTEIN-3 MU-ADAPTIN (AP3M);ZIG SUPPRESSOR 4 (ZIP4)
C9	17552688	17669691	17634015	17634483	+	brad	gene	ID=gene:Bo9g054590;biotype=protein_coding;gene_id=Bo9g054590;logic_me=brad_maker_pasa	AT1G56580	AT1G56580.1	Encodes SMALLER WITH VARIABLE BRANCHES (SVB), a protein with a conserved domain of unknown function (DUF538). The trichomes of the SVB mutants are smaller and exhibit branches of variable length and number.	protein_coding	SMALLER WITH VARIABLE BRANCHES (SVB)	SMALLER WITH VARIABLE BRANCHES (SVB)
C9	17552688	17669691	17635054	17637447	-	brad	gene	ID=gene:Bo9g054600;biotype=protein_coding;description=Tetratricopeptide repeat (TPR)-like superfamily protein [Source:TAIR%3BAcc:AT1G56570](projected from arabidopsis_thalia%2CAT1G56570);gene_id=Bo9g054600;logic_me=brad_maker_pasa	AT1G56570	AT1G56570.1	Encodes a mitochondria-localized E+-type pentatricopeptide repeat protein involved in C to U editing in mitochondria and chloroplasts. Functions in defense against necrotrophic fungi and abiotic stress tolerance.	protein_coding	PENTATRICOPEPTIDE REPEAT PROTEIN FOR GERMITION ON CL (PGN)	PENTATRICOPEPTIDE REPEAT PROTEIN FOR GERMITION ON CL (PGN)
C9	17552688	17669691	17656997	17657993	-	maker	gene	ID=BOLEPAN_00000516;me=BOLEPAN_00000516;Alias=maker-jcf7180000681701_Cabbage1-augustus-gene-0.2;	AT1G48800	AT1G48800.1	Terpenoid cyclases/Protein prenyltransferases superfamily protein;(source:Araport11)	protein_coding
C9	17552688	17669691	17657015	17657554	+	maker	gene	ID=BOLEPAN_00000517;me=BOLEPAN_00000517;Alias=maker-jcf7180000681701_Cabbage1-sp-gene-0.3;	AT1G48820	AT1G48820.1	Terpenoid cyclases/Protein prenyltransferases superfamily protein;(source:Araport11)	protein_coding

## Sheet: S14_B.oleracea_var_alboglabra
Table S14 Genes identified as overlapping with peaks of positive selection, and their associated AT identifier for B. oleracea var. alboglabra
chrom	positive selection window start	positive selection window end	genestart	geneend	genestrand	db	feature	description	AT_me	AT_Locus.Identifier	AT_Gene.Model.me	AT_Gene.Model.Description	AT_Gene.Model.Type	AT_Primary.Gene.Symbol
C1	45163873	45257672	45162379	45164528	-	brad	gene	ID=gene:Bo1g150410;biotype=protein_coding;gene_id=Bo1g150410;logic_me=brad_maker_pasa	AT5G26980	AT5G26980.1	member of SYP4 Gene Family	protein_coding	SYNTAXIN OF PLANTS 41 (SYP41)	SYNTAXIN OF PLANTS 41 (SYP41); (ATSYP41); (ATTLG2A)
C1	45163873	45257672	45170739	45172230	+	brad	gene	ID=gene:Bo1g150420;biotype=protein_coding;gene_id=Bo1g150420;logic_me=brad_maker_pasa	AT3G05690	AT3G05690.1	Encodes a subunit of CCAAT-binding complex, binds to CCAAT box motif present in some plant promoter sequences. One of three members of this class (HAP2A, HAP2B, HAP2C), it is expressed in vegetative and reproductive tissues.	protein_coding	NUCLEAR FACTOR Y, SUBUNIT A2 (NF-YA2)	HEME ACTIVATOR PROTEIN (YEAST) HOMOLOG 2B (ATHAP2B);UNFERTILIZED EMBRYO SAC 8 (UNE8);"NUCLEAR FACTOR Y, SUBUNIT A2" (NF-YA2); (ATNF-YA2);HEME ACTIVATOR PROTEIN (YEAST) HOMOLOG 2B (HAP2B)
C1	45163873	45257672	45174444	45176147	+	brad	gene	ID=gene:Bo1g150430;biotype=protein_coding;gene_id=Bo1g150430;logic_me=brad_maker_pasa	AT4G31985	AT4G31985.1	Ribosomal protein L39 family protein;(source:Araport11)	protein_coding
C1	45163873	45257672	45192218	45197014	-	brad	gene	ID=gene:Bo1g150440;me=PLDP2;biotype=protein_coding;description=phospholipase D P2 [Source:TAIR%3BAcc:AT3G05630](projected from arabidopsis_thalia%2CAT3G05630);gene_id=Bo1g150440;logic_me=brad_maker_pasa
C1	45163873	45257672	45197025	45199636	+	maker	gene	ID=BOLEPAN_00001344;me=BOLEPAN_00001344;Alias=maker-jcf7180000692243_Cabbage1-augustus-gene-0.2;	AT3G05630	AT3G05630.1	Encodes a member of the PXPH-PLD subfamily of phospholipase D proteins. Regulates vesicle trafficking. Required for auxin transport and distribution and hence auxin responses. This subfamily is novel structurally different from the majority of plant PLDs by having phox homology (PX) and pleckstrin homology (PH) domains. Involved regulating root development in response to nutrient limitation. Play…	protein_coding	PHOSPHOLIPASE D P2 (PLDP2)	PHOSPHOLIPASE D P2 (PLDP2);PHOSPHOLIPASE D ZETA 2 (PDLZ2);PHOSPHOLIPASE D ZETA 2 (PLDZETA2)
C1	45163873	45257672	45203010	45203481	+	brad	gene	ID=gene:Bo1g150450;biotype=protein_coding;gene_id=Bo1g150450;logic_me=brad_maker_pasa
C1	45163873	45257672	45203528	45204331	+	brad	gene	ID=gene:Bo1g150460;biotype=protein_coding;gene_id=Bo1g150460;logic_me=brad_maker_pasa
C1	45163873	45257672	45205842	45208072	+	brad	gene	ID=gene:Bo1g150470;biotype=protein_coding;gene_id=Bo1g150470;logic_me=brad_maker_pasa	AT3G05610	AT3G05610.1	Plant invertase/pectin methylesterase inhibitor superfamily;(source:Araport11)	protein_coding
C1	45163873	45257672	45209571	45210658	-	brad	gene	ID=gene:Bo1g150480;biotype=protein_coding;gene_id=Bo1g150480;logic_me=brad_maker_pasa	AT5G27850	AT5G27850.1	Ribosomal protein L18e/L15 superfamily protein;(source:Araport11)	protein_coding	(RPL18C)	(RPL18C)
C1	45163873	45257672	45210671	45211588	-	maker	gene	ID=BOLEPAN_00001146;me=BOLEPAN_00001146;Alias=maker-jcf7180000688526_Cabbage1-augustus-gene-0.5;	AT3G05580	AT3G05580.1	Encodes a Type One Protein Phosphatase that acts as a nucleocytoplasmic negative regulator of tip growth. Mutants affect pollen germition, pollen tube growth, and root hair growth. It acts genetically downstream of ANX1 (AT3G04690) and ANX2 (AT5G28680) and is functiolly redundant with TOPP8 (AT5G27840).	protein_coding	TYPE ONE PROTEIN PHOSPHATASE 9 (TOPP9)	TYPE ONE PROTEIN PHOSPHATASE 9 (TOPP9);ATUNIS1 (AUN1)
C1	45163873	45257672	45212723	45213371	+	maker	gene	ID=BOLEPAN_00001147;me=BOLEPAN_00001147;Alias=maker-jcf7180000688526_Cabbage1-augustus-gene-0.4;	AT3G05590	AT3G05590.1	Encodes cytoplasmic ribosomal protein L18.	protein_coding	RIBOSOMAL PROTEIN L18 (RPL18)	RIBOSOMAL PROTEIN L18 (RPL18)
C1	45163873	45257672	45216008	45217594	+	brad	gene	ID=gene:Bo1g150490;biotype=protein_coding;gene_id=Bo1g150490;logic_me=brad_maker_pasa
C1	45163873	45257672	45219858	45221067	+	brad	gene	ID=gene:Bo1g150500;biotype=protein_coding;gene_id=Bo1g150500;logic_me=brad_maker_pasa
C1	45163873	45257672	45221402	45222646	-	brad	gene	ID=gene:Bo1g150510;biotype=protein_coding;gene_id=Bo1g150510;logic_me=brad_maker_pasa
C1	45163873	45257672	45224243	45225358	-	brad	gene	ID=gene:Bo1g150520;biotype=protein_coding;gene_id=Bo1g150520;logic_me=brad_maker_pasa	AT5G27830	AT5G27830.4	folate receptor family protein;(source:Araport11)	protein_coding
C1	45163873	45257672	45226090	45227225	-	maker	gene	ID=BOLEPAN_00000613;me=BOLEPAN_00000613;Alias=augustus_masked-jcf7180000681981_Cabbage1-processed-gene-0.0;	AT5G27830	AT5G27830.4	folate receptor family protein;(source:Araport11)	protein_coding
C1	45163873	45257672	45228802	45229274	-	brad	gene	ID=gene:Bo1g150530;biotype=protein_coding;gene_id=Bo1g150530;logic_me=brad_maker_pasa	AT3G05560	AT3G05560.1	Ribosomal L22e protein family;(source:Araport11)	protein_coding
C1	45163873	45257672	45230395	45232873	-	brad	gene	ID=gene:Bo1g150540;biotype=protein_coding;gene_id=Bo1g150540;logic_me=brad_maker_pasa
C1	45163873	45257672	45233581	45233886	+	maker	gene	ID=BOLEPAN_00005718;me=BOLEPAN_00005718;Alias=augustus_masked-jcf7180000378013_Broccoli-processed-gene-0.0;	AT3G05545	AT3G05545.1	RING/U-box superfamily protein;(source:Araport11)	protein_coding
C3	12891456	13102773	12891519	12893008	-	brad	gene	ID=gene:Bo3g030290;biotype=protein_coding;gene_id=Bo3g030290;logic_me=brad_maker_pasa	AT2G36780	AT2G36780.1	UDP-Glycosyltransferase superfamily protein;(source:Araport11)	protein_coding
C3	12891456	13102773	12895552	12895996	-	brad	gene	ID=gene:Bo3g030300;biotype=protein_coding;gene_id=Bo3g030300;logic_me=brad_maker_pasa
C3	12891456	13102773	12900218	12901709	-	brad	gene	ID=gene:Bo3g030310;biotype=protein_coding;gene_id=Bo3g030310;logic_me=brad_maker_pasa	AT2G36800	AT2G36800.1	Encodes a DON-Glucosyltransferase. The UGT73C5 glucosylates both brassinolide and castasterone in the 23-O position. The enzyme is presumably involved in the homeostasis of those steroid hormones hence regulating BR activity. Transgenic plants overexpressing UGT73C5 show a typical BR-deficient phenotype.	protein_coding	DON-GLUCOSYLTRANSFERASE 1 (DOGT1)	DON-GLUCOSYLTRANSFERASE 1 (DOGT1);UDP-GLUCOSYL TRANSFERASE 73C5 (UGT73C5)
C3	12891456	13102773	12910354	12911603	+	brad	gene	ID=gene:Bo3g031310;biotype=protein_coding;gene_id=Bo3g031310;logic_me=brad_maker_pasa	AT2G36830	AT2G36830.1	Encodes a tonoplast intrinsic protein, which functions as water channel. It has also been shown to be able to facilitate the transport of urea and hydrogen peroxide. Highly expressed in vascular tissues of the root, stem, cauline leaves and flowers but not in the apical meristems. The mR is cell-to-cell mobile.	protein_coding	GAMMA TONOPLAST INTRINSIC PROTEIN (GAMMA-TIP)	GAMMA TONOPLAST INTRINSIC PROTEIN (GAMMA-TIP);GAMMA TONOPLAST INTRINSIC PROTEIN 1 (GAMMA-TIP1);TONOPLAST INTRINSIC PROTEIN 1;1 (TIP1;1)
C3	12891456	13102773	12932044	12933679	-	brad	gene	ID=gene:Bo3g031320;biotype=protein_coding;gene_id=Bo3g031320;logic_me=brad_maker_pasa	AT2G36870	AT2G36870.1	Encodes a xyloglucan endotransglycosylase/hydrolase. Protein sequence and phylogenetic alysis indicates that this enzyme resides in Group III-A of the XTH family, with high similarity to Tropaeolum majus (sturtium) xyloglucase 1 (TmNXG1). By sequence similarity to XTH31 (At3g44990) and in vivo alysis, likely to exhibit predomint xyloglucan endo-hydrolase activity (EC 3.2.1.151) with only limited …	protein_coding	XYLOGLUCAN ENDOTRANSGLUCOSYLASE/HYDROLASE 32 (XTH32)	(ATXTH32);XYLOGLUCAN ENDOTRANSGLUCOSYLASE/HYDROLASE 32 (XTH32)
C3	12891456	13102773	12944775	12947932	-	brad	gene	ID=gene:Bo3g031330;biotype=protein_coding;gene_id=Bo3g031330;logic_me=brad_maker_pasa
C3	12891456	13102773	12954453	12954888	+	brad	gene	ID=gene:Bo3g031340;biotype=protein_coding;gene_id=Bo3g031340;logic_me=brad_maker_pasa
C3	12891456	13102773	12956979	12958152	-	brad	gene	ID=gene:Bo3g031350;biotype=protein_coding;gene_id=Bo3g031350;logic_me=brad_maker_pasa	AT2G36880	AT2G36880.1	methionine adenosyltransferase 3;(source:Araport11)	protein_coding	METHIONINE ADENOSYLTRANSFERASE 3 (MAT3)	METHIONINE ADENOSYLTRANSFERASE 3 (MAT3)
C3	12891456	13102773	12965831	12965981	-	brad	gene	ID=gene:Bo3g031360;biotype=protein_coding;gene_id=Bo3g031360;logic_me=brad_maker_pasa
C3	12891456	13102773	12968090	12969245	-	brad	gene	ID=gene:Bo3g031370;biotype=protein_coding;gene_id=Bo3g031370;logic_me=brad_maker_pasa	AT1G04830	AT1G04830.2	Ypt/Rab-GAP domain of gyp1p superfamily protein;(source:Araport11)	protein_coding
C3	12891456	13102773	12976832	12977390	+	brad	gene	ID=gene:Bo3g031380;biotype=protein_coding;gene_id=Bo3g031380;logic_me=brad_maker_pasa
C3	12891456	13102773	12980982	12982381	+	brad	gene	ID=gene:Bo3g031390;biotype=protein_coding;description=Duplicated homeodomain-like superfamily protein [Source:Projected from Arabidopsis thalia	AT2G36890	AT2G36890.1	Putative homolog of the Blind gene in tomato. Together with RAX1 and RAX3 belong to the class R2R3 MYB genes; encoded by the Myb-like transcription factor MYB38, regulates axillary meristem formation. The mR is cell-to-cell mobile.	protein_coding	REGULATOR OF AXILLARY MERISTEMS 2 (RAX2)	REGULATOR OF AXILLARY MERISTEMS 2 (RAX2);MYB DOMAIN PROTEIN 38 (MYB38);BLUE INSENSITIVE TRAIT 1 (BIT1);MYB DOMAIN PROTEIN 38 (ATMYB38)
C3	12891456	13102773	13027260	13027553	-	brad	gene	ID=gene:Bo3g031400;biotype=protein_coding;gene_id=Bo3g031400;logic_me=brad_maker_pasa	AT4G04540	AT4G04540.1	Encodes a cysteine-rich receptor-like protein kise.	protein_coding	CYSTEINE-RICH RLK (RECEPTOR-LIKE PROTEIN KISE) 39 (CRK39)	CYSTEINE-RICH RLK (RECEPTOR-LIKE PROTEIN KISE) 39 (CRK39)
C3	12891456	13102773	13031769	13037007	+	brad	gene	ID=gene:Bo3g031410;biotype=protein_coding;gene_id=Bo3g031410;logic_me=brad_maker_pasa	AT2G36910	AT2G36910.1	Belongs to the family of ATP-binding cassette (ABC) transporters. Also known as AtMDR1.Possibly regulates auxin-dependent responses by influencing basipetal auxin transport in the root. Exerts nonredundant, partially overlapping functions with the ABC transporter encoded by AT3G28860. PGP1 mediates cellular efflux of IAA and interacts with PIN genes that may confer an accelerated vectoral compone…	protein_coding	ATP-BINDING CASSETTE B1 (ABCB1)	ARABIDOPSIS THALIA P GLYCOPROTEIN1 (ATPGP1);ATP-BINDING CASSETTE B1 (ABCB1);P-GLYCOPROTEIN 1 (PGP1)
C3	12891456	13102773	13039730	13040754	-	brad	gene	ID=gene:Bo3g031420;biotype=protein_coding;gene_id=Bo3g031420;logic_me=brad_maker_pasa	AT2G36930	AT2G36930.1	zinc finger (C2H2 type) family protein;(source:Araport11)	protein_coding
C3	12891456	13102773	13047667	13049095	+	brad	gene	ID=gene:Bo3g031430;biotype=protein_coding;gene_id=Bo3g031430;logic_me=brad_maker_pasa	AT2G36950	AT2G36950.1	Heavy metal transport/detoxification superfamily protein;(source:Araport11)	protein_coding	HEAVY METAL ASSOCIATED PROTEIN 20 (ATHMP20)	HEAVY METAL ASSOCIATED PROTEIN 20 (ATHMP20)
C3	12891456	13102773	13063062	13067713	-	brad	gene	ID=gene:Bo3g031440;biotype=protein_coding;gene_id=Bo3g031440;logic_me=brad_maker_pasa	AT2G36990	AT2G36990.1	Encodes a general sigma factor in chloroplasts and is probably responsible for the recognition of sigma 70 type standard bacteria-type multi-subunit R polymerase (PEP) promoters in young cotyledons. It is a substrate for regulatory phosphorylation by cpCK2, a nuclear-coded plastid-targeted casein kise 2, that has been implicated as a key component in plant sigma factor phosphorylation and transcr…	protein_coding	RPOLYMERASE SIGMA-SUBUNIT F (SIGF)	RPOLYMERASE SIGMA-SUBUNIT F (SIGF); (SOLDAT8);SIGMA FACTOR 6 (ATSIG6);SIGMA FACTOR 6 (SIG6)
C3	12891456	13102773	13069155	13070912	+	brad	gene	ID=gene:Bo3g031450;biotype=protein_coding;description=Translin family protein [Source:TAIR%3BAcc:AT2G37020](projected from arabidopsis_thalia%2CAT2G37020);gene_id=Bo3g031450;logic_me=brad_maker_pasa	AT2G37020	AT2G37020.2	Translin family protein;(source:Araport11)	protein_coding
C3	12891456	13102773	13073891	13075900	+	brad	gene	ID=gene:Bo3g031460;me=TRFL8;biotype=protein_coding;description=TRF-like 8 [Source:TAIR%3BAcc:AT2G37025](projected from arabidopsis_thalia%2CAT2G37025);gene_id=Bo3g031460;logic_me=brad_maker_pasa	AT2G37025	AT2G37025.1	TRF-like 8;(source:Araport11)	protein_coding	TRF-LIKE 8 (TRFL8)	TRF-LIKE 8 (TRFL8)
C3	12891456	13102773	13081956	13082331	+	brad	gene	ID=gene:Bo3g031470;biotype=protein_coding;gene_id=Bo3g031470;logic_me=brad_maker_pasa	AT2G37030	AT2G37030.1	SAUR-like auxin-responsive protein family;(source:Araport11)	protein_coding	SMALL AUXIN UPREGULATED R 46 (SAUR46)	SMALL AUXIN UPREGULATED R 46 (SAUR46)
C3	12891456	13102773	13086131	13090648	+	brad	gene	ID=gene:Bo3g031480;biotype=protein_coding;gene_id=Bo3g031480;logic_me=brad_maker_pasa	AT2G37050	AT2G37050.3	Leucine-rich repeat protein kise family protein;(source:Araport11)	protein_coding
C3	12891456	13102773	13093935	13095474	+	brad	gene	ID=gene:Bo3g031490;biotype=protein_coding;gene_id=Bo3g031490;logic_me=brad_maker_pasa	AT2G37060	AT2G37060.1	nuclear factor Y, subunit B8;(source:Araport11)	protein_coding	NUCLEAR FACTOR Y, SUBUNIT B8 (NF-YB8)	NUCLEAR FACTOR Y, SUBUNIT B8 (NF-YB8)
C3	12891456	13102773	13096689	13098708	-	brad	gene	ID=gene:Bo3g031500;biotype=protein_coding;gene_id=Bo3g031500;logic_me=brad_maker_pasa	AT2G37080	AT2G37080.1	Encodes RIP2 (ROP interactive partner 2), a putative Rho protein effector, interacting specifically with the active form of ROPs (Rho proteins of plants).	protein_coding	ROP INTERACTIVE PARTNER 2 (RIP2)	ROP INTERACTIVE PARTNER 2 (RIP2);INTERACTOR OF CONSTITUTIVELY ACTIVE ROP2 (ICR2);ROP INTERACTIVE PARTNER 3 (RIP3)
C6	15870267	16170512	15873421	15875211	+	brad	gene	ID=gene:Bo6g056260;biotype=protein_coding;description=S-adenosyl-L-methionine-dependent methyltransferases superfamily protein [Source:TAIR%3BAcc:AT4G13330](projected from arabidopsis_thalia%2CAT4G13330);gene_id=Bo6g056260;logic_me=brad_maker_pasa	AT4G13330	AT4G13330.1	S-adenosyl-L-methionine-dependent methyltransferases superfamily protein;(source:Araport11)	protein_coding
C6	15870267	16170512	15884664	15885216	-	brad	gene	ID=gene:Bo6g056270;biotype=protein_coding;description=unknown protein%3B Has 28 Blast hits to 27	AT3G24535	AT3G24535.1	hypothetical protein;(source:Araport11)	protein_coding
C6	15870267	16170512	15900549	15903754	-	brad	gene	ID=gene:Bo6g056280;me=EGY1;biotype=protein_coding;description=Peptidase M50 family protein [Source:TAIR%3BAcc:AT5G35220](projected from arabidopsis_thalia%2CAT5G35220);gene_id=Bo6g056280;logic_me=brad_maker_pasa	AT5G35220	AT5G35220.1	Membrane-associated and ATP-independent metalloprotease; EGY1 protein contains eight trans-membrane domains at its C-terminus, and carries out beta-casein degradation in an ATP-independent manner. EGY1 is required for development of both thylakoid gra and a well-organized lamellae system in chloroplast. Additiolly, EGY1 is required for the accumulation of chlorophyll and chlorophyll a/b binding (…	protein_coding	ETHYLENE-DEPENDENT GRAVITROPISM-DEFICIENT AND YELLOW-GREEN 1 (EGY1)	ETHYLENE-DEPENDENT GRAVITROPISM-DEFICIENT AND YELLOW-GREEN 1 (EGY1);ENHANCER OF VARIEGATION3 (EVR3);AMMONIUM OVERLY SENSITIVE 1 (AMOS1)
C6	15870267	16170512	15910199	15910974	-	brad	gene	ID=gene:Bo6g056290;biotype=protein_coding;description=Toll-Interleukin-Resistance (TIR) domain family protein [Source:Projected from Arabidopsis	AT5G38344	AT5G38344.1	Toll-Interleukin-Resistance (TIR) domain family protein;(source:Araport11)	protein_coding
C6	15870267	16170512	15938566	15939542	-	brad	gene	ID=gene:Bo6g056300;biotype=protein_coding;gene_id=Bo6g056300;logic_me=brad_maker_pasa
C6	15870267	16170512	15941589	15945158	+	brad	gene	ID=gene:Bo6g056310;me=PHYC;biotype=protein_coding;description=phytochrome C [Source:TAIR%3BAcc:AT5G35840](projected from arabidopsis_thalia%2CAT5G35840);gene_id=Bo6g056310;logic_me=brad_maker_pasa	AT5G35840	AT5G35840.1	Encodes the apoprotein of phytochrome;one of a family of photoreceptors that modulate plant growth and development. The mR is cell-to-cell mobile.	protein_coding	PHYTOCHROME C (PHYC)	PHYTOCHROME C (PHYC)
C6	15870267	16170512	15952649	15957933	-	brad	gene	ID=gene:Bo6g056320;biotype=protein_coding;description=Polynucleotidyl transferase%2C ribonuclease H fold protein with HRDC	AT5G35910	AT5G35910.1	Encodes a nuclear-localized RRP6-like protein whose mutation leads to accumulation of an rR maturation by-product.	protein_coding	RRP6-LIKE 2 (RRP6L2)	(AtRRP6L2);RRP6-LIKE 2 (RRP6L2)
C6	15870267	16170512	15966367	15973254	+	brad	gene	ID=gene:Bo6g056330;biotype=protein_coding;gene_id=Bo6g056330;logic_me=brad_maker_pasa	AT5G35980	AT5G35980.1	Encodes a dual specificity protein kise which phosphorylates substract proteins on Ser/Thr and Tyr residues. Some substrates include annexin family proteins. YAK1 mutations suppress TOR deficiency in Arabidopsis and consequences of lst8 mutations. The YAK1 protein is phosphorylated by the TOR kise.	protein_coding	YEAST YAK1-RELATED GENE 1 (YAK1)	YEAST YAK1-RELATED GENE 1 (YAK1)
C6	15870267	16170512	15980686	15981308	-	brad	gene	ID=gene:Bo6g056340;me=CCB3;biotype=protein_coding;description=cofactor assembly%2C complex C (B6F) [Source:TAIR%3BAcc:AT5G36120](projected from arabidopsis_thalia%2CAT5G36120);gene_id=Bo6g056340;logic_me=brad_maker_pasa	AT5G36120	AT5G36120.1	One of four Arabidopsis homologs of bacterial ymlg proteins.	protein_coding	COFACTOR ASSEMBLY, COMPLEX C (B6F) (CCB3)	COFACTOR ASSEMBLY, COMPLEX C (B6F) (CCB3); (atylmg3); (YLMG3)
C6	15870267	16170512	15990006	15991829	-	brad	gene	ID=gene:Bo6g056350;biotype=protein_coding;description=Tyrosine transamise family protein [Source:TAIR%3BAcc:AT5G36160](projected from arabidopsis_thalia%2CAT5G36160);gene_id=Bo6g056350;logic_me=brad_maker_pasa	AT5G36160	AT5G36160.1	Encodes a cytosolic L-tyrosine aminotransferase. AtTAT2 exhibits much broader amino donor specificity than AtTAT1 and can use not only Tyr but also Phe, Trp, His, Met, Leu, Ala, Ser, Cys, Asp, Asn, Gln, and Arg as amino donors.	protein_coding	TYR AMINOTRANSFERASE 2 (TAT2)	TYR AMINOTRANSFERASE 2 (ATTAT2);TYR AMINOTRANSFERASE 2 (TAT2)
C6	15870267	16170512	16003063	16004951	+	brad	gene	ID=gene:Bo6g056360;biotype=protein_coding;gene_id=Bo6g056360;logic_me=brad_maker_pasa
C6	15870267	16170512	16032464	16033622	+	brad	gene	ID=gene:Bo6g056370;biotype=protein_coding;gene_id=Bo6g056370;logic_me=brad_maker_pasa
C6	15870267	16170512	16070953	16072087	+	brad	gene	ID=gene:Bo6g056380;biotype=protein_coding;gene_id=Bo6g056380;logic_me=brad_maker_pasa	AT5G53160	AT5G53160.2	Encodes RCAR3, a regulatory component of ABA receptor. Interacts with protein phosphatase 2Cs ABI1 and ABI2. Stimulates ABA sigling. The mR is cell-to-cell mobile.	protein_coding	REGULATORY COMPONENTS OF ABA RECEPTOR 3 (RCAR3)	REGULATORY COMPONENTS OF ABA RECEPTOR 3 (RCAR3);PYR1-LIKE 8 (PYL8)
C6	15870267	16170512	16074115	16075461	+	brad	gene	ID=gene:Bo6g056390;biotype=protein_coding;gene_id=Bo6g056390;logic_me=brad_maker_pasa
C6	15870267	16170512	16078237	16079786	-	brad	gene	ID=gene:Bo6g056400;biotype=protein_coding;description=unknown protein%3B BEST Arabidopsis thalia protein match is:	AT1G64870	AT1G64870.1	hypothetical protein;(source:Araport11)	protein_coding
C6	15870267	16170512	16102337	16104324	-	brad	gene	ID=gene:Bo6g056410;me=HCF109;biotype=protein_coding;description=high chlorophyll fluorescent 109 [Source:TAIR%3BAcc:AT5G36170](projected from arabidopsis_thalia%2CAT5G36170);gene_id=Bo6g056410;logic_me=brad_maker_pasa	AT5G36170	AT5G36170.1	Required for normal processing of polycistronic plastidial transcripts	protein_coding	HIGH CHLOROPHYLL FLUORESCENT 109 (HCF109)	HIGH CHLOROPHYLL FLUORESCENT 109 (HCF109); (ATPRFB)
C6	15870267	16170512	16127850	16130104	+	brad	gene	ID=gene:Bo6g056420;biotype=protein_coding;gene_id=Bo6g056420;logic_me=brad_maker_pasa
C6	15870267	16170512	16130345	16131099	+	brad	gene	ID=gene:Bo6g056430;biotype=protein_coding;gene_id=Bo6g056430;logic_me=brad_maker_pasa
C6	15870267	16170512	16131954	16134394	-	brad	gene	ID=gene:Bo6g056440;me=CYP81D1;biotype=protein_coding;description=cytochrome p450 81d1 [Source:TAIR%3BAcc:AT5G36220](projected from arabidopsis_thalia%2CAT5G36220);gene_id=Bo6g056440;logic_me=brad_maker_pasa	AT5G36220	AT5G36220.1	member of CYP81D family of cytochrome p450s. This gene was origilly called CYP91A1, but was later remed to CYP81D1.	protein_coding	CYTOCHROME P450, FAMILY 81, SUBFAMILY D, POLYPEPTIDE 1 (CYP81D1)	CYTOCHROME P450 91A1 (CYP91A1);CYTOCHROME P450, FAMILY 81, SUBFAMILY D, POLYPEPTIDE 1 (CYP81D1)
C6	15870267	16170512	16135492	16135946	-	brad	gene	ID=gene:Bo6g056450;biotype=protein_coding;gene_id=Bo6g056450;logic_me=brad_maker_pasa	AT3G18270	AT3G18270.1	a cytochrome P450 pseudogene. the second half of the gene overlaps perfectly with the other gene model.	protein_coding	CYTOCHROME P450, FAMILY 77, SUBFAMILY A, POLYPEPTIDE 5 PSEUDOGENE (CYP77A5P)	CYTOCHROME P450, FAMILY 77, SUBFAMILY A, POLYPEPTIDE 5 PSEUDOGENE (CYP77A5P)
C6	15870267	16170512	16142764	16143543	+	brad	gene	ID=gene:Bo6g056460;biotype=protein_coding;gene_id=Bo6g056460;logic_me=brad_maker_pasa
C6	15870267	16170512	16156912	16157203	-	brad	gene	ID=gene:Bo6g056470;biotype=protein_coding;gene_id=Bo6g056470;logic_me=brad_maker_pasa
C8	16446992	16807270	16447031	16448300	-	brad	gene	ID=gene:Bo8g049440;biotype=protein_coding;gene_id=Bo8g049440;logic_me=brad_maker_pasa	AT4G17486	AT4G17486.1	PPPDE putative thiol peptidase family protein;(source:Araport11)	protein_coding
C8	16446992	16807270	16450351	16451224	-	brad	gene	ID=gene:Bo8g049450;biotype=protein_coding;gene_id=Bo8g049450;logic_me=brad_maker_pasa	AT4G17490	AT4G17490.1	Encodes a member of the ERF (ethylene response factor) subfamily B-3 of ERF/AP2 transcription factor family (ATERF-6). The protein contains one AP2 domain. There are 18 members in this subfamily including ATERF-1, ATERF-2, AND ATERF-5. It is involved in the response to reactive oxygen species and light stress. Involved in regulating root architecture and the response to cold stress.	protein_coding	ETHYLENE RESPONSIVE ELEMENT BINDING FACTOR 6 (ERF6)	ETHYLENE RESPONSIVE ELEMENT BINDING FACTOR 6 (ATERF6); (ERF103);ETHYLENE RESPONSIVE ELEMENT BINDING FACTOR 6 (ERF6); (ERF-6-6)
C8	16446992	16807270	16454862	16456868	+	brad	gene	ID=gene:Bo8g049460;biotype=protein_coding;gene_id=Bo8g049460;logic_me=brad_maker_pasa
C8	16446992	16807270	16466185	16466953	+	brad	gene	ID=gene:Bo8g049470;biotype=protein_coding;gene_id=Bo8g049470;logic_me=brad_maker_pasa	AT4G17500	AT4G17500.1	Encodes a member of the ERF (ethylene response factor) subfamily B-3 of ERF/AP2 transcription factor family (ATERF-1). The protein contains one AP2 domain. There are 18 members in this subfamily including ATERF-1, ATERF-2, AND ATERF-5. The mR is cell-to-cell mobile.	protein_coding	ETHYLENE RESPONSIVE ELEMENT BINDING FACTOR 1 (ERF-1)	ETHYLENE RESPONSIVE ELEMENT BINDING FACTOR 1 (ATERF-1); (ATERF#100); (ERF1A);ETHYLENE RESPONSIVE ELEMENT BINDING FACTOR 1 (ERF-1)
C8	16446992	16807270	16471596	16474658	+	brad	gene	ID=gene:Bo8g049480;biotype=protein_coding;gene_id=Bo8g049480;logic_me=brad_maker_pasa
C8	16446992	16807270	16475038	16475557	-	brad	gene	ID=gene:Bo8g049490;biotype=protein_coding;gene_id=Bo8g049490;logic_me=brad_maker_pasa
C8	16446992	16807270	16478895	16482689	-	brad	gene	ID=gene:Bo8g049500;biotype=protein_coding;gene_id=Bo8g049500;logic_me=brad_maker_pasa	AT3G51690	AT3G51690.1	D helicase homolog PIF1.	protein_coding
C8	16446992	16807270	16497682	16499078	-	brad	gene	ID=gene:Bo8g049510;biotype=protein_coding;gene_id=Bo8g049510;logic_me=brad_maker_pasa	AT5G19850	AT5G19850.1	alpha/beta-Hydrolases superfamily protein;(source:Araport11)	protein_coding
C8	16446992	16807270	16501483	16502101	-	brad	gene	ID=gene:Bo8g049520;biotype=protein_coding;gene_id=Bo8g049520;logic_me=brad_maker_pasa
C8	16446992	16807270	16504552	16506456	+	brad	gene	ID=gene:Bo8g049530;biotype=protein_coding;gene_id=Bo8g049530;logic_me=brad_maker_pasa	AT4G17520	AT4G17520.1	Hyaluron / mR binding family;(source:Araport11)	protein_coding	HYALURON/MR BINDING FAMILY PROTEIN (HLN)	HYALURON/MR BINDING FAMILY PROTEIN (HLN)
C8	16446992	16807270	16509163	16510932	-	brad	gene	ID=gene:Bo8g049540;biotype=protein_coding;gene_id=Bo8g049540;logic_me=brad_maker_pasa	AT4G17550	AT4G17550.1	Encodes a member of the phosphate starvation-induced glycerol-3-phosphate permease gene family: AT3G47420(G3Pp1), AT4G25220(G3Pp2), AT1G30560(G3Pp3), AT4G17550(G3Pp4) and AT2G13100(G3Pp5).	protein_coding	GLYCEROL-3-PHOSPHATE PERMEASE 4 (G3Pp4)	GLYCEROL-3-PHOSPHATE PERMEASE 4 (G3Pp4);GLYCEROL-3-PHOSPHATE PERMEASE 4 (AtG3Pp4)
C8	16446992	16807270	16511700	16512919	+	brad	gene	ID=gene:Bo8g049550;biotype=protein_coding;description=Ribosomal protein L19 family protein [Source:TAIR%3BAcc:AT4G17560](projected from arabidopsis_thalia%2CAT4G17560);gene_id=Bo8g049550;logic_me=brad_maker_pasa	AT4G17560	AT4G17560.1	Ribosomal protein L19 family protein;(source:Araport11)	protein_coding
C8	16446992	16807270	16514117	16516547	-	brad	gene	ID=gene:Bo8g049560;biotype=protein_coding;gene_id=Bo8g049560;logic_me=brad_maker_pasa	AT4G17570	AT4G17570.2	Encodes a member of the GATA factor family of zinc finger transcription factors.	protein_coding	GATA TRANSCRIPTION FACTOR 26 (GATA26)	GATA TRANSCRIPTION FACTOR 26 (GATA26)
C8	16446992	16807270	16526436	16528114	+	brad	gene	ID=gene:Bo8g049570;biotype=protein_coding;gene_id=Bo8g049570;logic_me=brad_maker_pasa
C8	16446992	16807270	16559073	16560110	+	brad	gene	ID=gene:Bo8g049580;biotype=protein_coding;gene_id=Bo8g049580;logic_me=brad_maker_pasa
C8	16446992	16807270	16565111	16567340	+	brad	gene	ID=gene:Bo8g049590;biotype=protein_coding;gene_id=Bo8g049590;logic_me=brad_maker_pasa	AT2G46470	AT2G46470.1	inner membrane protein OXA1-like protein;(source:Araport11)	protein_coding	INNER MEMBRANE PROTEIN OXA1-LIKE (OXA1L)	(OXA1B);INNER MEMBRANE PROTEIN OXA1-LIKE (OXA1L)
C8	16446992	16807270	16571546	16571846	-	brad	gene	ID=gene:Bo8g049600;biotype=protein_coding;gene_id=Bo8g049600;logic_me=brad_maker_pasa
C8	16446992	16807270	16573137	16574138	-	brad	gene	ID=gene:Bo8g049610;biotype=protein_coding;gene_id=Bo8g049610;logic_me=brad_maker_pasa
C8	16446992	16807270	16589145	16591048	+	brad	gene	ID=gene:Bo8g049620;biotype=protein_coding;description=Polyketide cyclase / dehydrase and lipid transport protein	AT4G17650	AT4G17650.1	Polyketide cyclase / dehydrase and lipid transport protein;(source:Araport11)	protein_coding
C8	16446992	16807270	16597889	16599373	+	brad	gene	ID=gene:Bo8g049630;biotype=protein_coding;description=Protein kise superfamily protein [Source:TAIR%3BAcc:AT4G17660](projected from arabidopsis_thalia%2CAT4G17660);gene_id=Bo8g049630;logic_me=brad_maker_pasa	AT4G17660	AT4G17660.1	Protein kise superfamily protein;(source:Araport11)	protein_coding	PBS1-LIKE 20 (PBL20)	PBS1-LIKE 20 (PBL20)
C8	16446992	16807270	16603845	16606057	-	brad	gene	ID=gene:Bo8g049640;biotype=protein_coding;gene_id=Bo8g049640;logic_me=brad_maker_pasa
C8	16446992	16807270	16615211	16617728	-	brad	gene	ID=gene:Bo8g049650;biotype=protein_coding;gene_id=Bo8g049650;logic_me=brad_maker_pasa	AT4G17695	AT4G17695.1	Homeodomain-like superfamily protein;(source:Araport11)	protein_coding	KADI 3 (KAN3)	KADI 3 (KAN3)
C8	16446992	16807270	16618650	16619706	-	brad	gene	ID=gene:Bo8g049660;biotype=protein_coding;gene_id=Bo8g049660;logic_me=brad_maker_pasa
C8	16446992	16807270	16628977	16629697	-	brad	gene	ID=gene:Bo8g049670;biotype=protein_coding;gene_id=Bo8g049670;logic_me=brad_maker_pasa
C8	16446992	16807270	16633508	16634081	-	brad	gene	ID=gene:Bo8g049680;biotype=protein_coding;gene_id=Bo8g049680;logic_me=brad_maker_pasa
C8	16446992	16807270	16639992	16642825	-	brad	gene	ID=gene:Bo8g049690;biotype=protein_coding;gene_id=Bo8g049690;logic_me=brad_maker_pasa
C8	16446992	16807270	16658567	16659276	-	brad	gene	ID=gene:Bo8g049700;biotype=protein_coding;gene_id=Bo8g049700;logic_me=brad_maker_pasa
C8	16446992	16807270	16671600	16674817	-	brad	gene	ID=gene:Bo8g049710;me=HDG4;biotype=protein_coding;description=homeodomain GLABROUS 4 [Source:TAIR%3BAcc:AT4G17710](projected from arabidopsis_thalia%2CAT4G17710);gene_id=Bo8g049710;logic_me=brad_maker_pasa	AT4G17710	AT4G17710.1	Encodes a homeobox-leucine zipper family protein belonging to the HD-ZIP IV family.	protein_coding	HOMEODOMAIN GLABROUS 4 (HDG4)	HOMEODOMAIN GLABROUS 4 (HDG4)
C8	16446992	16807270	16680880	16682972	-	brad	gene	ID=gene:Bo8g049720;biotype=protein_coding;gene_id=Bo8g049720;logic_me=brad_maker_pasa	AT4G17785	AT4G17785.1	Encodes a putative transcription factor (MYB39) involved in the regulation of suberin biosynthetic genes.	protein_coding	MYB DOMAIN PROTEIN 39 (MYB39)	SUBERMAN (SUB);MYB DOMAIN PROTEIN 39 (MYB39)
C8	16446992	16807270	16683996	16684416	-	brad	gene	ID=gene:Bo8g049730;biotype=protein_coding;gene_id=Bo8g049730;logic_me=brad_maker_pasa
C8	16446992	16807270	16694480	16697350	-	brad	gene	ID=gene:Bo8g049740;biotype=protein_coding;gene_id=Bo8g049740;logic_me=brad_maker_pasa
C8	16446992	16807270	16702522	16702900	+	brad	gene	ID=gene:Bo8g049750;biotype=protein_coding;gene_id=Bo8g049750;logic_me=brad_maker_pasa	AT4G17790	AT4G17790.1	SRE associated Golgi protein family;(source:Araport11)	protein_coding
C8	16446992	16807270	16714339	16721145	-	brad	gene	ID=gene:Bo8g049760;biotype=protein_coding;gene_id=Bo8g049760;logic_me=brad_maker_pasa	AT4G35800	AT4G35800.1	Encodes the unique largest subunit of nuclear D-dependent R polymerase II; the ortholog of budding yeast RPB1 and a homolog of the E. coli R polymerase beta prime subunit.	protein_coding	R POLYMERASE II LARGE SUBUNIT (NRPB1)	R POLYMERASE II LARGE SUBUNIT (NRPB1);R POLYMERASE II LARGE SUBUNIT (R_POL_II_LS); (R_POL_II_LSR_POL_II_LS);R POLYMERASE II LARGE SUBUNIT (RPB1)
C8	16446992	16807270	16726121	16726874	+	brad	gene	ID=gene:Bo8g049770;biotype=protein_coding;gene_id=Bo8g049770;logic_me=brad_maker_pasa	AT4G17870	AT4G17870.1	Encodes a member of the PYR (pyrabactin resistance )/PYL(PYR1-like)/RCAR (regulatory components of ABA receptor) family proteins with 14 members. PYR/PYL/RCAR family proteins function as abscisic acid sensors. Mediate ABA-dependent regulation of protein phosphatase 2Cs ABI1 and ABI2.	protein_coding	PYRABACTIN RESISTANCE 1 (PYR1)	REGULATORY COMPONENT OF ABA RECEPTOR 11 (RCAR11);PYRABACTIN RESISTANCE 1 (PYR1)
C8	16446992	16807270	16764959	16766028	-	brad	gene	ID=gene:Bo8g049780;biotype=protein_coding;gene_id=Bo8g049780;logic_me=brad_maker_pasa	AT1G78970	AT1G78970.2	Lupeol synthase. Converts oxidosqualene to multiple triterpene alcohols and a triterpene diols. This conversion proceeds through the formation of a 17&#946;-dammarenyl cation.	protein_coding	LUPEOL SYNTHASE 1 (LUP1)	LUPEOL SYNTHASE 1 (LUP1);ARABIDOPSIS THALIA LUPEOL SYNTHASE 1 (ATLUP1)
C8	16446992	16807270	16771274	16772657	+	brad	gene	ID=gene:Bo8g049790;biotype=protein_coding;gene_id=Bo8g049790;logic_me=brad_maker_pasa	AT4G17890	AT4G17890.1	A member of ARF GAP domain (AGD), A thalia has 15 members, grouped into four classes.	protein_coding	ARF-GAP DOMAIN 8 (AGD8)	ARF-GAP DOMAIN 8 (AGD8)
C8	16446992	16807270	16787745	16790300	+	brad	gene	ID=gene:Bo8g049800;biotype=protein_coding;gene_id=Bo8g049800;logic_me=brad_maker_pasa	AT4G17895	AT4G17895.1	Encodes a ubiquitin-specific protease.	protein_coding	UBIQUITIN-SPECIFIC PROTEASE 20 (UBP20)	UBIQUITIN-SPECIFIC PROTEASE 20 (UBP20)
C8	16446992	16807270	16796771	16798186	+	brad	gene	ID=gene:Bo8g049810;biotype=protein_coding;gene_id=Bo8g049810;logic_me=brad_maker_pasa	AT1G32700	AT1G32700.1	PLATZ transcription factor family protein;(source:Araport11)	protein_coding
C8	16446992	16807270	16803371	16804322	+	brad	gene	ID=gene:Bo8g049820;biotype=protein_coding;gene_id=Bo8g049820;logic_me=brad_maker_pasa	AT4G17940	AT4G17940.1	Tetratricopeptide repeat (TPR)-like superfamily protein;(source:Araport11)	protein_coding
C8	16446992	16807270	16804901	16806515	-	brad	gene	ID=gene:Bo8g049830;biotype=protein_coding;gene_id=Bo8g049830;logic_me=brad_maker_pasa	AT4G17950	AT4G17950.1	AT hook motif D-binding family protein;(source:Araport11)	protein_coding	AT-HOOK MOTIF NUCLEAR LOCALIZED PROTEIN 13 (AHL13)	AT-HOOK MOTIF NUCLEAR LOCALIZED PROTEIN 13 (AHL13)
C8	25859211	25949281	25872229	25875797	+	brad	gene	ID=gene:Bo8g076420;biotype=protein_coding;gene_id=Bo8g076420;logic_me=brad_maker_pasa
C8	25859211	25949281	25892611	25895223	+	brad	gene	ID=gene:Bo8g076430;biotype=protein_coding;gene_id=Bo8g076430;logic_me=brad_maker_pasa	AT1G26850	AT1G26850.1	S-adenosyl-L-methionine-dependent methyltransferases superfamily protein;(source:Araport11)	protein_coding
C8	25859211	25949281	25897645	25899425	-	brad	gene	ID=gene:Bo8g076440;me=ORC6;biotype=protein_coding;description=origin recognition complex protein 6 [Source:TAIR%3BAcc:AT1G26840](projected from arabidopsis_thalia%2CAT1G26840);gene_id=Bo8g076440;logic_me=brad_maker_pasa	AT1G26840	AT1G26840.1	Origin Recognition Complex subunit 6. Involved in the initiation of D replication. Regulated transcriptiolly during cell cycle, peaking at G1/S-phase. Target of E2F/DF family of transcription factors. It acts downstream of BRP4, and is, at least in part, involved in the BRP4-mediated mitotic cell-cycle progression.	protein_coding	ORIGIN RECOGNITION COMPLEX PROTEIN 6 (ORC6)	ARABIDOPSIS THALIA ORIGIN RECOGNITION COMPLEX PROTEIN 6 (ATORC6);ORIGIN RECOGNITION COMPLEX PROTEIN 6 (ORC6)
C8	25859211	25949281	25900205	25902483	-	brad	gene	ID=gene:Bo8g076450;biotype=protein_coding;gene_id=Bo8g076450;logic_me=brad_maker_pasa	AT1G26830	AT1G26830.1	Cullin, putative, similar to Cullin homolog 3 (CUL-3) SP:Q13618, GI:3639052 from (Homo sapiens); contains Pfam profile PF00888: Cullin family. Interacts with other components of E3 ligase complex suggesting it functions in RUB-modification. Forms complexes with BTB domain proteins forming a novel class of E3-based ubiquitin protein-ligase complexes. Mutant is early flowering and has a reduced sen…	protein_coding	CULLIN 3 (CUL3)	CULLIN 3A (CUL3A);CULLIN 3A (ATCUL3A);CULLIN 3 (CUL3);CULLIN 3 (ATCUL3)
C8	25859211	25949281	25915246	25915840	+	brad	gene	ID=gene:Bo8g076460;biotype=protein_coding;gene_id=Bo8g076460;logic_me=brad_maker_pasa	AT1G26800	AT1G26800.1	MPSR1 is cytoplasmic E3 ligase that senses misfolded proteins independently of chaperones and targets those proteins for degradation via the 26S proteasome. Involved in the regulation of the homeostasis of sensor NLR immune receptors.	protein_coding	MISFOLDED PROTEIN SENSING RING E3 LIGASE 1 (MPSR1)	(SNIPER2);MISFOLDED PROTEIN SENSING RING E3 LIGASE 1 (MPSR1)
C8	25859211	25949281	25916130	25918168	-	brad	gene	ID=gene:Bo8g076470;biotype=protein_coding;gene_id=Bo8g076470;logic_me=brad_maker_pasa
C8	25859211	25949281	25919799	25925120	-	brad	gene	ID=gene:Bo8g076480;biotype=protein_coding;gene_id=Bo8g076480;logic_me=brad_maker_pasa	AT1G26799	AT1G26799.1	Plant self-incompatibility protein S1 family;(source:Araport11)	protein_coding
C8	25859211	25949281	25927891	25929264	+	brad	gene	ID=gene:Bo8g076490;biotype=protein_coding;gene_id=Bo8g076490;logic_me=brad_maker_pasa
C8	25859211	25949281	25930517	25931263	+	brad	gene	ID=gene:Bo8g076500;biotype=protein_coding;gene_id=Bo8g076500;logic_me=brad_maker_pasa
C8	25859211	25949281	25947167	25948884	-	brad	gene	ID=gene:Bo8g076510;biotype=protein_coding;gene_id=Bo8g076510;logic_me=brad_maker_pasa
C9	33231067	33406571	33234701	33235554	-	brad	gene	ID=gene:Bo9g097060;biotype=protein_coding;gene_id=Bo9g097060;logic_me=brad_maker_pasa
C9	33231067	33406571	33245011	33245182	-	brad	gene	ID=gene:Bo9g097070;biotype=protein_coding;gene_id=Bo9g097070;logic_me=brad_maker_pasa
C9	33231067	33406571	33245233	33245983	-	brad	gene	ID=gene:Bo9g097080;biotype=protein_coding;gene_id=Bo9g097080;logic_me=brad_maker_pasa
C9	33231067	33406571	33249968	33252069	-	brad	gene	ID=gene:Bo9g097090;biotype=protein_coding;gene_id=Bo9g097090;logic_me=brad_maker_pasa
C9	33231067	33406571	33272287	33273178	+	brad	gene	ID=gene:Bo9g097100;biotype=protein_coding;gene_id=Bo9g097100;logic_me=brad_maker_pasa
C9	33231067	33406571	33300717	33301749	-	brad	gene	ID=gene:Bo9g097110;biotype=protein_coding;gene_id=Bo9g097110;logic_me=brad_maker_pasa
C9	33231067	33406571	33314555	33315044	-	brad	gene	ID=gene:Bo9g097120;biotype=protein_coding;gene_id=Bo9g097120;logic_me=brad_maker_pasa
C9	33231067	33406571	33315099	33317334	-	brad	gene	ID=gene:Bo9g097130;biotype=protein_coding;gene_id=Bo9g097130;logic_me=brad_maker_pasa
C9	33231067	33406571	33324820	33327759	+	brad	gene	ID=gene:Bo9g097140;biotype=protein_coding;gene_id=Bo9g097140;logic_me=brad_maker_pasa
C9	33231067	33406571	33337073	33338518	+	brad	gene	ID=gene:Bo9g097150;biotype=protein_coding;gene_id=Bo9g097150;logic_me=brad_maker_pasa	AT5G50780	AT5G50780.1	MORC4 is a member of a family of GHKL ATPases. It is localized in the nuceloplasm and adjacent to chromocenters. Along with MORC7, it appears to repress the expression	protein_coding	(ATMORC4)	(ATMORC4)
C9	33231067	33406571	33358625	33360155	-	brad	gene	ID=gene:Bo9g097160;biotype=protein_coding;gene_id=Bo9g097160;logic_me=brad_maker_pasa
C9	33231067	33406571	33383345	33385212	-	brad	gene	ID=gene:Bo9g097170;me=SWEET13;biotype=protein_coding;description=Nodulin MtN3 family protein [Source:TAIR%3BAcc:AT5G50800](projected from arabidopsis_thalia%2CAT5G50800);gene_id=Bo9g097170;logic_me=brad_maker_pasa	AT5G50800	AT5G50800.1	Encodes a member of the SWEET sucrose efflux transporter family proteins, together with RPG1, it is involved in pollen development. Together with SWEET14, it is likely involved in modulating the GA response and is required for proper development of anthers, seeds and seedlings.	protein_coding	(SWEET13)	(SWEET13); (AtSWEET13);RUPTURED POLLEN GRAIN 2 (RPG2)
C9	33523572	33640575	33530733	33530946	+	brad	gene	ID=gene:Bo9g097220;biotype=protein_coding;gene_id=Bo9g097220;logic_me=brad_maker_pasa
C9	33523572	33640575	33537096	33539023	+	brad	gene	ID=gene:Bo9g097230;biotype=protein_coding;gene_id=Bo9g097230;logic_me=brad_maker_pasa
C9	33523572	33640575	33553990	33554954	-	brad	gene	ID=gene:Bo9g097240;biotype=protein_coding;gene_id=Bo9g097240;logic_me=brad_maker_pasa
C9	33523572	33640575	33555325	33556243	-	brad	gene	ID=gene:Bo9g097250;biotype=protein_coding;gene_id=Bo9g097250;logic_me=brad_maker_pasa
C9	33523572	33640575	33578874	33580393	-	brad	gene	ID=gene:Bo9g097260;biotype=protein_coding;gene_id=Bo9g097260;logic_me=brad_maker_pasa
C9	33523572	33640575	33626692	33628135	-	brad	gene	ID=gene:Bo9g097270;me=NDHD;biotype=protein_coding;description=DH-Ubiquinone/plastoquinone (complex I) protein [Source:TAIR%3BAcc:ATCG01050](projected from arabidopsis_thalia%2CATCG01050);gene_id=Bo9g097270;logic_me=brad_maker_pasa	ATCG01050	ATCG01050.1	Represents a plastid-encoded subunit of a D(P)H dehydrogese complex. Its mR is edited at four positions. Translation data is not available for this gene.	protein_coding	(NDHD)	(NDHD)
C9	33523572	33640575	33631603	33633452	+	brad	gene	ID=gene:Bo9g097280;biotype=protein_coding;gene_id=Bo9g097280;logic_me=brad_maker_pasa	AT5G42660	AT5G42660.1	D-directed R polymerase subunit beta (DUF616);(source:Araport11)	protein_coding
C9	33523572	33640575	33638922	33642434	+	brad	gene	ID=gene:Bo9g097290;biotype=protein_coding;description=Pyridine nucleotide-disulphide oxidoreductase family protein [Source:TAIR%3BAcc:AT4G32360](projected from arabidopsis_thalia%2CAT4G32360);gene_id=Bo9g097290;logic_me=brad_maker_pasa	AT4G32360	AT4G32360.1	Pyridine nucleotide-disulfide oxidoreductase family protein;(source:Araport11)	protein_coding
C9	33816077	34108584	33815337	33816646	+	brad	gene	ID=gene:Bo9g097400;biotype=protein_coding;gene_id=Bo9g097400;logic_me=brad_maker_pasa
C9	33816077	34108584	33823977	33824409	-	brad	gene	ID=gene:Bo9g097410;biotype=protein_coding;gene_id=Bo9g097410;logic_me=brad_maker_pasa
C9	33816077	34108584	33917932	33918584	+	brad	gene	ID=gene:Bo9g097420;biotype=protein_coding;gene_id=Bo9g097420;logic_me=brad_maker_pasa
C9	33816077	34108584	33923236	33923449	+	brad	gene	ID=gene:Bo9g097430;biotype=protein_coding;gene_id=Bo9g097430;logic_me=brad_maker_pasa
C9	33816077	34108584	33923832	33926040	+	brad	gene	ID=gene:Bo9g097440;biotype=protein_coding;description=Pentatricopeptide repeat (PPR-like) superfamily protein [Source:TAIR%3BAcc:AT5G50390](projected from arabidopsis_thalia%2CAT5G50390);gene_id=Bo9g097440;logic_me=brad_maker_pasa	AT5G50390	AT5G50390.1	Pentatricopeptide repeat (PPR-like) superfamily protein;(source:Araport11)	protein_coding	EMBRYO DEFECTIVE 3141 (EMB3141)	EMBRYO DEFECTIVE 3141 (EMB3141)
C9	33816077	34108584	33961603	33964162	-	brad	gene	ID=gene:Bo9g097450;biotype=protein_coding;gene_id=Bo9g097450;logic_me=brad_maker_pasa
C9	33816077	34108584	33987828	33989886	+	brad	gene	ID=gene:Bo9g097460;me=ATEXO70F1;biotype=protein_coding;description=exocyst subunit exo70 family protein F1 [Source:TAIR%3BAcc:AT5G50380](projected from	AT5G50380	AT5G50380.1	A member of EXO70 gene family, putative exocyst subunits, conserved in land plants. Arabidopsis thalia contains 23 putative EXO70 genes, which can be classified into eight clusters on the phylogenetic tree.	protein_coding	EXOCYST SUBUNIT EXO70 FAMILY PROTEIN F1 (EXO70F1)	EXOCYST SUBUNIT EXO70 FAMILY PROTEIN F1 (EXO70F1);EXOCYST SUBUNIT EXO70 FAMILY PROTEIN F1 (ATEXO70F1)
C9	33816077	34108584	33992088	33993865	+	brad	gene	ID=gene:Bo9g097470;biotype=protein_coding;gene_id=Bo9g097470;logic_me=brad_maker_pasa
C9	33816077	34108584	34017346	34018772	-	brad	gene	ID=gene:Bo9g097480;biotype=protein_coding;gene_id=Bo9g097480;logic_me=brad_maker_pasa
C9	33816077	34108584	34047311	34049126	+	brad	gene	ID=gene:Bo9g097490;biotype=protein_coding;gene_id=Bo9g097490;logic_me=brad_maker_pasa
C9	33816077	34108584	34081364	34083204	-	brad	gene	ID=gene:Bo9g097500;biotype=protein_coding;gene_id=Bo9g097500;logic_me=brad_maker_pasa
C9	33816077	34108584	34092113	34092338	+	brad	gene	ID=gene:Bo9g097510;biotype=protein_coding;description=unknown protein%3B Has 30201 Blast hits to 17322	AT5G50335	AT5G50335.1	hypothetical protein;(source:Araport11)	protein_coding
C9	6320580	6730088	6332152	6334443	+	brad	gene	ID=gene:Bo9g018330;biotype=protein_coding;gene_id=Bo9g018330;logic_me=brad_maker_pasa	AT5G64750	AT5G64750.1	Encodes a putative transcription factor containing an AP2 domain. Is a member of the ERF (ethylene response factor) subfamily B-4 of ERF/AP2 transcription factor family. Expressed in response to ABA, osmotic stress, sugar stress and drought. Mutants are hypersensitive to these stresses. May be involved in regulation of ABA mediated stress response. The mR is cell-to-cell mobile.	protein_coding	ABA REPRESSOR1 (ABR1)	ABA REPRESSOR1 (ABR1)
C9	6320580	6730088	6341378	6342580	+	brad	gene	ID=gene:Bo9g018340;biotype=protein_coding;gene_id=Bo9g018340;logic_me=brad_maker_pasa
C9	6320580	6730088	6347964	6349618	+	brad	gene	ID=gene:Bo9g018350;biotype=protein_coding;gene_id=Bo9g018350;logic_me=brad_maker_pasa
C9	6320580	6730088	6355092	6356372	+	brad	gene	ID=gene:Bo9g018360;biotype=protein_coding;gene_id=Bo9g018360;logic_me=brad_maker_pasa
C9	6320580	6730088	6376004	6380659	+	brad	gene	ID=gene:Bo9g018370;biotype=protein_coding;gene_id=Bo9g018370;logic_me=brad_maker_pasa
C9	6320580	6730088	6387152	6388009	+	brad	gene	ID=gene:Bo9g018380;biotype=protein_coding;gene_id=Bo9g018380;logic_me=brad_maker_pasa	AT5G49840	AT5G49840.1	ATP-dependent Clp protease;(source:Araport11)	protein_coding
C9	6320580	6730088	6390715	6391159	-	brad	gene	ID=gene:Bo9g018390;biotype=protein_coding;gene_id=Bo9g018390;logic_me=brad_maker_pasa	AT3G54050	AT3G54050.1	Encodes a chloroplastic fructose 1,6-bisphosphate phosphatase. also known as HCEF1 (High Cyclic Electron Flow 1). hcef1 mutants have constitutively elevated electron flow (CEFI) and plants with antisense suppression of this enzyme have higher levels of net leaf photosynthesis and increased sucrose biosynthesis. The mR is cell-to-cell mobile.	protein_coding	HIGH CYCLIC ELECTRON FLOW 1 (HCEF1)	(CFBP1);HIGH CYCLIC ELECTRON FLOW 1 (HCEF1)
C9	6320580	6730088	6393767	6394946	+	brad	gene	ID=gene:Bo9g018400;biotype=protein_coding;gene_id=Bo9g018400;logic_me=brad_maker_pasa
C9	6320580	6730088	6397287	6399758	+	brad	gene	ID=gene:Bo9g018410;biotype=protein_coding;gene_id=Bo9g018410;logic_me=brad_maker_pasa	AT5G64790	AT5G64790.1	O-Glycosyl hydrolases family 17 protein;(source:Araport11)	protein_coding
C9	6320580	6730088	6400516	6403042	-	brad	gene	ID=gene:Bo9g018420;biotype=protein_coding;gene_id=Bo9g018420;logic_me=brad_maker_pasa
C9	6320580	6730088	6403795	6405085	-	brad	gene	ID=gene:Bo9g018430;biotype=protein_coding;gene_id=Bo9g018430;logic_me=brad_maker_pasa
C9	6320580	6730088	6425018	6426216	+	brad	gene	ID=gene:Bo9g018440;biotype=protein_coding;gene_id=Bo9g018440;logic_me=brad_maker_pasa	AT5G64810	AT5G64810.1	member of WRKY Transcription Factor; Group II-c. Involved in jasmonic acid inducible defense responses.	protein_coding	WRKY D-BINDING PROTEIN 51 (WRKY51)	WRKY D-BINDING PROTEIN 51 (WRKY51);ARABIDOPSIS THALIA WRKY D-BINDING PROTEIN 51 (ATWRKY51)
C9	6320580	6730088	6426782	6428284	+	brad	gene	ID=gene:Bo9g018450;biotype=protein_coding;gene_id=Bo9g018450;logic_me=brad_maker_pasa	AT5G64813	AT5G64813.1	The LIP1 gene encodes a small GTPase that influences the light input pathway of the plant circadian network. An MBP:LIP1 fusion protein has GTP hydrolyzing abilities in vitro. In plants, LIP1 seems to play a negative role in regulating circadian period that can be suppressed by light. LIP1 also seems to negatively affect light-pulse-dependent resetting of the clock, especially during the first po…	protein_coding	LIGHT INSENSITIVE PERIOD1 (LIP1)	LIGHT INSENSITIVE PERIOD1 (LIP1)
C9	6320580	6730088	6430129	6431439	+	brad	gene	ID=gene:Bo9g018460;biotype=protein_coding;gene_id=Bo9g018460;logic_me=brad_maker_pasa	AT5G64850	AT5G64850.1	sorbin/SH3 domain protein;(source:Araport11)	protein_coding
C9	6320580	6730088	6433781	6437320	-	brad	gene	ID=gene:Bo9g018470;me=DPE1;biotype=protein_coding;description=disproportioting enzyme [Source:TAIR%3BAcc:AT5G64860](projected from arabidopsis_thalia%2CAT5G64860);gene_id=Bo9g018470;logic_me=brad_maker_pasa	AT5G64860	AT5G64860.1	Encodes a maltotriose-metabolizing enzyme with chloroplastic &#945;-1,4-glucanotransferase activity. Mutant has altered starch degradation.	protein_coding	DISPROPORTIOTING ENZYME (DPE1)	(ATDPE1);DISPROPORTIOTING ENZYME (DPE1)
C9	6320580	6730088	6439692	6440577	-	brad	gene	ID=gene:Bo9g018480;biotype=protein_coding;gene_id=Bo9g018480;logic_me=brad_maker_pasa	AT5G64920	AT5G64920.1	Encodes a RING-H2 protein that interacts with the RING finger domain of COP1. CIP8 exhibits a strong interaction with the E2 ubiquitin conjugating enzyme AtUBC8 through its N-termil domain and promotes ubiquitition in an E2-dependent fashion in vitro. It is possible that the AtUBC8-CIP8 module might interact with COP1 in vivo, thereby participating in proteasome-mediated degradation of HY5.	protein_coding	COP1-INTERACTING PROTEIN 8 (CIP8)	BCA2A ZINC FINGER ATL 12 (BTL12);COP1-INTERACTING PROTEIN 8 (CIP8)
C9	6320580	6730088	6441377	6442689	-	brad	gene	ID=gene:Bo9g018490;me=RABH1a;biotype=protein_coding;description=RAB GTPase homolog H1A [Source:TAIR%3BAcc:AT5G64990](projected from arabidopsis_thalia%2CAT5G64990);gene_id=Bo9g018490;logic_me=brad_maker_pasa	AT5G64990	AT5G64990.2	RAB GTPase homolog H1A;(source:Araport11)	protein_coding	RAB GTPASE HOMOLOG H1A (RABH1a)	RAB GTPASE HOMOLOG H1A (RABH1a)
C9	6320580	6730088	6450233	6451068	-	brad	gene	ID=gene:Bo9g018500;biotype=protein_coding;gene_id=Bo9g018500;logic_me=brad_maker_pasa	AT4G37540	AT4G37540.1	LOB domain-containing protein 39;(source:Araport11)	protein_coding	LOB DOMAIN-CONTAINING PROTEIN 39 (LBD39)	LOB DOMAIN-CONTAINING PROTEIN 39 (LBD39)
C9	6320580	6730088	6458653	6460181	-	brad	gene	ID=gene:Bo9g018510;biotype=protein_coding;gene_id=Bo9g018510;logic_me=brad_maker_pasa	AT5G65000	AT5G65000.1	Encodes an ER-localized facilitator of UDP-N-acetylglucosamine (UDP-Glcc) and UDP-N-acetylgalactosamine (UDP-Galc) transport. It also regulates the cytokinin sigl in meristematic cells through modulating activity of cytokinin oxidases/dehydrogeses. Filly, it is an important part of the ER quality control system, which determines the fate of aberrant proteins in the secretory pathway.	protein_coding	REPRESSOR OF CYTOKININ DEFICIENCY 1 (ROCK1)	REPRESSOR OF CYTOKININ DEFICIENCY 1 (ROCK1)
C9	6320580	6730088	6460838	6463939	-	brad	gene	ID=gene:Bo9g018520;biotype=protein_coding;gene_id=Bo9g018520;logic_me=brad_maker_pasa	AT5G65110	AT5G65110.1	Encodes an acyl-CoA oxidase presumably involved in long chain fatty acid biosynthesis.	protein_coding	ACYL-COA OXIDASE 2 (ACX2)	(ATACX2);ACYL-COA OXIDASE 2 (ACX2)
C9	6320580	6730088	6464729	6465920	+	brad	gene	ID=gene:Bo9g018530;biotype=protein_coding;gene_id=Bo9g018530;logic_me=brad_maker_pasa
C9	6320580	6730088	6473327	6474284	+	brad	gene	ID=gene:Bo9g018540;biotype=protein_coding;gene_id=Bo9g018540;logic_me=brad_maker_pasa	AT5G65170	AT5G65170.1	VQ motif-containing protein;(source:Araport11)	protein_coding
C9	6320580	6730088	6479511	6479733	-	brad	gene	ID=gene:Bo9g018550;biotype=protein_coding;gene_id=Bo9g018550;logic_me=brad_maker_pasa	AT5G65207	AT5G65207.1	hypothetical protein;(source:Araport11)	protein_coding
C9	6320580	6730088	6481104	6481522	+	brad	gene	ID=gene:Bo9g018560;biotype=protein_coding;gene_id=Bo9g018560;logic_me=brad_maker_pasa
C9	6320580	6730088	6489693	6491825	+	brad	gene	ID=gene:Bo9g018570;biotype=protein_coding;gene_id=Bo9g018570;logic_me=brad_maker_pasa	AT5G65210	AT5G65210.2	Encodes TGA1, a redox-controlled regulator of systemic acquired resistance. TGA1 targets the activation sequence-1 (as-1) element of the promoter region of defense proteins. TGA1 are S-nitrosylated.	protein_coding	TGACG SEQUENCE-SPECIFIC BINDING PROTEIN 1 (TGA1)	TGACG SEQUENCE-SPECIFIC BINDING PROTEIN 1 (TGA1)
C9	6320580	6730088	6494617	6495269	+	brad	gene	ID=gene:Bo9g018580;biotype=protein_coding;gene_id=Bo9g018580;logic_me=brad_maker_pasa	AT5G65220	AT5G65220.1	Ribosomal L29 family protein;(source:Araport11)	protein_coding	PLASTID RIBOSOMAL PROTEINS OF THE 50S SUBUNIT 29 (PRPL29)	PLASTID RIBOSOMAL PROTEINS OF THE 50S SUBUNIT 29 (PRPL29)
C9	6320580	6730088	6498217	6499727	+	brad	gene	ID=gene:Bo9g018590;me=AtRABA4a;biotype=protein_coding;description=RAB GTPase homolog A4A [Source:TAIR%3BAcc:AT5G65270](projected from arabidopsis_thalia%2CAT5G65270);gene_id=Bo9g018590;logic_me=brad_maker_pasa	AT5G65270	AT5G65270.1	RAB GTPase homolog A4A;(source:Araport11)	protein_coding	RAB GTPASE HOMOLOG A4A (RABA4a)	RAB GTPASE HOMOLOG A4A (RABA4a);RAB GTPASE HOMOLOG A4A (AtRABA4a)
C9	6320580	6730088	6500627	6501065	-	brad	gene	ID=gene:Bo9g018600;biotype=protein_coding;gene_id=Bo9g018600;logic_me=brad_maker_pasa	AT5G65300	AT5G65300.1	hypothetical protein;(source:Araport11)	protein_coding
C9	6320580	6730088	6513594	6514341	-	brad	gene	ID=gene:Bo9g018610;biotype=protein_coding;gene_id=Bo9g018610;logic_me=brad_maker_pasa	AT5G65340	AT5G65340.1	MIZU-KUSSEI-like protein (Protein of unknown function, DUF617);(source:Araport11)	protein_coding
C9	6320580	6730088	6518210	6521163	-	brad	gene	ID=gene:Bo9g018620;biotype=protein_coding;gene_id=Bo9g018620;logic_me=brad_maker_pasa
C9	6320580	6730088	6521349	6521511	-	brad	gene	ID=gene:Bo9g018630;biotype=protein_coding;gene_id=Bo9g018630;logic_me=brad_maker_pasa
C9	6320580	6730088	6530321	6530732	-	brad	gene	ID=gene:Bo9g018640;biotype=protein_coding;gene_id=Bo9g018640;logic_me=brad_maker_pasa	AT5G65360	AT5G65360.1	Histone superfamily protein;(source:Araport11)	protein_coding	HISTONE 3.1 (H3.1)	HISTONE 3.1 (H3.1)
C9	6320580	6730088	6531849	6535759	+	brad	gene	ID=gene:Bo9g018650;biotype=protein_coding;gene_id=Bo9g018650;logic_me=brad_maker_pasa
C9	6320580	6730088	6536885	6540518	-	brad	gene	ID=gene:Bo9g018660;biotype=protein_coding;gene_id=Bo9g018660;logic_me=brad_maker_pasa	AT5G10420	AT5G10420.1	MATE efflux family protein;(source:Araport11)	protein_coding
C9	6320580	6730088	6548384	6548799	-	brad	gene	ID=gene:Bo9g018670;biotype=protein_coding;gene_id=Bo9g018670;logic_me=brad_maker_pasa	AT4G04775	AT4G04775.1	zinc ion binding protein;(source:Araport11)	protein_coding
C9	6320580	6730088	6556992	6558057	+	brad	gene	ID=gene:Bo9g018680;biotype=protein_coding;gene_id=Bo9g018680;logic_me=brad_maker_pasa
C9	6320580	6730088	6563701	6564469	+	brad	gene	ID=gene:Bo9g018690;biotype=protein_coding;gene_id=Bo9g018690;logic_me=brad_maker_pasa	AT5G65410	AT5G65410.1	Encodes ZFHD2, a member of the zinc finger homeodomain transcriptiol factor family.Gain of function of ATHB25 (35S and UBQ10 proomoters) and double loss of function of ATHB25 and ATHB22 increases and decreases, respectively, seed longevity. This phenotype is materl and related to seed coat alterations. Gain of function increases expression of GA3OX2 and GA4 and GA1 levels.	protein_coding	HOMEOBOX PROTEIN 25 (HB25)	ZINC FINGER HOMEODOMAIN 2 (ZFHD2);ARABIDOPSIS THALIA HOMEOBOX PROTEIN 25 (ATHB25);ZINC FINGER HOMEODOMAIN 1 (ZHD1);HOMEOBOX PROTEIN 25 (HB25)
C9	6320580	6730088	6567623	6569422	-	brad	gene	ID=gene:Bo9g018700;biotype=protein_coding;gene_id=Bo9g018700;logic_me=brad_maker_pasa
C9	6320580	6730088	6569925	6570552	-	brad	gene	ID=gene:Bo9g018710;biotype=protein_coding;gene_id=Bo9g018710;logic_me=brad_maker_pasa
C9	6320580	6730088	6578712	6580808	-	brad	gene	ID=gene:Bo9g018720;biotype=protein_coding;gene_id=Bo9g018720;logic_me=brad_maker_pasa	AT5G65420	AT5G65420.3	Encodes a D-type cyclin CYCD4;1 that physically interacts with CDC2A and is expressed during vascular tissue development, embryogenesis, and formation of lateral root primordia. Its expression is upregulated early during germition.Involved in stomatal cell lineage proliferation in the hypocotyl.	protein_coding	CYCLIN D4;1 (CYCD4;1)	CYCLIN D4;1 (CYCD4;1)
C9	6320580	6730088	6583159	6584535	-	brad	gene	ID=gene:Bo9g018730;biotype=protein_coding;gene_id=Bo9g018730;logic_me=brad_maker_pasa	AT5G65430	AT5G65430.3	member of 14-3-3 proteins. This protein is reported to interact with the BZR1 transcription factor involved in brassinosteroid sigling and may affect the nucleocytoplasmic shuttling of BZR1	protein_coding	GENERAL REGULATORY FACTOR 8 (GRF8)	(ATMIN10);GENERAL REGULATORY FACTOR 8 (GRF8)
C9	6320580	6730088	6591459	6596739	+	brad	gene	ID=gene:Bo9g018740;biotype=protein_coding;gene_id=Bo9g018740;logic_me=brad_maker_pasa
C9	6320580	6730088	6597662	6600624	-	brad	gene	ID=gene:Bo9g018750;biotype=protein_coding;gene_id=Bo9g018750;logic_me=brad_maker_pasa	AT5G65500	AT5G65500.1	U-box domain-containing protein kise family protein;(source:Araport11)	protein_coding
C9	6320580	6730088	6601882	6602476	-	brad	gene	ID=gene:Bo9g018760;biotype=protein_coding;description=Tetratricopeptide repeat (TPR)-like superfamily protein [Source:TAIR%3BAcc:AT5G65520](projected from arabidopsis_thalia%2CAT5G65520);gene_id=Bo9g018760;logic_me=brad_maker_pasa	AT5G65520	AT5G65520.1	Tetratricopeptide repeat (TPR)-like superfamily protein;(source:Araport11)	protein_coding
C9	6320580	6730088	6604199	6604633	+	brad	gene	ID=gene:Bo9g018770;biotype=protein_coding;gene_id=Bo9g018770;logic_me=brad_maker_pasa
C9	6320580	6730088	6606763	6608137	-	brad	gene	ID=gene:Bo9g018780;biotype=protein_coding;description=UDP-Glycosyltransferase superfamily protein [Source:TAIR%3BAcc:AT5G65550](projected from arabidopsis_thalia%2CAT5G65550);gene_id=Bo9g018780;logic_me=brad_maker_pasa	AT5G65550	AT5G65550.1	UDP-Glycosyltransferase superfamily protein;(source:Araport11)	protein_coding
C9	6320580	6730088	6620786	6621117	+	brad	gene	ID=gene:Bo9g018790;biotype=protein_coding;gene_id=Bo9g018790;logic_me=brad_maker_pasa
C9	6320580	6730088	6626737	6627586	-	brad	gene	ID=gene:Bo9g018800;biotype=protein_coding;gene_id=Bo9g018800;logic_me=brad_maker_pasa	AT5G65590	AT5G65590.1	Encodes a plant-specific Dof-type transcription factor expressed in maturing guard cells, but not in guard mother cells. It regulates essential processes of stomatal guard cell maturation and functions as a key transcription factor regulating the fil stages of guard cell differentiation.	protein_coding	STOMATAL CARPENTER 1 (SCAP1)	STOMATAL CARPENTER 1 (SCAP1)
C9	6320580	6730088	6637442	6637865	-	brad	gene	ID=gene:Bo9g018810;biotype=protein_coding;gene_id=Bo9g018810;logic_me=brad_maker_pasa
C9	6320580	6730088	6637890	6639170	-	brad	gene	ID=gene:Bo9g018820;biotype=protein_coding;gene_id=Bo9g018820;logic_me=brad_maker_pasa	AT2G40410	AT2G40410.2	Encodes a Ca(2+)-dependent nuclease that can degrade both D and R.	protein_coding	CA2+-DEPENDENT NUCLEASE (ATCAN2)	CALCIUM DEPENDENT NUCLEASE 2 (CAN2);CA2+-DEPENDENT NUCLEASE (ATCAN2)
C9	6320580	6730088	6656159	6657811	+	brad	gene	ID=gene:Bo9g018830;biotype=protein_coding;gene_id=Bo9g018830;logic_me=brad_maker_pasa
C9	6320580	6730088	6667497	6668426	-	brad	gene	ID=gene:Bo9g018840;biotype=protein_coding;gene_id=Bo9g018840;logic_me=brad_maker_pasa	AT5G65660	AT5G65660.1	hydroxyproline-rich glycoprotein family protein;(source:Araport11)	protein_coding
C9	6320580	6730088	6703547	6703820	+	brad	gene	ID=gene:Bo9g018850;biotype=protein_coding;gene_id=Bo9g018850;logic_me=brad_maker_pasa
C9	6320580	6730088	6706529	6707824	+	brad	gene	ID=gene:Bo9g018860;biotype=protein_coding;gene_id=Bo9g018860;logic_me=brad_maker_pasa	AT5G65670	AT5G65670.1	auxin (indole-3-acetic acid) induced gene The mR is cell-to-cell mobile.	protein_coding	INDOLE-3-ACETIC ACID INDUCIBLE 9 (IAA9)	INDOLE-3-ACETIC ACID INDUCIBLE 9 (IAA9)
C9	6320580	6730088	6721488	6724537	+	brad	gene	ID=gene:Bo9g018870;me=HSL2;biotype=protein_coding;description=HAESA-like 2 [Source:TAIR%3BAcc:AT5G65710](projected from arabidopsis_thalia%2CAT5G65710);gene_id=Bo9g018870;logic_me=brad_maker_pasa	AT5G65710	AT5G65710.1	Encodes a protein controlling the separation step of floral organ abscission.Necessary for pathogen-triggered leaf abscission.	protein_coding	HAESA-LIKE 2 (HSL2)	HAESA-LIKE 2 (HSL2)
C9	6320580	6730088	6727571	6729015	+	brad	gene	ID=gene:Bo9g018880;biotype=protein_coding;gene_id=Bo9g018880;logic_me=brad_maker_pasa

## Sheet: S15_B.oleracea_var_capitata
Table S15 Genes identified as overlapping with peaks of positive selection, and their associated AT identifier for B. oleracea var. capitata
chrom	positive selection window start	positive selection window end	genestart	geneend	genestrand	db	feature	description	AT_me	AT_Locus.Identifier	AT_Gene.Model.me	AT_Gene.Model.Description	AT_Gene.Model.Type	AT_Primary.Gene.Symbol
C1	10740279	10927875	10741955	10744011	+	brad	gene	ID=gene:Bo1g028320;biotype=protein_coding;gene_id=Bo1g028320;logic_me=brad_maker_pasa
C1	10740279	10927875	10744624	10745073	+	brad	gene	ID=gene:Bo1g028330;biotype=protein_coding;gene_id=Bo1g028330;logic_me=brad_maker_pasa	AT5G67260	AT5G67260.1	Encode CYCD3;2, a CYCD3 D-type cyclin. Important for determining cell number in developing lateral organs and mediating cytokinin effects in apical growth and development. With PPD and NINJA, it plays a crucial role in leaf morphogenesis.	protein_coding	CYCLIN D3;2 (CYCD3;2)	CYCLIN D3;2 (CYCD3;2)
C1	10740279	10927875	10745673	10746882	-	brad	gene	ID=gene:Bo1g028340;biotype=protein_coding;gene_id=Bo1g028340;logic_me=brad_maker_pasa	AT4G22485	AT4G22485.1	Encodes a Protease inhibitor/seed storage/LTP family protein	protein_coding
C1	10740279	10927875	10753027	10755315	-	brad	gene	ID=gene:Bo1g028350;biotype=protein_coding;gene_id=Bo1g028350;logic_me=brad_maker_pasa
C1	10740279	10927875	10757054	10757399	+	brad	gene	ID=gene:Bo1g028360;biotype=protein_coding;gene_id=Bo1g028360;logic_me=brad_maker_pasa
C1	10740279	10927875	10757987	10759072	-	brad	gene	ID=gene:Bo1g028370;biotype=protein_coding;description=S-adenosyl-L-methionine-dependent methyltransferases superfamily protein [Source:TAIR%3BAcc:AT4G22530](projected from arabidopsis_thalia%2CAT4G22530);gene_id=Bo1g028370;logic_me=brad_maker_pasa	AT4G22530	AT4G22530.1	S-adenosyl-L-methionine-dependent methyltransferases superfamily protein;(source:Araport11)	protein_coding
C1	10740279	10927875	10759833	10764170	-	brad	gene	ID=gene:Bo1g028380;biotype=protein_coding;gene_id=Bo1g028380;logic_me=brad_maker_pasa	AT4G22540	AT4G22540.1	OSBP(oxysterol binding protein)-related protein 2A;(source:Araport11)	protein_coding	OSBP(OXYSTEROL BINDING PROTEIN)-RELATED PROTEIN 2A (ORP2A)	OSBP(OXYSTEROL BINDING PROTEIN)-RELATED PROTEIN 2A (ORP2A)
C1	10740279	10927875	10788624	10789260	-	brad	gene	ID=gene:Bo1g028390;biotype=protein_coding;description=Phosphatidic acid phosphatase (PAP2) family protein [Source:Projected from	AT4G22550	AT4G22550.1	Phosphatidic acid phosphatase (PAP2) family protein;(source:Araport11)	protein_coding	LIPID PHOSPHATE PHOSPHATASE BETA (LPPBETA)	LIPID PHOSPHATE PHOSPHATASE BETA (LPPBETA)
C1	10740279	10927875	10798156	10799470	-	brad	gene	ID=gene:Bo1g028400;biotype=protein_coding;description=Exostosin family protein [Source:TAIR%3BAcc:AT4G22580](projected from arabidopsis_thalia%2CAT4G22580);gene_id=Bo1g028400;logic_me=brad_maker_pasa	AT4G22580	AT4G22580.1	Exostosin family protein;(source:Araport11)	protein_coding
C1	10740279	10927875	10800417	10802059	-	brad	gene	ID=gene:Bo1g028410;biotype=protein_coding;gene_id=Bo1g028410;logic_me=brad_maker_pasa	AT4G22590	AT4G22590.1	Haloacid dehalogese-like hydrolase (HAD) superfamily protein;(source:Araport11)	protein_coding	TREHALOSE-6-PHOSPHATE PHOSPHATASE G (TPPG)	TREHALOSE-6-PHOSPHATE PHOSPHATASE G (TPPG)
C1	10740279	10927875	10813058	10815166	-	brad	gene	ID=gene:Bo1g028420;biotype=protein_coding;gene_id=Bo1g028420;logic_me=brad_maker_pasa
C1	10740279	10927875	10823936	10824767	-	brad	gene	ID=gene:Bo1g028430;biotype=protein_coding;description=unknown protein%3B Has 26 Blast hits to 26	AT4G22600	AT4G22600.1	Encodes a protein involved in involved in the formation of the pollen surface apertures. It acts late in aperture formation by excluding specific membrane domains from exine deposition.	protein_coding	IPERTURATE POLLEN1 (INP1)	IPERTURATE POLLEN1 (INP1)
C1	10740279	10927875	10832295	10836773	-	brad	gene	ID=gene:Bo1g028440;biotype=protein_coding;gene_id=Bo1g028440;logic_me=brad_maker_pasa
C1	10740279	10927875	10836836	10837316	+	brad	gene	ID=gene:Bo1g028450;biotype=protein_coding;gene_id=Bo1g028450;logic_me=brad_maker_pasa	AT4G22620	AT4G22620.1	SAUR-like auxin-responsive protein family;(source:Araport11)	protein_coding	SMALL AUXIN UPREGULATED R 34 (SAUR34)	SMALL AUXIN UPREGULATED R 34 (SAUR34)
C1	10740279	10927875	10837903	10841764	+	brad	gene	ID=gene:Bo1g028460;biotype=protein_coding;gene_id=Bo1g028460;logic_me=brad_maker_pasa
C1	10740279	10927875	10842560	10843862	-	brad	gene	ID=gene:Bo1g028470;biotype=protein_coding;gene_id=Bo1g028470;logic_me=brad_maker_pasa
C1	10740279	10927875	10845511	10846354	+	brad	gene	ID=gene:Bo1g028480;biotype=protein_coding;gene_id=Bo1g028480;logic_me=brad_maker_pasa	AT2G03280	AT2G03280.2	O-fucosyltransferase family protein;(source:Araport11)	protein_coding	(RRT3)	(RRT3)
C1	10740279	10927875	10848625	10851165	+	brad	gene	ID=gene:Bo1g028490;biotype=protein_coding;gene_id=Bo1g028490;logic_me=brad_maker_pasa	AT1G18450	AT1G18450.1	Encodes a gene similar to actin-related proteins in other organisms. Member of nuclear ARP family of genes. Component of chromatin remodeling complexes, involved in chromatin-mediated gene regulation. Phenotype of the arp4-1 mutant allele revealed partial sterility due to defects in anther development. Targeting the distinct, 3' UTR of AtARP4 transcripts with R interference caused a drastic reduc…	protein_coding	ACTIN-RELATED PROTEIN 4 (ARP4)	ACTIN-RELATED PROTEIN 4 (ATARP4);ACTIN-RELATED PROTEIN 4 (ARP4)
C1	10740279	10927875	10852882	10853713	+	brad	gene	ID=gene:Bo1g028500;biotype=protein_coding;description=Bifunctiol inhibitor/lipid-transfer protein/seed storage 2S albumin superfamily protein
C1	10740279	10927875	10856808	10858863	+	brad	gene	ID=gene:Bo1g028510;biotype=protein_coding;gene_id=Bo1g028510;logic_me=brad_maker_pasa	AT4G22670	AT4G22670.1	Encodes one of the 36 carboxylate clamp (CC)-tetratricopeptide repeat (TPR) proteins (Prasad 2010, Pubmed ID: 20856808) with potential to interact with Hsp90/Hsp70 as co-chaperones. The mR is cell-to-cell mobile.	protein_coding	HSP70-INTERACTING PROTEIN 1 (HIP1)	HSP70-INTERACTING PROTEIN 1 (HIP1);TETRATRICOPEPTIDE REPEAT 11 (TPR11);HSP70-INTERACTING PROTEIN 1 (AtHip1)
C1	10740279	10927875	10860907	10862210	-	brad	gene	ID=gene:Bo1g028520;biotype=protein_coding;gene_id=Bo1g028520;logic_me=brad_maker_pasa	AT4G22680	AT4G22680.1	Encodes a transcriptiol regulator that directly activates lignin biosynthesis genes and phenylalanine biosynthesis genes during secondary wall formation.	protein_coding	MYB DOMAIN PROTEIN 85 (MYB85)	MYB DOMAIN PROTEIN 85 (MYB85);MYB DOMAIN PROTEIN 85 (AtMYB85)
C1	10740279	10927875	10872413	10874443	-	brad	gene	ID=gene:Bo1g028530;biotype=protein_coding;gene_id=Bo1g028530;logic_me=brad_maker_pasa
C1	10740279	10927875	10876232	10877802	+	brad	gene	ID=gene:Bo1g028540;biotype=protein_coding;gene_id=Bo1g028540;logic_me=brad_maker_pasa	AT4G22690	AT4G22690.1	member of CYP706A The mR is cell-to-cell mobile.	protein_coding	CYTOCHROME P450, FAMILY 706, SUBFAMILY A, POLYPEPTIDE 1 (CYP706A1)	CYTOCHROME P450, FAMILY 706, SUBFAMILY A, POLYPEPTIDE 1 (CYP706A1)
C1	10740279	10927875	10882486	10883692	+	brad	gene	ID=gene:Bo1g028550;biotype=protein_coding;gene_id=Bo1g028550;logic_me=brad_maker_pasa	AT4G22720	AT4G22720.1	Actin-like ATPase superfamily protein;(source:Araport11)	protein_coding
C1	10740279	10927875	10885095	10885296	+	brad	gene	ID=gene:Bo1g028560;biotype=protein_coding;gene_id=Bo1g028560;logic_me=brad_maker_pasa
C1	10740279	10927875	10885341	10885554	+	brad	gene	ID=gene:Bo1g028570;biotype=protein_coding;gene_id=Bo1g028570;logic_me=brad_maker_pasa	AT4G24780	AT4G24780.1	Encodes a pectate lyase involved in response to nematodes.	protein_coding	(PLL19)	(PLL19)
C1	10740279	10927875	10889108	10891554	+	brad	gene	ID=gene:Bo1g028580;biotype=protein_coding;description=Leucine-rich repeat protein kise family protein [Source:TAIR%3BAcc:AT4G22730](projected from	AT4G22730	AT4G22730.1	Leucine-rich repeat protein kise family protein;(source:Araport11)	protein_coding
C1	10740279	10927875	10894522	10896223	+	brad	gene	ID=gene:Bo1g028590;biotype=protein_coding;gene_id=Bo1g028590;logic_me=brad_maker_pasa
C1	10740279	10927875	10898203	10898579	+	brad	gene	ID=gene:Bo1g028600;biotype=protein_coding;gene_id=Bo1g028600;logic_me=brad_maker_pasa
C1	10740279	10927875	10902455	10903657	+	brad	gene	ID=gene:Bo1g028610;biotype=protein_coding;gene_id=Bo1g028610;logic_me=brad_maker_pasa
C1	10740279	10927875	10908154	10911908	-	brad	gene	ID=gene:Bo1g029610;biotype=protein_coding;gene_id=Bo1g029610;logic_me=brad_maker_pasa
C1	8442246	8536044	8442177	8445785	-	brad	gene	ID=gene:Bo1g021460;biotype=protein_coding;gene_id=Bo1g021460;logic_me=brad_maker_pasa	AT4G19410	AT4G19410.1	Pecticetylesterase family protein;(source:Araport11)	protein_coding	PECTIN ACETYLESTERASE 7 (PAE7)	PECTIN ACETYLESTERASE 7 (PAE7);PECTIN ACETYESTERASE 7 (ATPAE7)
C1	8442246	8536044	8446539	8446803	-	brad	gene	ID=gene:Bo1g021470;biotype=protein_coding;gene_id=Bo1g021470;logic_me=brad_maker_pasa
C1	8442246	8536044	8450430	8452751	-	brad	gene	ID=gene:Bo1g021480;biotype=protein_coding;gene_id=Bo1g021480;logic_me=brad_maker_pasa	AT4G19420	AT4G19420.1	Pecticetylesterase family protein;(source:Araport11)	protein_coding	PECTIN ACETYLESTERASE 8 (PAE8)	PECTIN ACETYLESTERASE 8 (PAE8)
C1	8442246	8536044	8482018	8482630	-	brad	gene	ID=gene:Bo1g021490;biotype=protein_coding;gene_id=Bo1g021490;logic_me=brad_maker_pasa	AT4G19430	AT4G19430.1	hypothetical protein;(source:Araport11)	protein_coding
C1	8442246	8536044	8505484	8506660	-	brad	gene	ID=gene:Bo1g021500;biotype=protein_coding;gene_id=Bo1g021500;logic_me=brad_maker_pasa	AT4G19440	AT4G19440.1	Tetratricopeptide repeat (TPR)-like superfamily protein;(source:Araport11)	protein_coding
C1	8442246	8536044	8519621	8520206	-	brad	gene	ID=gene:Bo1g021510;biotype=protein_coding;gene_id=Bo1g021510;logic_me=brad_maker_pasa
C1	8442246	8536044	8520889	8523289	-	brad	gene	ID=gene:Bo1g021520;biotype=protein_coding;gene_id=Bo1g021520;logic_me=brad_maker_pasa
C2	16545499	16772013	16548619	16549765	-	brad	gene	ID=gene:Bo2g052660;biotype=protein_coding;gene_id=Bo2g052660;logic_me=brad_maker_pasa	AT1G66070	AT1G66070.1	Translation initiation factor eIF3 subunit;(source:Araport11)	protein_coding
C2	16545499	16772013	16563250	16563661	-	brad	gene	ID=gene:Bo2g052670;biotype=protein_coding;gene_id=Bo2g052670;logic_me=brad_maker_pasa	AT1G66080	AT1G66080.1	Encodes a glucose-regulated protein that binds to the promoters of glucose-regulated heat shock responsive genes and promotes chromatin acetylation. HLP1 is required in maintaining histone H3K acetylation and H3K4 methylation marks at the promoters of heat shock protein genes in providing thermotolerance/thermomemory response.	protein_coding	HIKESHI-LIKE PROTEIN1 (HLP1)	HIKESHI-LIKE (HKL);HIKESHI-LIKE PROTEIN1 (HLP1)
C2	16545499	16772013	16567800	16568604	-	brad	gene	ID=gene:Bo2g052680;biotype=protein_coding;gene_id=Bo2g052680;logic_me=brad_maker_pasa	AT1G66140	AT1G66140.1	Encodes a zinc finger protein containing only a single zinc finger.	protein_coding	ZINC FINGER PROTEIN 4 (ZFP4)	ZINC FINGER PROTEIN 4 (ZFP4)
C2	16545499	16772013	16599242	16600654	-	brad	gene	ID=gene:Bo2g052690;biotype=protein_coding;gene_id=Bo2g052690;logic_me=brad_maker_pasa	AT3G03960	AT3G03960.1	TCP-1/cpn60 chaperonin family protein;(source:Araport11)	protein_coding
C2	16545499	16772013	16629831	16631115	+	brad	gene	ID=gene:Bo2g052700;me=ATCMPG1;biotype=protein_coding;description=CYS%2C MET%2C PRO%2C and GLY protein 1 [Source:TAIR%3BAcc:AT1G66160](projected	AT1G66160	AT1G66160.1	CYS, MET, PRO, and GLY protein 1;(source:Araport11)	protein_coding	CYS, MET, PRO, AND GLY PROTEIN 1 (CMPG1)	(ATCMPG1);"CYS, MET, PRO, AND GLY PROTEIN 1" (CMPG1)
C2	16545499	16772013	16631688	16634347	-	brad	gene	ID=gene:Bo2g052710;me=MMD1;biotype=protein_coding;description=RING/FYVE/PHD zinc finger superfamily protein [Source:TAIR%3BAcc:AT1G66170](projected from arabidopsis_thalia%2CAT1G66170);gene_id=Bo2g052710;logic_me=brad_maker_pasa	AT1G66170	AT1G66170.1	Encodes a PHD-domain containing protein required for male meiosis. Gene is expressed in developing male meiocytes and protein is localized to nuclear euchromatin specifically during diplotene. Required to regulate microtubule organization and cell cycle transitions during male meiosis, and functions as a direct transcription activator of the meiotic gene TDM1.	protein_coding	MALE MEIOCYTE DEATH 1 (MMD1)	MALE MEIOCYTE DEATH 1 (MMD1);DUET (DUET)
C2	16545499	16772013	16637776	16641279	-	brad	gene	ID=gene:Bo2g052720;biotype=protein_coding;gene_id=Bo2g052720;logic_me=brad_maker_pasa	AT5G47200	AT5G47200.1	AtRabD2b encodes a Rab GTPase, which plays important roles in pollen development, germition and tube elongation. The mR is cell-to-cell mobile.	protein_coding	RAB GTPASE HOMOLOG 1A (RAB1A)	RAB GTPASE HOMOLOG 1A (ATRAB1A);RAB GTPASE HOMOLOG 1A (RAB1A);ARABIDOPSIS RAB GTPASE HOMOLOG D2B (ATRABD2B)
C2	16545499	16772013	16643505	16643999	+	brad	gene	ID=gene:Bo2g052730;biotype=protein_coding;gene_id=Bo2g052730;logic_me=brad_maker_pasa
C2	16545499	16772013	16646574	16647342	-	brad	gene	ID=gene:Bo2g052740;biotype=protein_coding;description=unknown protein%3B BEST Arabidopsis thalia protein match is:	AT1G66190	AT1G66190.1	hypothetical protein;(source:Araport11)	protein_coding
C2	16545499	16772013	16681051	16684006	-	brad	gene	ID=gene:Bo2g052750;biotype=protein_coding;gene_id=Bo2g052750;logic_me=brad_maker_pasa	AT1G07440	AT1G07440.1	D(P)-binding Rossmann-fold superfamily protein;(source:Araport11)	protein_coding
C2	16545499	16772013	16694069	16696125	-	brad	gene	ID=gene:Bo2g052760;me=GSR2;biotype=protein_coding;description=glutamine synthase clone F11 [Source:TAIR%3BAcc:AT1G66200](projected from arabidopsis_thalia%2CAT1G66200);gene_id=Bo2g052760;logic_me=brad_maker_pasa	AT3G17820	AT3G17820.1	encodes a cytosolic glutamine synthetase, the enzyme has low affinity with substrate ammonium The mR is cell-to-cell mobile.	protein_coding	GLUTAMINE SYNTHETASE 1.3 (GLN1.3)	ARABIDOPSIS THALIA GLUTAMINE SYNTHASE CLONE KB6 (ATGSKB6);GLUTAMINE SYNTHETASE 1.3 (GLN1.3);GLUTAMINE SYNTHETASE 1;3 (GLN1;3)
C2	16545499	16772013	16739976	16742307	+	brad	gene	ID=gene:Bo2g052770;biotype=protein_coding;description=O-Glycosyl hydrolases family 17 protein [Source:TAIR%3BAcc:AT1G66250](projected from arabidopsis_thalia%2CAT1G66250);gene_id=Bo2g052770;logic_me=brad_maker_pasa	AT1G66250	AT1G66250.1	O-Glycosyl hydrolases family 17 protein;(source:Araport11)	protein_coding
C2	16545499	16772013	16746233	16749538	-	brad	gene	ID=gene:Bo2g052780;biotype=protein_coding;gene_id=Bo2g052780;logic_me=brad_maker_pasa
C2	16545499	16772013	16752183	16753975	-	brad	gene	ID=gene:Bo2g052790;biotype=protein_coding;gene_id=Bo2g052790;logic_me=brad_maker_pasa	AT5G54860	AT5G54860.1	Major facilitator superfamily protein;(source:Araport11)	protein_coding
C2	16545499	16772013	16755603	16756166	-	brad	gene	ID=gene:Bo2g052800;biotype=protein_coding;gene_id=Bo2g052800;logic_me=brad_maker_pasa
C2	16545499	16772013	16763054	16763815	-	brad	gene	ID=gene:Bo2g052810;me=PQL3;biotype=protein_coding;description=PsbQ-like 3 [Source:TAIR%3BAcc:AT2G01918](projected from arabidopsis_thalia%2CAT2G01918);gene_id=Bo2g052810;logic_me=brad_maker_pasa	AT2G01918	AT2G01918.1	Encode a protein homologous to each PQL protein. Mutatiol alysis indicates that PQL3 is also required for NDH activity.	protein_coding	PSBQ-LIKE 3 (PQL3)	PSBQ-LIKE 3 (PQL3)
C2	16545499	16772013	16764297	16766470	-	brad	gene	ID=gene:Bo2g052820;biotype=protein_coding;gene_id=Bo2g052820;logic_me=brad_maker_pasa	AT1G66330	AT1G66330.1	senescence-associated family protein;(source:Araport11)	protein_coding
C2	17111782	17225040	17120691	17123052	-	brad	gene	ID=gene:Bo2g055200;biotype=protein_coding;gene_id=Bo2g055200;logic_me=brad_maker_pasa
C2	17111782	17225040	17124708	17125752	-	brad	gene	ID=gene:Bo2g055210;biotype=protein_coding;gene_id=Bo2g055210;logic_me=brad_maker_pasa
C2	17111782	17225040	17128950	17130793	-	brad	gene	ID=gene:Bo2g055220;biotype=protein_coding;gene_id=Bo2g055220;logic_me=brad_maker_pasa	AT1G66940	AT1G66940.1	kise-like protein;(source:Araport11)	protein_coding
C2	17111782	17225040	17134587	17134958	+	brad	gene	ID=gene:Bo2g055230;biotype=protein_coding;gene_id=Bo2g055230;logic_me=brad_maker_pasa
C2	17111782	17225040	17138650	17139307	+	brad	gene	ID=gene:Bo2g055240;biotype=protein_coding;gene_id=Bo2g055240;logic_me=brad_maker_pasa
C2	17111782	17225040	17141580	17143912	+	brad	gene	ID=gene:Bo2g055250;biotype=protein_coding;gene_id=Bo2g055250;logic_me=brad_maker_pasa	AT4G26690	AT4G26690.1	Glycerophosphoryl diester phosphodiesterase-like protein involved in cell wall cellulose accumulation and pectin linking. Impacts root hair, trichome and epidermal cell development.	protein_coding	SHAVEN 3 (SHV3)	MUTANT ROOT HAIR 5 (MRH5);GLYCEROPHOSPHODIESTER PHOSPHODIESTERASE (GDPD) LIKE 3 (GDPDL3);GLYCEROPHOSPHODIESTERASE-LIKE 2 (GPDL2);SHAVEN 3 (SHV3)
C2	17111782	17225040	17152904	17158887	+	brad	gene	ID=gene:Bo2g055260;biotype=protein_coding;gene_id=Bo2g055260;logic_me=brad_maker_pasa	AT1G66910	AT1G66910.1	Protein kise superfamily protein;(source:Araport11)	protein_coding
C2	17111782	17225040	17160322	17161057	+	brad	gene	ID=gene:Bo2g055270;biotype=protein_coding;gene_id=Bo2g055270;logic_me=brad_maker_pasa
C2	17111782	17225040	17161218	17163823	-	brad	gene	ID=gene:Bo2g055280;biotype=protein_coding;gene_id=Bo2g055280;logic_me=brad_maker_pasa	AT1G67040	AT1G67040.1	DA initiator-associating protein;(source:Araport11)	protein_coding	TON1 RECRUITING MOTIF 22 (TRM22)	TON1 RECRUITING MOTIF 22 (TRM22)
C2	17111782	17225040	17176760	17178319	-	brad	gene	ID=gene:Bo2g055290;biotype=protein_coding;gene_id=Bo2g055290;logic_me=brad_maker_pasa
C2	17111782	17225040	17188241	17197683	+	brad	gene	ID=gene:Bo2g055300;biotype=protein_coding;gene_id=Bo2g055300;logic_me=brad_maker_pasa	AT1G77590	AT1G77590.1	Encodes major plastidic long chain acyl-CoA synthetase with a slight substrate preference of oleic acid over any of the other fatty acids.	protein_coding	LONG CHAIN ACYL-COA SYNTHETASE 9 (LACS9)	LONG CHAIN ACYL-COA SYNTHETASE 9 (LACS9)
C2	17111782	17225040	17217289	17219081	-	brad	gene	ID=gene:Bo2g055310;biotype=protein_coding;description=unknown protein%3B BEST Arabidopsis thalia protein match is:	AT1G67050	AT1G67050.1	membrane-associated kise regulator;(source:Araport11)	protein_coding
C2	17225039	17564810	17239094	17241022	+	brad	gene	ID=gene:Bo2g055320;biotype=protein_coding;description=unknown protein%3B FUNCTIONS IN: molecular_function unknown%3B INVOLVED IN:	AT1G67060	AT1G67060.1	peptidase M50B-like protein;(source:Araport11)	protein_coding
C2	17225039	17564810	17249206	17251008	-	brad	gene	ID=gene:Bo2g055330;biotype=protein_coding;gene_id=Bo2g055330;logic_me=brad_maker_pasa
C2	17225039	17564810	17255319	17255989	-	brad	gene	ID=gene:Bo2g055340;biotype=protein_coding;gene_id=Bo2g055340;logic_me=brad_maker_pasa
C2	17225039	17564810	17268429	17270857	+	brad	gene	ID=gene:Bo2g055350;me=DIN9;biotype=protein_coding;description=Mannose-6-phosphate isomerase%2C type I [Source:TAIR%3BAcc:AT1G67070](projected from arabidopsis_thalia%2CAT1G67070);gene_id=Bo2g055350;logic_me=brad_maker_pasa	AT1G67070	AT1G67070.1	Encodes a protein with phosphomannose isomerase activity that is involved in synthesis of ascorbic acid. Expression is induced after 24 hours of dark treatment, in senescing leaves and treatment with exogenous photosynthesis inhibitor. Induction of gene expression was suppressed in excised leaves supplied with sugar. The authors suggest that the gene's expression pattern is responding to the leve…	protein_coding	DARK INDUCIBLE 9 (DIN9)	DARK INDUCIBLE 9 (DIN9);PHOSPHOMANNOSE ISOMERASE 2 (PMI2)
C2	17225039	17564810	17273791	17274626	-	brad	gene	ID=gene:Bo2g055360;biotype=protein_coding;gene_id=Bo2g055360;logic_me=brad_maker_pasa	AT5G38430	AT5G38430.1	Encodes a member of the Rubisco small subunit (RBCS) multigene family: RBCS1A (At1g67090), RBCS1B (At5g38430), RBCS2B (At5g38420), and RBCS3B (At5g38410).	protein_coding	RUBISCO SMALL SUBUNIT 1B (RBCS1B)	RUBISCO SMALL SUBUNIT 1B (RBCS1B)
C2	17225039	17564810	17277925	17278760	-	brad	gene	ID=gene:Bo2g055370;biotype=protein_coding;gene_id=Bo2g055370;logic_me=brad_maker_pasa
C2	17225039	17564810	17296952	17299044	-	brad	gene	ID=gene:Bo2g055380;biotype=protein_coding;gene_id=Bo2g055380;logic_me=brad_maker_pasa
C2	17225039	17564810	17305573	17307023	-	brad	gene	ID=gene:Bo2g055390;me=ABA4;biotype=protein_coding;description=abscisic acid (aba)-deficient 4 [Source:TAIR%3BAcc:AT1G67080](projected from arabidopsis_thalia%2CAT1G67080);gene_id=Bo2g055390;logic_me=brad_maker_pasa	AT1G67080	AT1G67080.1	Encodes a protein involved in the photoprotection of PSII. An aba4-1 mutant completely lacks neoxanthin,a component of the chromophore of the peripheral anten system in PSII. ABA4 is required for neoxanthin biosynthesis, an intermediary step in abscisic acid biosynthesis, but no catalytic activity has been detected for the ABA4 protein.	protein_coding	ABSCISIC ACID (ABA)-DEFICIENT 4 (ABA4)	ABSCISIC ACID (ABA)-DEFICIENT 4 (ABA4)
C2	17225039	17564810	17325341	17326009	-	brad	gene	ID=gene:Bo2g055400;biotype=protein_coding;gene_id=Bo2g055400;logic_me=brad_maker_pasa
C2	17225039	17564810	17359820	17360923	+	brad	gene	ID=gene:Bo2g055410;me=LBD40;biotype=protein_coding;description=LOB domain-containing protein 40 [Source:TAIR%3BAcc:AT1G67100](projected from arabidopsis_thalia%2CAT1G67100);gene_id=Bo2g055410;logic_me=brad_maker_pasa	AT1G67100	AT1G67100.1	LOB domain-containing protein 40;(source:Araport11)	protein_coding	LOB DOMAIN-CONTAINING PROTEIN 40 (LBD40)	LOB DOMAIN-CONTAINING PROTEIN 40 (LBD40)
C2	17225039	17564810	17373950	17378070	-	brad	gene	ID=gene:Bo2g055420;me=CYP735A2;biotype=protein_coding;description=cytochrome P450%2C family 735%2C subfamily A%2C polypeptide 2	AT1G67110	AT1G67110.1	cytochrome P450, family 735, subfamily A, polypeptide 2;(source:Araport11)	protein_coding	CYTOCHROME P450, FAMILY 735, SUBFAMILY A, POLYPEPTIDE 2 (CYP735A2)	CYTOCHROME P450, FAMILY 735, SUBFAMILY A, POLYPEPTIDE 2 (CYP735A2)
C2	17225039	17564810	17383807	17384943	-	brad	gene	ID=gene:Bo2g055430;biotype=protein_coding;gene_id=Bo2g055430;logic_me=brad_maker_pasa
C2	17225039	17564810	17393297	17416093	-	brad	gene	ID=gene:Bo2g055440;biotype=protein_coding;gene_id=Bo2g055440;logic_me=brad_maker_pasa	AT1G67120	AT1G67120.1	Represents a homolog of the yeast MDN gene, which encodes a non-ribosomal protein involved in the maturation and assembly of the 60S ribosomal subunit. In Arabidopsis, it is essential for female gametogenesis progression.	protein_coding	MIDASIN 1 (MDN1)	MIDASIN 1 (MDN1); (ATMDN1)
C2	17225039	17564810	17416552	17417427	-	maker	gene	ID=BOLEPAN_00000153;me=BOLEPAN_00000153;Alias=augustus_masked-jcf7180000679286_Cabbage1-processed-gene-0.0;
C2	17225039	17564810	17443905	17444945	+	brad	gene	ID=gene:Bo2g055450;biotype=protein_coding;gene_id=Bo2g055450;logic_me=brad_maker_pasa
C2	17225039	17564810	17448892	17449658	-	brad	gene	ID=gene:Bo2g055460;biotype=protein_coding;gene_id=Bo2g055460;logic_me=brad_maker_pasa
C2	17225039	17564810	17453165	17456795	-	brad	gene	ID=gene:Bo2g055470;biotype=protein_coding;gene_id=Bo2g055470;logic_me=brad_maker_pasa
C2	17225039	17564810	17461956	17467987	+	brad	gene	ID=gene:Bo2g055480;biotype=protein_coding;gene_id=Bo2g055480;logic_me=brad_maker_pasa
C2	17225039	17564810	17482765	17484458	+	brad	gene	ID=gene:Bo2g055490;biotype=protein_coding;gene_id=Bo2g055490;logic_me=brad_maker_pasa	AT1G67170	AT1G67170.1	sarcolemmal membrane-associated protein;(source:Araport11)	protein_coding	(FLL2)	(FLL2)
C2	17225039	17564810	17485220	17487298	+	brad	gene	ID=gene:Bo2g055500;biotype=protein_coding;description=zinc finger (C3HC4-type RING finger) family protein /	AT1G67180	AT1G67180.1	zinc finger (C3HC4-type RING finger) family protein / BRCT domain-containing protein;(source:Araport11)	protein_coding
C2	17225039	17564810	17501464	17504607	-	brad	gene	ID=gene:Bo2g055510;biotype=protein_coding;gene_id=Bo2g055510;logic_me=brad_maker_pasa
C2	17225039	17564810	17510402	17511067	-	brad	gene	ID=gene:Bo2g055520;biotype=protein_coding;gene_id=Bo2g055520;logic_me=brad_maker_pasa
C2	17225039	17564810	17521820	17522075	-	brad	gene	ID=gene:Bo2g055530;biotype=protein_coding;gene_id=Bo2g055530;logic_me=brad_maker_pasa
C2	17225039	17564810	17525917	17527138	+	brad	gene	ID=gene:Bo2g055540;biotype=protein_coding;gene_id=Bo2g055540;logic_me=brad_maker_pasa
C2	17225039	17564810	17529258	17529892	-	brad	gene	ID=gene:Bo2g055550;biotype=protein_coding;gene_id=Bo2g055550;logic_me=brad_maker_pasa
C2	17225039	17564810	17530947	17532150	+	brad	gene	ID=gene:Bo2g055560;biotype=protein_coding;gene_id=Bo2g055560;logic_me=brad_maker_pasa
C2	17225039	17564810	17537639	17539824	+	brad	gene	ID=gene:Bo2g055570;biotype=protein_coding;description=Proline-rich spliceosome-associated (PSP) family protein / zinc knuckle	AT5G38600	AT5G38600.1	Proline-rich spliceosome-associated (PSP) family protein / zinc knuckle (CCHC-type) family protein;(source:Araport11)	protein_coding	(ZCCHC8A)	(ZCCHC8A)
C2	17225039	17564810	17541457	17542727	-	brad	gene	ID=gene:Bo2g055580;biotype=protein_coding;gene_id=Bo2g055580;logic_me=brad_maker_pasa
C2	17225039	17564810	17543770	17544577	-	brad	gene	ID=gene:Bo2g055590;biotype=protein_coding;gene_id=Bo2g055590;logic_me=brad_maker_pasa
C2	17225039	17564810	17545127	17545674	-	brad	gene	ID=gene:Bo2g055600;biotype=protein_coding;gene_id=Bo2g055600;logic_me=brad_maker_pasa
C2	17225039	17564810	17549875	17553776	+	brad	gene	ID=gene:Bo2g055610;biotype=protein_coding;gene_id=Bo2g055610;logic_me=brad_maker_pasa	AT1G67220	AT1G67220.1	histone acetyltransferase of the CBP family 2;(source:Araport11)	protein_coding	HISTONE ACETYLTRANSFERASE OF THE CBP FAMILY 2 (HAC2)	ARABIDOPSIS THALIA P300/CBP ACETYLTRANSFERASE-RELATED PROTEIN 1 (ATHPCAT1); (HAC02);HISTONE ACETYLTRANSFERASE OF THE CBP FAMILY 2 (HAC2)
C2	17225039	17564810	17554527	17559094	-	brad	gene	ID=gene:Bo2g055620;biotype=protein_coding;gene_id=Bo2g055620;logic_me=brad_maker_pasa	AT1G67230	AT1G67230.1	Encodes a nuclear coiled-coil protein related to the carrot peripheral nuclear protein NMCP1 that is involved in the determition of plant nuclear structure. Member of a small gene family in Arabidopsis containing 4 proteins (LNC1-4 or CRWN 1-4) with redundant functions in protection from oxidative damage, control of nuclear morphology and degradation of ABI5.	protein_coding	LITTLE NUCLEI1 (LINC1)	CROWDED NUCLEI 1 (CRWN1);LITTLE NUCLEI1 (LINC1);(JAPANESE FOR NUCLEUS) 2 (KAKU2); (ATLINC1)
C2	17225039	17564810	17562492	17563873	-	brad	gene	ID=gene:Bo2g055630;biotype=protein_coding;gene_id=Bo2g055630;logic_me=brad_maker_pasa	AT1G67250	AT1G67250.1	Proteasome maturation factor UMP1;(source:Araport11)	protein_coding	(UMP1A)	(UMP1A)
C2	18754004	18923890	18820332	18821121	+	brad	gene	ID=gene:Bo2g057780;biotype=protein_coding;gene_id=Bo2g057780;logic_me=brad_maker_pasa	AT1G68330	AT1G68330.1	membrane-associated kise regulator;(source:Araport11)	protein_coding
C2	18754004	18923890	18837098	18837896	-	brad	gene	ID=gene:Bo2g057790;biotype=protein_coding;gene_id=Bo2g057790;logic_me=brad_maker_pasa
C2	18754004	18923890	18845230	18845401	+	brad	gene	ID=gene:Bo2g057800;biotype=protein_coding;gene_id=Bo2g057800;logic_me=brad_maker_pasa
C2	18754004	18923890	18847638	18848248	+	maker	gene	ID=BOLEPAN_00000577;me=BOLEPAN_00000577;Alias=sp_masked-jcf7180000681872_Cabbage1-processed-gene-0.0;
C2	18754004	18923890	18881475	18882174	-	brad	gene	ID=gene:Bo2g057810;biotype=protein_coding;gene_id=Bo2g057810;logic_me=brad_maker_pasa	AT1G68360	AT1G68360.1	Encodes a nuclear localized member of the C2H2 family of TFIIIA transcription factors.GIS3 is involved in trichome initiation and development downstream of GA and cytokinin sigling. GIS regulates the expression GIS and GIS2.	protein_coding	GLABROUS INFLORESCENCE STEMS 3 (GIS3)	GLABROUS INFLORESCENCE STEMS 3 (GIS3)
C2	18754004	18923890	18902300	18904594	-	brad	gene	ID=gene:Bo2g057820;biotype=protein_coding;gene_id=Bo2g057820;logic_me=brad_maker_pasa	AT1G68370	AT1G68370.1	DJ-like protein with homology to coiled coils found in cytoskeleton-interacting proteins.	protein_coding	ALTERED RESPONSE TO GRAVITY 1 (ARG1)	ALTERED RESPONSE TO GRAVITY 1 (ARG1)
C2	18754004	18923890	18910902	18913182	+	brad	gene	ID=gene:Bo2g057830;biotype=protein_coding;gene_id=Bo2g057830;logic_me=brad_maker_pasa	AT1G68390	AT1G68390.1	Core-2/I-branching beta-1,6-N-acetylglucosaminyltransferase family protein;(source:Araport11)	protein_coding
C2	18754004	18923890	18914600	18918172	-	brad	gene	ID=gene:Bo2g057840;biotype=protein_coding;description=leucine-rich repeat transmembrane protein kise family protein [Source:TAIR%3BAcc:AT1G68400](projected	AT1G68400	AT1G68400.1	leucine-rich repeat transmembrane protein kise family protein;(source:Araport11)	protein_coding
C2	18754004	18923890	18919867	18924500	+	brad	gene	ID=gene:Bo2g057850;biotype=protein_coding;gene_id=Bo2g057850;logic_me=brad_maker_pasa	AT5G46470	AT5G46470.1	Encodes RPS6 (RESISTANT TO P. SYRINGAE 6), a member of the TIR-NBS-LRR class resistance protein. The mR is cell-to-cell mobile.	protein_coding	RESISTANT TO P. SYRINGAE 6 (RPS6)	RESISTANT TO P. SYRINGAE 6 (RPS6)
C2	29966416	31212241	29995313	29996519	+	brad	gene	ID=gene:Bo2g097650;biotype=protein_coding;gene_id=Bo2g097650;logic_me=brad_maker_pasa	AT4G00360	AT4G00360.1	Encodes a member of the CYP86A subfamily of cytochrome p450 genes. Expressed at moderate levels in flowers, leaves, roots and stems.	protein_coding	CYTOCHROME P450, FAMILY 86, SUBFAMILY A, POLYPEPTIDE 2 (CYP86A2)	CYTOCHROME P450, FAMILY 86, SUBFAMILY A, POLYPEPTIDE 2 (CYP86A2);ABERRANT INDUCTION OF TYPE THREE 1 (ATT1)
C2	29966416	31212241	30000039	30003227	+	brad	gene	ID=gene:Bo2g097660;biotype=protein_coding;gene_id=Bo2g097660;logic_me=brad_maker_pasa	AT4G00520	AT4G00520.2	Acyl-CoA thioesterase family protein;(source:Araport11)	protein_coding
C2	29966416	31212241	30013334	30013868	-	brad	gene	ID=gene:Bo2g097670;biotype=protein_coding;gene_id=Bo2g097670;logic_me=brad_maker_pasa
C2	29966416	31212241	30014676	30016541	-	brad	gene	ID=gene:Bo2g097680;me=ATMYB3R2;biotype=protein_coding;description=myb domain protein 3r2 [Source:TAIR%3BAcc:AT4G00540](projected from arabidopsis_thalia%2CAT4G00540);gene_id=Bo2g097680;logic_me=brad_maker_pasa	AT4G00540	AT4G00540.1	Encodes a putative c-myb-like transcription factor. Member of a class of domain proteins containing structural features of the vertebrate c-Myb proto-oncoprotein, including the presence of three Myb motifs (R1,R2,R3).	protein_coding	MYB DOMAIN PROTEIN 3R2 (MYB3R2)	MYB DOMAIN PROTEIN 3R2 (ATMYB3R2);C-MYB-LIKE TRANSCRIPTION FACTOR 3R-2 (PC-MYB2);MYB DOMAIN PROTEIN 3R2 (MYB3R-2);MYB DOMAIN PROTEIN 3R2 (MYB3R2)
C2	29966416	31212241	30022109	30022643	-	maker	gene	ID=BOLEPAN_00001270;me=BOLEPAN_00001270;Alias=augustus_masked-jcf7180000692099_Cabbage1-processed-gene-0.0;
C2	29966416	31212241	30027660	30027903	+	brad	gene	ID=gene:Bo2g097690;biotype=protein_coding;gene_id=Bo2g097690;logic_me=brad_maker_pasa
C2	29966416	31212241	30027930	30029339	+	brad	gene	ID=gene:Bo2g097700;biotype=protein_coding;gene_id=Bo2g097700;logic_me=brad_maker_pasa
C2	29966416	31212241	30034564	30035965	-	brad	gene	ID=gene:Bo2g097710;biotype=protein_coding;description=D(P)-binding Rossmann-fold superfamily protein [Source:TAIR%3BAcc:AT4G00560](projected from arabidopsis_thalia%2CAT4G00560);gene_id=Bo2g097710;logic_me=brad_maker_pasa	AT4G00560	AT4G00560.4	D(P)-binding Rossmann-fold superfamily protein;(source:Araport11)	protein_coding
C2	29966416	31212241	30066288	30067326	-	brad	gene	ID=gene:Bo2g098710;biotype=protein_coding;gene_id=Bo2g098710;logic_me=brad_maker_pasa
C2	29966416	31212241	30079003	30079937	+	brad	gene	ID=gene:Bo2g098720;biotype=protein_coding;gene_id=Bo2g098720;logic_me=brad_maker_pasa	AT4G00660	AT4G00660.2	Rhelicase-like 8;(source:Araport11)	protein_coding	RHELICASE-LIKE 8 (RH8)	RHELICASE-LIKE 8 (RH8); (ATRH8)
C2	29966416	31212241	30087137	30090302	+	brad	gene	ID=gene:Bo2g098730;biotype=protein_coding;gene_id=Bo2g098730;logic_me=brad_maker_pasa	AT4G00700	AT4G00700.1	C2 calcium/lipid-binding plant phosphoribosyltransferase family protein;(source:Araport11)	protein_coding	MULTIPLE C2 DOMAIN AND TRANSMEMBRANE REGION PROTEIN 9 (MCTP9)	MULTIPLE C2 DOMAIN AND TRANSMEMBRANE REGION PROTEIN 9 (MCTP9)
C2	29966416	31212241	30096078	30097021	+	brad	gene	ID=gene:Bo2g098740;biotype=protein_coding;gene_id=Bo2g098740;logic_me=brad_maker_pasa
C2	29966416	31212241	30100042	30103737	+	brad	gene	ID=gene:Bo2g098750;biotype=protein_coding;description=S-adenosyl-L-methionine-dependent methyltransferases superfamily protein [Source:TAIR%3BAcc:AT4G00750](projected from arabidopsis_thalia%2CAT4G00750);gene_id=Bo2g098750;logic_me=brad_maker_pasa	AT2G45750	AT2G45750.1	S-adenosyl-L-methionine-dependent methyltransferases superfamily protein;(source:Araport11)	protein_coding
C2	29966416	31212241	30123975	30125347	+	brad	gene	ID=gene:Bo2g098760;biotype=protein_coding;gene_id=Bo2g098760;logic_me=brad_maker_pasa	AT4G00755	AT4G00755.1	F-box family protein;(source:Araport11)	protein_coding
C2	29966416	31212241	30133799	30136574	+	brad	gene	ID=gene:Bo2g098770;biotype=protein_coding;gene_id=Bo2g098770;logic_me=brad_maker_pasa
C2	29966416	31212241	30137447	30138943	+	brad	gene	ID=gene:Bo2g098780;biotype=protein_coding;gene_id=Bo2g098780;logic_me=brad_maker_pasa	AT5G23010	AT5G23010.1	Encodes a methylthioalkylmalate synthase, catalyzes the condensation reactions of the first two rounds of methionine chain elongation in the biosynthesis of methionine-derived glucosinolates. The mR is cell-to-cell mobile.	protein_coding	METHYLTHIOALKYLMALATE SYNTHASE 1 (MAM1)	GLUCOSINOLATE METABOLISM 1 (GSM1);METHYLTHIOALKYLMALATE SYNTHASE 1 (MAM1);2-ISOPROPYLMALATE SYNTHASE 3 (IMS3)
C2	29966416	31212241	30143849	30144697	-	brad	gene	ID=gene:Bo2g098790;biotype=protein_coding;gene_id=Bo2g098790;logic_me=brad_maker_pasa
C2	29966416	31212241	30146394	30151412	-	brad	gene	ID=gene:Bo2g098800;biotype=protein_coding;gene_id=Bo2g098800;logic_me=brad_maker_pasa
C2	29966416	31212241	30156916	30158546	+	brad	gene	ID=gene:Bo2g098810;biotype=protein_coding;gene_id=Bo2g098810;logic_me=brad_maker_pasa	AT4G01310	AT4G01310.1	Ribosomal L5P family protein;(source:Araport11)	protein_coding	PLASTID RIBOSOMAL PROTEINS OF THE 50S SUBUNIT 5 (PRPL5)	PLASTID RIBOSOMAL PROTEINS OF THE 50S SUBUNIT 5 (PRPL5)
C2	29966416	31212241	30192576	30193811	+	brad	gene	ID=gene:Bo2g098820;biotype=protein_coding;gene_id=Bo2g098820;logic_me=brad_maker_pasa	AT4G01250	AT4G01250.1	AtWRKY22 is a member of WRKY Transcription Factor; Group II-e. It is involved in regulation of dark induced leaf senescence.	protein_coding	(WRKY22)	(WRKY22); (AtWRKY22)
C2	29966416	31212241	30196728	30197043	-	brad	gene	ID=gene:Bo2g098830;biotype=protein_coding;gene_id=Bo2g098830;logic_me=brad_maker_pasa	AT3G51910	AT3G51910.1	member of Heat Stress Transcription Factor (Hsf) family The mR is cell-to-cell mobile.	protein_coding	HEAT SHOCK TRANSCRIPTION FACTOR A7A (HSFA7A)	HEAT SHOCK TRANSCRIPTION FACTOR A7A (HSFA7A);ARABIDOPSIS THALIA HEAT SHOCK TRANSCRIPTION FACTOR A7A (AT-HSFA7A)
C2	29966416	31212241	30205147	30205432	-	brad	gene	ID=gene:Bo2g098840;biotype=protein_coding;gene_id=Bo2g098840;logic_me=brad_maker_pasa
C2	29966416	31212241	30206946	30208371	+	brad	gene	ID=gene:Bo2g098850;biotype=protein_coding;description=S-adenosyl-L-methionine-dependent methyltransferases superfamily protein [Source:TAIR%3BAcc:AT4G01240](projected from arabidopsis_thalia%2CAT4G01240);gene_id=Bo2g098850;logic_me=brad_maker_pasa	AT4G01240	AT4G01240.1	S-adenosyl-L-methionine-dependent methyltransferases superfamily protein;(source:Araport11)	protein_coding
C2	29966416	31212241	30213163	30214312	+	brad	gene	ID=gene:Bo2g098860;biotype=protein_coding;gene_id=Bo2g098860;logic_me=brad_maker_pasa
C2	29966416	31212241	30227133	30227573	+	brad	gene	ID=gene:Bo2g098870;biotype=protein_coding;gene_id=Bo2g098870;logic_me=brad_maker_pasa	AT4G01200	AT4G01200.1	Calcium-dependent lipid-binding (CaLB domain) family protein;(source:Araport11)	protein_coding
C2	29966416	31212241	30229682	30230540	-	brad	gene	ID=gene:Bo2g098880;biotype=protein_coding;gene_id=Bo2g098880;logic_me=brad_maker_pasa	AT4G01150	AT4G01150.1	Integral thylakoid membrane protein required for proper gra stack curvature.	protein_coding	CURVATURE THYLAKOID 1A (CURT1A)	CURVATURE THYLAKOID 1A (CURT1A)
C2	29966416	31212241	30233389	30234220	+	brad	gene	ID=gene:Bo2g098890;biotype=protein_coding;gene_id=Bo2g098890;logic_me=brad_maker_pasa	AT4G01110	AT4G01110.1	late embryogenesis abundant hydroxyproline-rich glycoprotein family protein;(source:Araport11)	protein_coding
C2	29966416	31212241	30235051	30236403	-	brad	gene	ID=gene:Bo2g098900;biotype=protein_coding;gene_id=Bo2g098900;logic_me=brad_maker_pasa	AT4G01100	AT4G01100.2	Adenine nucleotide transporter. Located in mitochondrion. Expressed in a broad range of tissues, but predomintly in root tips. Loss of function mutants exhibit reduced root growth and respiration.	protein_coding	ADENINE NUCLEOTIDE TRANSPORTER 1 (ADNT1)	ADENINE NUCLEOTIDE TRANSPORTER 1 (ADNT1)
C2	29966416	31212241	30251611	30253387	+	brad	gene	ID=gene:Bo2g098910;biotype=protein_coding;gene_id=Bo2g098910;logic_me=brad_maker_pasa
C2	29966416	31212241	30260146	30261571	+	brad	gene	ID=gene:Bo2g098920;biotype=protein_coding;gene_id=Bo2g098920;logic_me=brad_maker_pasa
C2	29966416	31212241	30279182	30280634	+	brad	gene	ID=gene:Bo2g098930;biotype=protein_coding;gene_id=Bo2g098930;logic_me=brad_maker_pasa	AT4G01070	AT4G01070.1	the glycosyltransferase (UGT72B1) is involved in metabolizing xenobiotica (chloroaniline and chlorophenole). Comparison between wild type and knock-out mutant demonstrates the central role of this gene for metabolizing chloroaniline but significantly less for chlorophenole. The glucosyltransferase preferred UDP-xylose over UDP-glucose indicating its (additiol) functioning as a xylosyltransferase …	protein_coding	(GT72B1)	(GT72B1);UDP-GLUCOSE-DEPENDENT GLUCOSYLTRANSFERASE 72 B1 (UGT72B1)
C2	29966416	31212241	30287652	30288827	-	brad	gene	ID=gene:Bo2g098940;biotype=protein_coding;gene_id=Bo2g098940;logic_me=brad_maker_pasa	AT1G01380	AT1G01380.1	ETC1 is involved in trichome and root hair patterning in Arabidopsis.	protein_coding	ENHANCER OF TRY AND CPC 1 (ETC1)	ENHANCER OF TRY AND CPC 1 (ETC1)
C2	29966416	31212241	30301584	30302493	-	brad	gene	ID=gene:Bo2g098950;biotype=protein_coding;description=RING/U-box superfamily protein [Source:TAIR%3BAcc:AT4G01023](projected from arabidopsis_thalia%2CAT4G01023);gene_id=Bo2g098950;logic_me=brad_maker_pasa
C2	29966416	31212241	30304161	30305554	+	brad	gene	ID=gene:Bo2g098960;biotype=protein_coding;gene_id=Bo2g098960;logic_me=brad_maker_pasa	AT3G04620	AT3G04620.1	Target promoter of the male germline-specific transcription factor DUO1.	protein_coding	D NUCLDUO1-ACTIVATEEIC ACID BINDING PROTEIN 1 (DAN1)	D NUCLDUO1-ACTIVATEEIC ACID BINDING PROTEIN 1 (DAN1)
C2	29966416	31212241	30309493	30310718	-	brad	gene	ID=gene:Bo2g098970;biotype=protein_coding;gene_id=Bo2g098970;logic_me=brad_maker_pasa	AT3G01320	AT3G01320.1	Encodes SIN3-like 1, a homolog of the transcriptiol repressor SIN3 (AT1G24190).	protein_coding	SIN3-LIKE 1 (SNL1)	SIN3-LIKE 1 (SNL1)
C2	29966416	31212241	30324763	30327066	-	brad	gene	ID=gene:Bo2g098980;biotype=protein_coding;description=Protein kise superfamily protein [Source:TAIR%3BAcc:AT4G00960](projected from arabidopsis_thalia%2CAT4G00960);gene_id=Bo2g098980;logic_me=brad_maker_pasa
C2	29966416	31212241	30327781	30327955	+	brad	gene	ID=gene:Bo2g098990;biotype=protein_coding;gene_id=Bo2g098990;logic_me=brad_maker_pasa
C2	29966416	31212241	30330326	30333345	-	brad	gene	ID=gene:Bo2g099000;biotype=protein_coding;gene_id=Bo2g099000;logic_me=brad_maker_pasa	AT4G00970	AT4G00970.1	Encodes a cysteine-rich receptor-like protein kise.	protein_coding	CYSTEINE-RICH RLK (RECEPTOR-LIKE PROTEIN KISE) 41 (CRK41)	CYSTEINE-RICH RLK (RECEPTOR-LIKE PROTEIN KISE) 41 (CRK41)
C2	29966416	31212241	30345479	30346216	-	brad	gene	ID=gene:Bo2g099010;biotype=protein_coding;gene_id=Bo2g099010;logic_me=brad_maker_pasa
C2	29966416	31212241	30392437	30393787	+	brad	gene	ID=gene:Bo2g099020;biotype=protein_coding;gene_id=Bo2g099020;logic_me=brad_maker_pasa
C2	29966416	31212241	30402494	30402901	+	brad	gene	ID=gene:Bo2g099030;biotype=protein_coding;gene_id=Bo2g099030;logic_me=brad_maker_pasa
C2	29966416	31212241	30403624	30404499	+	brad	gene	ID=gene:Bo2g099040;biotype=protein_coding;gene_id=Bo2g099040;logic_me=brad_maker_pasa
C2	29966416	31212241	30406612	30408538	+	brad	gene	ID=gene:Bo2g099050;biotype=protein_coding;gene_id=Bo2g099050;logic_me=brad_maker_pasa	AT4G00910	AT4G00910.1	aluminum activated malate transporter family protein;(source:Araport11)	protein_coding
C2	29966416	31212241	30408860	30409412	-	brad	gene	ID=gene:Bo2g099060;biotype=protein_coding;description=ATPase%2C F1 complex%2C OSCP/delta subunit protein [Source:TAIR%3BAcc:AT4G00895](projected from	AT4G00895	AT4G00895.1	ATPase, F1 complex, OSCP/delta subunit protein;(source:Araport11)	protein_coding
C2	29966416	31212241	30409854	30412317	+	brad	gene	ID=gene:Bo2g099070;biotype=protein_coding;description=proline-rich family protein [Source:TAIR%3BAcc:AT4G00890](projected from arabidopsis_thalia%2CAT4G00890);gene_id=Bo2g099070;logic_me=brad_maker_pasa	AT4G00890	AT4G00890.1	Encodes a putative glycosyl hydrolase family 10 protein (xylase).	protein_coding
C2	29966416	31212241	30421505	30421766	-	brad	gene	ID=gene:Bo2g099080;biotype=protein_coding;gene_id=Bo2g099080;logic_me=brad_maker_pasa	AT4G01400	AT4G01400.1	Pentatricopeptide Repeat Protein involved in splicing of d4, d 5, d 1 and d2 introns which affects biogenesis of the respiratory complex I.	protein_coding	MITOCHONDRIAL INTRON SPLICING FACTOR 74 (MISF74)	MITOCHONDRIAL INTRON SPLICING FACTOR 74 (MISF74)
C2	29966416	31212241	30425370	30426463	+	maker	gene	ID=BOLEPAN_00001265;me=BOLEPAN_00001265;Alias=maker-jcf7180000692087_Cabbage1-sp-gene-0.1;	AT2G38360	AT2G38360.1	prenylated RAB acceptor 1.B4;(source:Araport11)	protein_coding	PRENYLATED RAB ACCEPTOR 1.B4 (PRA1.B4)	PRENYLATED RAB ACCEPTOR 1.B4 (PRA1.B4)
C2	29966416	31212241	30442251	30442431	+	brad	gene	ID=gene:Bo2g099090;biotype=protein_coding;gene_id=Bo2g099090;logic_me=brad_maker_pasa	AT3G62710	AT3G62710.1	Glycosyl hydrolase family protein;(source:Araport11)	protein_coding
C2	29966416	31212241	30454964	30459746	+	brad	gene	ID=gene:Bo2g099100;biotype=protein_coding;description=nodulin MtN21 /EamA-like transporter family protein [Source:TAIR%3BAcc:AT4G01430](projected from	AT4G01430	AT4G01430.1	Encodes a plasma membrane-localized amino acid transporter likely involved in amino acid export in the developing seed.	protein_coding	USUALLY MULTIPLE ACIDS MOVE IN AND OUT TRANSPORTERS 29 (UMAMIT29)	USUALLY MULTIPLE ACIDS MOVE IN AND OUT TRANSPORTERS 29 (UMAMIT29)
C2	29966416	31212241	30482980	30483325	-	brad	gene	ID=gene:Bo2g099110;biotype=protein_coding;gene_id=Bo2g099110;logic_me=brad_maker_pasa
C2	29966416	31212241	30493731	30497002	+	brad	gene	ID=gene:Bo2g099120;biotype=protein_coding;gene_id=Bo2g099120;logic_me=brad_maker_pasa	AT4G01440	AT4G01440.1	nodulin MtN21-like transporter family protein	protein_coding	USUALLY MULTIPLE ACIDS MOVE IN AND OUT TRANSPORTERS 31 (UMAMIT31)	USUALLY MULTIPLE ACIDS MOVE IN AND OUT TRANSPORTERS 31 (UMAMIT31)
C2	29966416	31212241	30525698	30527570	+	brad	gene	ID=gene:Bo2g099130;biotype=protein_coding;gene_id=Bo2g099130;logic_me=brad_maker_pasa	AT4G01450	AT4G01450.2	nodulin MtN21-like transporter family protein	protein_coding	USUALLY MULTIPLE ACIDS MOVE IN AND OUT TRANSPORTERS 30 (UMAMIT30)	USUALLY MULTIPLE ACIDS MOVE IN AND OUT TRANSPORTERS 30 (UMAMIT30)
C2	29966416	31212241	30548176	30548648	+	brad	gene	ID=gene:Bo2g099140;biotype=protein_coding;gene_id=Bo2g099140;logic_me=brad_maker_pasa	AT5G15450	AT5G15450.1	Encodes a chloroplast-targeted Hsp101 homologue. Functions as a molecular chaperone involved in plastid differentiation mediating interl thylakoid membrane formation and conferring thermotolerance to chloroplasts during heat stress. APG6 is constitutively expressed in the root tips, the organ boundary region, the reproductive tissues of mature plants where plastids exist as proplastids, and sligh…	protein_coding	CASEIN LYTIC PROTEISE B3 (CLPB3)	CASEIN LYTIC PROTEISE B3 (CLPB3);CASEIN LYTIC PROTEISE B-P (CLPB-P);ALBINO AND PALE GREEN 6 (APG6); (ATCLPB3)
C2	29966416	31212241	30570600	30571146	-	brad	gene	ID=gene:Bo2g099150;biotype=protein_coding;gene_id=Bo2g099150;logic_me=brad_maker_pasa
C2	29966416	31212241	30612941	30613884	-	brad	gene	ID=gene:Bo2g099160;biotype=protein_coding;gene_id=Bo2g099160;logic_me=brad_maker_pasa	AT4G35790	AT4G35790.1	Encodes a protein with phospholipase D activity. Involved in phospolipase metabolism. Mutants are affected in hydrogen peroxide mediated cell death.	protein_coding	PHOSPHOLIPASE D DELTA (PLDDELTA)	ARABIDOPSIS THALIA PHOSPHOLIPASE D DELTA (ATPLDDELTA);PHOSPHOLIPASE D DELTA (PLDDELTA)
C2	29966416	31212241	30642932	30644580	-	brad	gene	ID=gene:Bo2g099170;biotype=protein_coding;gene_id=Bo2g099170;logic_me=brad_maker_pasa
C2	29966416	31212241	30651487	30651920	-	brad	gene	ID=gene:Bo2g099180;biotype=protein_coding;gene_id=Bo2g099180;logic_me=brad_maker_pasa	AT4G01470	AT4G01470.1	Encodes AtTIP1;3, functions as water and urea channels in pollen.	protein_coding	TONOPLAST INTRINSIC PROTEIN 1;3 (TIP1;3)	(GAMMA-TIP3);TONOPLAST INTRINSIC PROTEIN 1;3 (TIP1;3); (ATTIP1.3)
C2	29966416	31212241	30652575	30653926	+	brad	gene	ID=gene:Bo2g099190;biotype=protein_coding;gene_id=Bo2g099190;logic_me=brad_maker_pasa	AT1G01050	AT1G01050.1	Encodes a soluble protein with inorganic pyrophosphatase activity that is highly specific for Mg-inorganic pyrophosphate.	protein_coding	PYROPHOSPHORYLASE 1 (PPa1)	PYROPHOSPHORYLASE 1 (AtPPa1);PYROPHOSPHORYLASE 1 (PPa1)
C2	29966416	31212241	30662152	30664253	+	brad	gene	ID=gene:Bo2g099200;biotype=protein_coding;gene_id=Bo2g099200;logic_me=brad_maker_pasa
C2	29966416	31212241	30665706	30667522	-	brad	gene	ID=gene:Bo2g099210;biotype=protein_coding;gene_id=Bo2g099210;logic_me=brad_maker_pasa
C2	29966416	31212241	30695456	30695765	-	brad	gene	ID=gene:Bo2g099220;biotype=protein_coding;gene_id=Bo2g099220;logic_me=brad_maker_pasa
C2	29966416	31212241	30728204	30729909	+	brad	gene	ID=gene:Bo2g099230;biotype=protein_coding;gene_id=Bo2g099230;logic_me=brad_maker_pasa
C2	29966416	31212241	30733945	30734834	+	brad	gene	ID=gene:Bo2g099240;biotype=protein_coding;gene_id=Bo2g099240;logic_me=brad_maker_pasa
C2	29966416	31212241	30755786	30757456	+	brad	gene	ID=gene:Bo2g099250;biotype=protein_coding;gene_id=Bo2g099250;logic_me=brad_maker_pasa
C2	29966416	31212241	30806244	30807888	+	brad	gene	ID=gene:Bo2g100250;biotype=protein_coding;gene_id=Bo2g100250;logic_me=brad_maker_pasa	AT4G01630	AT4G01630.1	member of Alpha-Expansin Gene Family. ming convention from the Expansin Working Group (Kende et al, 2004. Plant Mol Bio)	protein_coding	EXPANSIN A17 (EXPA17)	(EXP17);EXPANSIN A17 (EXPA17); (ATHEXP ALPHA 1.13);EXPANSIN 17 (ATEXP17);EXPANSIN A17 (ATEXPA17)
C2	29966416	31212241	30833293	30836349	+	brad	gene	ID=gene:Bo2g100260;biotype=protein_coding;gene_id=Bo2g100260;logic_me=brad_maker_pasa	AT2G32250	AT2G32250.1	FAR1-related sequence 2;(source:Araport11)	protein_coding	FAR1-RELATED SEQUENCE 2 (FRS2)	FAR1-RELATED SEQUENCE 2 (FRS2)
C2	29966416	31212241	30844231	30846411	+	brad	gene	ID=gene:Bo2g100270;biotype=protein_coding;description=DHHC-type zinc finger family protein [Source:TAIR%3BAcc:AT4G01730](projected from arabidopsis_thalia%2CAT4G01730);gene_id=Bo2g100270;logic_me=brad_maker_pasa	AT4G01730	AT4G01730.1	DHHC-type zinc finger family protein;(source:Araport11)	protein_coding
C2	29966416	31212241	30854099	30855703	-	brad	gene	ID=gene:Bo2g100280;biotype=protein_coding;gene_id=Bo2g100280;logic_me=brad_maker_pasa
C2	29966416	31212241	30867835	30871273	+	brad	gene	ID=gene:Bo2g100290;biotype=protein_coding;description=CTP synthase family protein [Source:TAIR%3BAcc:AT4G02120](projected from arabidopsis_thalia%2CAT4G02120);gene_id=Bo2g100290;logic_me=brad_maker_pasa	AT1G30820	AT1G30820.1	Cytidine triphosphate synthase.	protein_coding	CTP SYNTHASE 1 (CTPS1)	CTP SYNTHASE 1 (CTPS1)
C2	29966416	31212241	30873228	30874281	-	brad	gene	ID=gene:Bo2g100300;biotype=protein_coding;gene_id=Bo2g100300;logic_me=brad_maker_pasa	AT4G02130	AT4G02130.1	Encodes a protein with putative galacturonosyltransferase activity.	protein_coding	GALACTURONOSYLTRANSFERASE-LIKE 6 (GATL6)	(LGT10);GALACTURONOSYLTRANSFERASE-LIKE 6 (GATL6)
C2	29966416	31212241	30876834	30879267	-	brad	gene	ID=gene:Bo2g100310;biotype=protein_coding;gene_id=Bo2g100310;logic_me=brad_maker_pasa	AT1G02690	AT1G02690.2	Putative importin alpha isoform. When overexpressed can rescue the impa-4 decreased transformation susceptibility phenotype.	protein_coding	IMPORTIN ALPHA ISOFORM 6 (IMPA-6)	IMPORTIN ALPHA ISOFORM 6 (IMPA-6)
C2	29966416	31212241	30880220	30882441	+	brad	gene	ID=gene:Bo2g100320;biotype=protein_coding;gene_id=Bo2g100320;logic_me=brad_maker_pasa	AT1G14800	AT1G14800.1	Nucleic acid-binding, OB-fold-like protein;(source:Araport11)	protein_coding
C2	29966416	31212241	30906764	30907588	-	brad	gene	ID=gene:Bo2g100330;biotype=protein_coding;gene_id=Bo2g100330;logic_me=brad_maker_pasa
C2	29966416	31212241	30916707	30918416	-	brad	gene	ID=gene:Bo2g100340;biotype=protein_coding;description=unknown protein%3B BEST Arabidopsis thalia protein match is:	AT4G02210	AT4G02210.1	Myb/SANT-like D-binding domain protein;(source:Araport11)	protein_coding
C2	29966416	31212241	30927481	30928023	-	brad	gene	ID=gene:Bo2g100350;biotype=protein_coding;gene_id=Bo2g100350;logic_me=brad_maker_pasa	AT1G02780	AT1G02780.1	Ribosomal protein L19e family protein;(source:Araport11)	protein_coding	EMBRYO DEFECTIVE 2386 (emb2386)	EMBRYO DEFECTIVE 2386 (emb2386)
C2	29966416	31212241	30947954	30948543	+	brad	gene	ID=gene:Bo2g100360;biotype=protein_coding;gene_id=Bo2g100360;logic_me=brad_maker_pasa	AT4G02250	AT4G02250.1	Plant invertase/pectin methylesterase inhibitor superfamily protein;(source:Araport11)	protein_coding
C2	29966416	31212241	30984447	30990683	+	brad	gene	ID=gene:Bo2g100370;biotype=protein_coding;gene_id=Bo2g100370;logic_me=brad_maker_pasa	AT4G02260	AT4G02260.1	Displays guanosine-3',5'-bis(diphosphate) 3'-diphosphatase activity but not guanosine-3',5'-bis(diphosphate) 3'-diphosphate synthase activity.	protein_coding	RELA/SPOT HOMOLOG 1 (RSH1)	RELA/SPOT HOMOLOG 1 (RSH1);RELA-SPOT HOMOLOG 1 (AT-RSH1);RELA/SPOT HOMOLOG 1 (ATRSH1)
C2	29966416	31212241	30997235	30998747	-	brad	gene	ID=gene:Bo2g100380;biotype=protein_coding;gene_id=Bo2g100380;logic_me=brad_maker_pasa	AT4G02270	AT4G02270.1	root hair specific 13;(source:Araport11)	protein_coding	ROOT HAIR SPECIFIC 13 (RHS13)	ROOT HAIR SPECIFIC 13 (RHS13);SEED AND ROOT HAIR PROTECTIVE PROTEIN (SRPP)
C2	29966416	31212241	31004580	31005313	-	brad	gene	ID=gene:Bo2g100390;biotype=protein_coding;gene_id=Bo2g100390;logic_me=brad_maker_pasa
C2	29966416	31212241	31017855	31018293	+	brad	gene	ID=gene:Bo2g100400;biotype=protein_coding;gene_id=Bo2g100400;logic_me=brad_maker_pasa
C2	29966416	31212241	31030357	31032848	-	brad	gene	ID=gene:Bo2g100410;biotype=protein_coding;gene_id=Bo2g100410;logic_me=brad_maker_pasa	AT4G02290	AT4G02290.1	glycosyl hydrolase 9B13;(source:Araport11)	protein_coding	GLYCOSYL HYDROLASE 9B13 (GH9B13)	GLYCOSYL HYDROLASE 9B13 (AtGH9B13);GLYCOSYL HYDROLASE 9B13 (GH9B13)
C2	29966416	31212241	31068285	31070670	+	brad	gene	ID=gene:Bo2g100420;biotype=protein_coding;gene_id=Bo2g100420;logic_me=brad_maker_pasa	AT4G02350	AT4G02350.1	Encodes a member of the exocyst complex gene family. The exocyst is a protein complex involved in tethering vesicles to the plasma membrane during regulated or polarized secretion. The mR is cell-to-cell mobile.	protein_coding	EXOCYST COMPLEX COMPONENT SEC15B (SEC15B)	EXOCYST COMPLEX COMPONENT SEC15B (SEC15B)
C2	29966416	31212241	31076552	31077056	+	brad	gene	ID=gene:Bo2g100430;biotype=protein_coding;gene_id=Bo2g100430;logic_me=brad_maker_pasa	AT4G02370	AT4G02370.1	pectinesterase (Protein of unknown function, DUF538);(source:Araport11)	protein_coding
C2	29966416	31212241	31083989	31084364	-	brad	gene	ID=gene:Bo2g100440;biotype=protein_coding;gene_id=Bo2g100440;logic_me=brad_maker_pasa	AT4G02380	AT4G02380.1	Encodes AtLEA5 (late embryogenesis abundant like protein). Also known as SENESCENCE-ASSOCIATED GENE 21 (SAG21). Has a role on oxidative stress tolerance. mR levels are elevated in response to various stresses.	protein_coding	SENESCENCE-ASSOCIATED GENE 21 (SAG21)	SENESCENCE-ASSOCIATED GENE 21 (SAG21);ARABIDOPSIS THALIA LATE EMBRYOGENENSIS ABUNDANT LIKE 5 (AtLEA5);LATE EMBRYOGENESIS ABUNDANT 38 (LEA38)
C2	29966416	31212241	31095748	31098756	+	brad	gene	ID=gene:Bo2g100450;biotype=protein_coding;gene_id=Bo2g100450;logic_me=brad_maker_pasa
C2	29966416	31212241	31103878	31107092	+	brad	gene	ID=gene:Bo2g100460;biotype=protein_coding;gene_id=Bo2g100460;logic_me=brad_maker_pasa	AT4G02390	AT4G02390.1	Encodes a D dependent nuclear poly (ADP-ribose) polymerase (E.C.2.4.2.30), thought to be involved in post-translatiol modification .	protein_coding	POLY(ADP-RIBOSE) POLYMERASE 2 (PARP2)	POLY(ADP-RIBOSE) POLYMERASE (APP);POLY(ADP-RIBOSE) POLYMERASE 2 (PARP2);POLY(ADP-RIBOSE) POLYMERASE 1 (PARP1); (ATPARP1);POLY(ADP-RIBOSE) POLYMERASE (PP)
C2	29966416	31212241	31108953	31112769	+	brad	gene	ID=gene:Bo2g100470;biotype=protein_coding;gene_id=Bo2g100470;logic_me=brad_maker_pasa	AT4G02400	AT4G02400.1	U3 ribonucleoprotein (Utp) family protein;(source:Araport11)	protein_coding
C2	29966416	31212241	31120742	31122752	-	brad	gene	ID=gene:Bo2g100480;biotype=protein_coding;gene_id=Bo2g100480;logic_me=brad_maker_pasa	AT4G02420	AT4G02420.1	Concavalin A-like lectin protein kise family protein;(source:Araport11)	protein_coding	L-TYPE LECTIN RECEPTOR KISE IV.4 (LECRK-IV.4)	L-TYPE LECTIN RECEPTOR KISE IV.4 (LECRK-IV.4)
C2	29966416	31212241	31122771	31123761	-	maker	gene	ID=BOLEPAN_00006090;me=BOLEPAN_00006090;Alias=augustus_masked-jcf7180001338100_Macrocarpa-processed-gene-0.0;	AT2G37710	AT2G37710.1	Induced in response to Salicylic acid. The mR is cell-to-cell mobile.	protein_coding	L-TYPE LECTIN RECEPTOR KISE IV.1 (LECRK-IV.1)	RECEPTOR LECTIN KISE (RLK);L-TYPE LECTIN RECEPTOR KISE IV.1 (LECRK-IV.1)
C2	29966416	31212241	31145807	31148607	-	brad	gene	ID=gene:Bo2g100490;biotype=protein_coding;gene_id=Bo2g100490;logic_me=brad_maker_pasa
C2	29966416	31212241	31149940	31151253	-	brad	gene	ID=gene:Bo2g100500;biotype=protein_coding;gene_id=Bo2g100500;logic_me=brad_maker_pasa
C2	29966416	31212241	31151987	31153197	-	brad	gene	ID=gene:Bo2g100510;biotype=protein_coding;description=unknown protein%3B FUNCTIONS IN: molecular_function unknown%3B INVOLVED IN:	AT4G02425	AT4G02425.1	LYR motif protein;(source:Araport11)	protein_coding
C2	29966416	31212241	31168720	31169196	+	brad	gene	ID=gene:Bo2g100520;biotype=protein_coding;gene_id=Bo2g100520;logic_me=brad_maker_pasa	AT1G08760	AT1G08760.1	CORD2 is a member of a novel and plant specific family of microtubule associated proteins. CORD1 binds microtubules via a conserved protein domain shared among family members. CORD functions may overlap;cord1 / cord2 mutants have defects in secondary cell wall pit morphology.	protein_coding	CORTICAL MICROTUBULE DISORDERING2 (CORD2)	CORTICAL MICROTUBULE DISORDERING2 (CORD2)
C2	29966416	31212241	31181735	31184264	+	brad	gene	ID=gene:Bo2g100530;biotype=protein_coding;gene_id=Bo2g100530;logic_me=brad_maker_pasa	AT4G02430	AT4G02430.2	Barta et al (2010) have proposed a nomenclature for Serine/Arginine-Rich Protein Splicing Factors (SR proteins): Plant Cell. 2010, 22:2926.	protein_coding	SERINE/ARGININE-RICH PROTEIN SPLICING FACTOR 34B (SR34b)	SERINE/ARGININE-RICH PROTEIN SPLICING FACTOR 34B (SR34b);SERINE/ARGININE-RICH PROTEIN SPLICING FACTOR 34B (At-SR34b)
C2	29966416	31212241	31193758	31200012	-	brad	gene	ID=gene:Bo2g100540;me=PMS1;biotype=protein_coding;description=D mismatch repair protein%2C putative [Source:TAIR%3BAcc:AT4G02460](projected from arabidopsis_thalia%2CAT4G02460);gene_id=Bo2g100540;logic_me=brad_maker_pasa	AT4G02460	AT4G02460.1	Encodes a protein similar to PMS1 in yeast, a member of the family of eukaryotic MutL homologs. The protein appears to play a role in D mismatch repair and in the suppression of somatic homeologous recombition.	protein_coding	POSTMEIOTIC SEGREGATION 1 (PMS1)	POSTMEIOTIC SEGREGATION 1 (PMS1); (ATPMS1)
C2	29966416	31212241	31201752	31207949	-	brad	gene	ID=gene:Bo2g100550;biotype=protein_coding;gene_id=Bo2g100550;logic_me=brad_maker_pasa	AT4G02480	AT4G02480.1	AAA-type ATPase family protein;(source:Araport11)	protein_coding
C4	14144225	14546534	14143997	14145819	-	brad	gene	ID=gene:Bo4g059580;biotype=protein_coding;gene_id=Bo4g059580;logic_me=brad_maker_pasa	AT2G30300	AT2G30300.1	Major facilitator superfamily protein;(source:Araport11)	protein_coding
C4	14144225	14546534	14153420	14154196	+	brad	gene	ID=gene:Bo4g059590;biotype=protein_coding;gene_id=Bo4g059590;logic_me=brad_maker_pasa
C4	14144225	14546534	14162817	14164607	+	brad	gene	ID=gene:Bo4g059600;me=RDM4;biotype=protein_coding;description=R-directed D methylation 4 [Source:TAIR%3BAcc:AT2G30280](projected from arabidopsis_thalia%2CAT2G30280);gene_id=Bo4g059600;logic_me=brad_maker_pasa	AT2G30280	AT2G30280.1	Encodes RDM4, a transcriptiol regulator functioning in R-directed D methylation and plant development.	protein_coding	R-DIRECTED D METHYLATION 4 (RDM4)	R-DIRECTED D METHYLATION 4 (RDM4);DEFECTIVE IN MERISTEM SILENCING 4 (DMS4)
C4	14144225	14546534	14165149	14166305	+	maker	gene	ID=BOLEPAN_00000738;me=BOLEPAN_00000738;Alias=maker-jcf7180000682462_Cabbage1-sp-gene-0.3;	AT1G06960	AT1G06960.1	Similar to U2B'. Functions in cold stress induced altertive splicing.	protein_coding	U2B"-LIKE (U2BL)	U2B"-LIKE (U2BL)
C4	14144225	14546534	14169904	14171505	+	brad	gene	ID=gene:Bo4g059610;me=U2B'';biotype=protein_coding;description=U2 small nuclear ribonucleoprotein B [Source:TAIR%3BAcc:AT2G30260](projected from arabidopsis_thalia%2CAT2G30260);gene_id=Bo4g059610;logic_me=brad_maker_pasa	AT2G30260	AT2G30260.1	encodes U2B", which is a component of the U2 snRNP complex. Its precise role in pre-mR splicing is still unknown. It has been suggested that U2B0 may not be required for the splicing reaction itself but may have a role in U2 snRNP biogenesis. Deletion alysis of the U2B0 gene fusion has identified the N-termil RNP-80 motif as sufficient for localization to the coiled body and the nucleus.	protein_coding	U2 SMALL NUCLEAR RIBONUCLEOPROTEIN B (U2B'')	U2 SMALL NUCLEAR RIBONUCLEOPROTEIN B (U2B'')
C4	14144225	14546534	14171873	14173405	+	brad	gene	ID=gene:Bo4g059620;biotype=protein_coding;gene_id=Bo4g059620;logic_me=brad_maker_pasa	AT2G30250	AT2G30250.1	member of WRKY Transcription Factor; Group I. Located in nucleus. Involved in response to various abiotic stresses - especially salt stress.	protein_coding	WRKY D-BINDING PROTEIN 25 (WRKY25)	WRKY D-BINDING PROTEIN 25 (WRKY25); (AtWRKY25)
C4	14144225	14546534	14194694	14195234	-	brad	gene	ID=gene:Bo4g059630;biotype=protein_coding;gene_id=Bo4g059630;logic_me=brad_maker_pasa	AT2G30230	AT2G30230.1	6,7-dimethyl-8-ribityllumazine synthase;(source:Araport11)	protein_coding
C4	14144225	14546534	14233119	14235175	+	brad	gene	ID=gene:Bo4g059640;biotype=protein_coding;gene_id=Bo4g059640;logic_me=brad_maker_pasa	AT2G30210	AT2G30210.1	putative laccase, a member of laccase family of genes (17 members in Arabidopsis).	protein_coding	LACCASE 3 (LAC3)	LACCASE 3 (LAC3)
C4	14144225	14546534	14237642	14239868	+	brad	gene	ID=gene:Bo4g059650;biotype=protein_coding;gene_id=Bo4g059650;logic_me=brad_maker_pasa	AT2G30200	AT2G30200.1	Malonyl-ACP expressed in developing seeds. Loss of function mutants are embryo lethal and over expression in seeds leads to increased seed oil content.	protein_coding	EMBRYO DEFECTIVE 3147 (EMB3147)	EMBRYO DEFECTIVE 3147 (EMB3147); (MCAT);MALONYL COA-ACP MALONYLTRANSFERASE (MCAMT)
C4	14144225	14546534	14245569	14253932	+	brad	gene	ID=gene:Bo4g059660;biotype=protein_coding;gene_id=Bo4g059660;logic_me=brad_maker_pasa	AT4G24610	AT4G24610.2	pesticidal crystal cry8Ba protein;(source:Araport11)	protein_coding
C4	14144225	14546534	14255788	14257327	-	brad	gene	ID=gene:Bo4g059670;biotype=protein_coding;gene_id=Bo4g059670;logic_me=brad_maker_pasa	AT2G30160	AT2G30160.1	Mitochondrial iron transport protein. Member of the substrate carrier family (MCF) of protein transporters.	protein_coding	MITOCHONDRIAL IRON TRANSPORTER 1 (MIT1)	MITOCHONDRIAL IRON TRANSPORTER 1 (MIT1)
C4	14144225	14546534	14259614	14261128	-	brad	gene	ID=gene:Bo4g059680;biotype=protein_coding;gene_id=Bo4g059680;logic_me=brad_maker_pasa	AT2G30150	AT2G30150.1	UDP-Glycosyltransferase superfamily protein;(source:Araport11)	protein_coding
C4	14144225	14546534	14266015	14267386	-	brad	gene	ID=gene:Bo4g059690;biotype=protein_coding;gene_id=Bo4g059690;logic_me=brad_maker_pasa	AT2G30140	AT2G30140.1	Encodes a putative glycosyltransferase. Regulates flowering time via FLOWERING LOCUS C.	protein_coding	UDP-GLUCOSYL TRANSFERASE 87A2 (UGT87A2)	UDP-GLUCOSYL TRANSFERASE 87A2 (UGT87A2)
C4	14144225	14546534	14279874	14280677	-	brad	gene	ID=gene:Bo4g059700;biotype=protein_coding;gene_id=Bo4g059700;logic_me=brad_maker_pasa	AT2G30130	AT2G30130.1	Overexpression/activation tagged allele has epistic leaves, reduced apical domince and is sterile. Gene is similar to asymmetric leaves (AS)/lateral organ boundary (LOB) genes which repress KNOX gene expression.	protein_coding	(ASL5)	(ASL5); (LBD12);PEACOCK 1 (PCK1)
C4	14144225	14546534	14303548	14304519	-	brad	gene	ID=gene:Bo4g059710;biotype=protein_coding;gene_id=Bo4g059710;logic_me=brad_maker_pasa
C4	14144225	14546534	14314733	14315211	-	maker	gene	ID=BOLEPAN_00005342;me=BOLEPAN_00005342;Alias=maker-jcf7180000298954_Cauliflower1-sp-gene-0.4;
C4	14144225	14546534	14331879	14336819	-	brad	gene	ID=gene:Bo4g059720;biotype=protein_coding;gene_id=Bo4g059720;logic_me=brad_maker_pasa	AT2G40950	AT2G40950.1	bZIP17 appears to regulate transcription as part of a salt and osmotic stress response. zip17 mutants show enhanced inhibition of primary root elongation in response to Cl. Several salt-responsive genes, such as ATHB-7 show a reduced transcriptiol response to a salt treatment in zip17 mutant seedlings. myc:bZIP17 undergoes proteolytic processing in salt-treated wild type seedlings, but not in s1p…	protein_coding	(BZIP17)	(BZIP17)
C4	14144225	14546534	14338420	14339759	+	brad	gene	ID=gene:Bo4g059730;biotype=protein_coding;description=unknown protein%3B BEST Arabidopsis thalia protein match is:	AT2G30120	AT2G30120.2	protein FLC EXPRESSOR;(source:Araport11)	protein_coding
C4	14144225	14546534	14349038	14349533	-	brad	gene	ID=gene:Bo4g059740;biotype=protein_coding;gene_id=Bo4g059740;logic_me=brad_maker_pasa	AT1G07090	AT1G07090.1	LIGHT-DEPENDENT SHORT HYPOCOTYLS-like protein (DUF640);(source:Araport11)	protein_coding	LIGHT SENSITIVE HYPOCOTYLS 6 (LSH6)	LIGHT SENSITIVE HYPOCOTYLS 6 (LSH6)
C4	14144225	14546534	14352241	14356535	+	brad	gene	ID=gene:Bo4g059750;biotype=protein_coding;gene_id=Bo4g059750;logic_me=brad_maker_pasa	AT2G30110	AT2G30110.1	Encodes a ubiquitin-activating enzyme (E1), involved in the first step in conjugating multiple ubiquitins to proteins targeted for degradation. Gene is expressed in most tissues examined. Mutant is able to revert the constitutive defense responses phenotype of snc1, which indicates the gene is involved in defense response. It also indicates that ubiquitition plays a role in plant defense siglling.	protein_coding	UBIQUITIN-ACTIVATING ENZYME 1 (UBA1)	MODIFIER OF SNC1 5 (MOS5);UBIQUITIN-ACTIVATING ENZYME 1 (ATUBA1);UBIQUITIN-ACTIVATING ENZYME 1 (UBA1)
C4	14144225	14546534	14357508	14358550	-	brad	gene	ID=gene:Bo4g059760;biotype=protein_coding;gene_id=Bo4g059760;logic_me=brad_maker_pasa
C4	14144225	14546534	14362269	14363589	-	brad	gene	ID=gene:Bo4g059770;biotype=protein_coding;gene_id=Bo4g059770;logic_me=brad_maker_pasa
C4	14144225	14546534	14368506	14369457	-	brad	gene	ID=gene:Bo4g059780;biotype=protein_coding;gene_id=Bo4g059780;logic_me=brad_maker_pasa
C4	14144225	14546534	14378798	14379746	-	brad	gene	ID=gene:Bo4g059790;biotype=protein_coding;gene_id=Bo4g059790;logic_me=brad_maker_pasa
C4	14144225	14546534	14382231	14383822	-	brad	gene	ID=gene:Bo4g059800;biotype=protein_coding;gene_id=Bo4g059800;logic_me=brad_maker_pasa
C4	14144225	14546534	14386552	14388286	+	brad	gene	ID=gene:Bo4g059810;biotype=protein_coding;gene_id=Bo4g059810;logic_me=brad_maker_pasa	AT2G30090	AT2G30090.1	Acyl-CoA N-acyltransferases (T) superfamily protein;(source:Araport11)	protein_coding
C4	14144225	14546534	14406743	14407137	+	brad	gene	ID=gene:Bo4g059820;biotype=protein_coding;gene_id=Bo4g059820;logic_me=brad_maker_pasa	AT3G27670	AT3G27670.1	A novel protein, did not show high similarity to any protein of known function; reveals a novel genetic connection between lipid synthesis and embryo development. Expressed in all tissues examined including leaves, flowers, roots, stems, and siliques, but accumulation levels were not correlated with the degree to which different organs appeared affected by the mutation. Mutant plants showed alter…	protein_coding	RESURRECTION1 (RST1)	ECERIFERUM 13 (CER13);RESURRECTION1 (RST1); (CER13)
C4	14144225	14546534	14411973	14413352	+	brad	gene	ID=gene:Bo4g059830;me=ZIP6;biotype=protein_coding;description=ZIP metal ion transporter family [Source:TAIR%3BAcc:AT2G30080](projected from arabidopsis_thalia%2CAT2G30080);gene_id=Bo4g059830;logic_me=brad_maker_pasa	AT2G30080	AT2G30080.1	member of Fe(II) transporter isolog family. Gene expression is not regulated by iron, copper, or zinc deficiency or excess.	protein_coding	(ZIP6)	(ZIP6); (ATZIP6)
C4	14144225	14546534	14413514	14417913	-	brad	gene	ID=gene:Bo4g059840;biotype=protein_coding;gene_id=Bo4g059840;logic_me=brad_maker_pasa	AT2G30070	AT2G30070.1	Encodes a high affinity potassium transporter.	protein_coding	POTASSIUM TRANSPORTER 1 (KT1)	POTASSIUM TRANSPORTER 1 (ATKT1); (ATKT1P); (ATKUP1);POTASSIUM UPTAKE TRANSPORTER 1 (KUP1);POTASSIUM TRANSPORTER 1 (KT1)
C4	14144225	14546534	14425851	14428308	-	brad	gene	ID=gene:Bo4g059850;biotype=protein_coding;gene_id=Bo4g059850;logic_me=brad_maker_pasa
C4	14144225	14546534	14439564	14441026	+	brad	gene	ID=gene:Bo4g059860;biotype=protein_coding;gene_id=Bo4g059860;logic_me=brad_maker_pasa
C4	14144225	14546534	14444858	14445767	-	brad	gene	ID=gene:Bo4g059870;biotype=protein_coding;gene_id=Bo4g059870;logic_me=brad_maker_pasa	AT2G30050	AT2G30050.1	transducin family protein / WD-40 repeat family protein;(source:Araport11)	protein_coding
C4	14144225	14546534	14447286	14447535	+	brad	gene	ID=gene:Bo4g059880;biotype=protein_coding;gene_id=Bo4g059880;logic_me=brad_maker_pasa
C4	14144225	14546534	14450429	14451896	-	brad	gene	ID=gene:Bo4g059890;biotype=protein_coding;gene_id=Bo4g059890;logic_me=brad_maker_pasa	AT2G30040	AT2G30040.1	Member of MEKK subfamily. Induced by jasmonic acid and wounding in involved in insectivory response sigling. Iinteracts with At5g40440, and activates At1g59580.	protein_coding	MITOGEN-ACTIVATED PROTEIN KISE KISE KISE 14 (MAPKKK14)	MITOGEN-ACTIVATED PROTEIN KISE KISE KISE 14 (MAPKKK14)
C4	14144225	14546534	14458486	14460265	-	brad	gene	ID=gene:Bo4g059900;biotype=protein_coding;gene_id=Bo4g059900;logic_me=brad_maker_pasa
C4	14144225	14546534	14473198	14474449	-	brad	gene	ID=gene:Bo4g059910;biotype=protein_coding;gene_id=Bo4g059910;logic_me=brad_maker_pasa	AT2G30020	AT2G30020.1	Encodes AP2C1. Belongs to the clade B of the PP2C-superfamily. Acts as a MAPK phosphatase that negatively regulates MPK4 and MPK6.	protein_coding	(AP2C1)	(AP2C1)
C4	14144225	14546534	14478382	14480003	-	brad	gene	ID=gene:Bo4g059920;biotype=protein_coding;gene_id=Bo4g059920;logic_me=brad_maker_pasa	AT2G30010	AT2G30010.1	Encodes a member of the TBL (TRICHOME BIREFRINGENCE-LIKE) gene family containing a plant-specific DUF231 (domain of unknown function) domain. TBL gene family has 46 members, two of which (TBR/AT5G06700 and TBL3/AT5G01360) have been shown to be involved in the synthesis and deposition of secondary wall cellulose, presumably by influencing the esterification state of pectic polymers. A nomenclature…	protein_coding	TRICHOME BIREFRINGENCE-LIKE 45 (TBL45)	TRICHOME BIREFRINGENCE-LIKE 45 (TBL45)
C4	14144225	14546534	14483898	14485160	-	brad	gene	ID=gene:Bo4g059930;biotype=protein_coding;gene_id=Bo4g059930;logic_me=brad_maker_pasa
C4	14144225	14546534	14502690	14510608	+	brad	gene	ID=gene:Bo4g059940;biotype=protein_coding;gene_id=Bo4g059940;logic_me=brad_maker_pasa
C4	14144225	14546534	14519832	14523898	+	brad	gene	ID=gene:Bo4g059950;biotype=protein_coding;gene_id=Bo4g059950;logic_me=brad_maker_pasa
C4	14144225	14546534	14541323	14543006	-	brad	gene	ID=gene:Bo4g059960;biotype=protein_coding;gene_id=Bo4g059960;logic_me=brad_maker_pasa
C4	19776536	20121372	19836407	19837346	-	brad	gene	ID=gene:Bo4g079890;biotype=protein_coding;gene_id=Bo4g079890;logic_me=brad_maker_pasa
C4	19776536	20121372	19850841	19851438	+	brad	gene	ID=gene:Bo4g079900;biotype=protein_coding;gene_id=Bo4g079900;logic_me=brad_maker_pasa
C4	19776536	20121372	19855770	19857697	+	brad	gene	ID=gene:Bo4g079910;biotype=protein_coding;gene_id=Bo4g079910;logic_me=brad_maker_pasa
C4	19776536	20121372	19867258	19869042	+	brad	gene	ID=gene:Bo4g079920;biotype=protein_coding;gene_id=Bo4g079920;logic_me=brad_maker_pasa
C4	19776536	20121372	19888237	19889380	-	brad	gene	ID=gene:Bo4g079930;biotype=protein_coding;gene_id=Bo4g079930;logic_me=brad_maker_pasa
C4	19776536	20121372	19920090	19921745	+	brad	gene	ID=gene:Bo4g079940;biotype=protein_coding;gene_id=Bo4g079940;logic_me=brad_maker_pasa
C4	19776536	20121372	19928210	19928821	-	brad	gene	ID=gene:Bo4g079950;biotype=protein_coding;gene_id=Bo4g079950;logic_me=brad_maker_pasa	AT1G56420	AT1G56420.1	antigenic heat-stable protein;(source:Araport11)	protein_coding
C4	19776536	20121372	19954345	19956068	-	brad	gene	ID=gene:Bo4g079960;biotype=protein_coding;gene_id=Bo4g079960;logic_me=brad_maker_pasa
C4	19776536	20121372	19961475	19963824	-	brad	gene	ID=gene:Bo4g079970;biotype=protein_coding;gene_id=Bo4g079970;logic_me=brad_maker_pasa	AT1G56440	AT1G56440.2	Encodes one of the 36 carboxylate clamp (CC)-tetratricopeptide repeat (TPR) proteins (Prasad 2010, Pubmed ID: 20856808) with potential to interact with Hsp90/Hsp70 as co-chaperones.	protein_coding	TETRATRICOPEPTIDE REPEAT 5 (TPR5)	TETRATRICOPEPTIDE REPEAT 5 (TPR5);SPAGHETTI (SPAG)
C4	19776536	20121372	19964101	19965904	+	brad	gene	ID=gene:Bo4g079980;biotype=protein_coding;gene_id=Bo4g079980;logic_me=brad_maker_pasa	AT1G56450	AT1G56450.1	20S proteasome beta subunit PBG1 (PBG1) mR, complete cds	protein_coding	20S PROTEASOME BETA SUBUNIT G1 (PBG1)	20S PROTEASOME BETA SUBUNIT G1 (PBG1)
C4	19776536	20121372	19970339	19970629	+	brad	gene	ID=gene:Bo4g079990;biotype=protein_coding;description=Uncharacterised protein family (UPF0497) [Source:TAIR%3BAcc:AT3G55390](projected from arabidopsis_thalia%2CAT3G55390);gene_id=Bo4g079990;logic_me=brad_maker_pasa	AT3G55390	AT3G55390.1	Uncharacterized protein family (UPF0497);(source:Araport11)	protein_coding	CASP-LIKE PROTEIN 4C1 (CASPL4C1)	CASP-LIKE PROTEIN 4C1 (CASPL4C1)
C4	19776536	20121372	19976686	19978727	-	brad	gene	ID=gene:Bo4g080000;biotype=protein_coding;description=unknown protein%3B Has 2 Blast hits to 2	AT1G56555	AT1G56555.1	transmembrane protein;(source:Araport11)	protein_coding
C4	19776536	20121372	19982852	19983998	-	brad	gene	ID=gene:Bo4g080010;biotype=protein_coding;gene_id=Bo4g080010;logic_me=brad_maker_pasa
C4	19776536	20121372	19985312	19986232	-	brad	gene	ID=gene:Bo4g080020;biotype=protein_coding;gene_id=Bo4g080020;logic_me=brad_maker_pasa
C4	19776536	20121372	19987067	19987481	+	brad	gene	ID=gene:Bo4g080030;biotype=protein_coding;gene_id=Bo4g080030;logic_me=brad_maker_pasa	AT3G55780	AT3G55780.1	Glycosyl hydrolase superfamily protein;(source:Araport11)	protein_coding
C4	19776536	20121372	20015860	20016550	-	brad	gene	ID=gene:Bo4g080040;biotype=protein_coding;gene_id=Bo4g080040;logic_me=brad_maker_pasa
C4	19776536	20121372	20050751	20052482	+	brad	gene	ID=gene:Bo4g080050;biotype=protein_coding;gene_id=Bo4g080050;logic_me=brad_maker_pasa
C4	19776536	20121372	20060725	20062489	-	brad	gene	ID=gene:Bo4g080060;biotype=protein_coding;gene_id=Bo4g080060;logic_me=brad_maker_pasa
C4	19776536	20121372	20109056	20114362	+	brad	gene	ID=gene:Bo4g080070;biotype=protein_coding;gene_id=Bo4g080070;logic_me=brad_maker_pasa
C4	20121371	20236317	20168974	20171615	+	brad	gene	ID=gene:Bo4g081070;biotype=protein_coding;description=Plant neutral invertase family protein [Source:TAIR%3BAcc:AT1G56560](projected from arabidopsis_thalia%2CAT1G56560);gene_id=Bo4g081070;logic_me=brad_maker_pasa	AT1G56560	AT1G56560.1	A/N-InvA is a neutral invertase that breaks sucrose down into fructose and glucose. It is member of the larger family of alkaline/neutral invertases (GH100). GFP-tagged A/N-InvA localizes to the mitochondria. atinva mutants have reduced root growth, reduced invertase activity, and increased expression of antioxidant genes under basal conditions. The levels of A/N-InvA transcripts rise in response…	protein_coding	ALKALINE/NEUTRAL INVERTASE A (A/N-InvA)	ALKALINE/NEUTRAL INVERTASE A (A/N-InvA)
C4	20121371	20236317	20177036	20177690	-	brad	gene	ID=gene:Bo4g081080;biotype=protein_coding;gene_id=Bo4g081080;logic_me=brad_maker_pasa	AT1G56580	AT1G56580.1	Encodes SMALLER WITH VARIABLE BRANCHES (SVB), a protein with a conserved domain of unknown function (DUF538). The trichomes of the SVB mutants are smaller and exhibit branches of variable length and number.	protein_coding	SMALLER WITH VARIABLE BRANCHES (SVB)	SMALLER WITH VARIABLE BRANCHES (SVB)
C4	20121371	20236317	20223827	20228159	+	brad	gene	ID=gene:Bo4g081090;biotype=protein_coding;gene_id=Bo4g081090;logic_me=brad_maker_pasa
C4	20121371	20236317	20229310	20231648	+	brad	gene	ID=gene:Bo4g081100;biotype=protein_coding;gene_id=Bo4g081100;logic_me=brad_maker_pasa
C4	20121371	20236317	20232513	20234411	-	brad	gene	ID=gene:Bo4g081110;biotype=protein_coding;gene_id=Bo4g081110;logic_me=brad_maker_pasa
C4	20121371	20236317	20236311	20236618	+	brad	gene	ID=gene:Bo4g081120;biotype=protein_coding;gene_id=Bo4g081120;logic_me=brad_maker_pasa
C5	38986773	39086706	38994170	38994525	-	brad	gene	ID=gene:Bo5g121290;biotype=protein_coding;gene_id=Bo5g121290;logic_me=brad_maker_pasa	AT1G58260	AT1G58260.1	member of CYP79C subfamily of cytochrome p450s. Encodes a putative xylan endohydrolase. similar to some closely linked pseudogenes.	protein_coding	CYTOCHROME P450 79C2 (CYP79C2)	CYTOCHROME P450 79C2 (CYP79C2); (CYP79C3P)
C5	38986773	39086706	39025524	39026204	+	brad	gene	ID=gene:Bo5g121300;biotype=protein_coding;gene_id=Bo5g121300;logic_me=brad_maker_pasa	AT3G18030	AT3G18030.1	flavin mononucleotide flavoprotein involved in salt and osmotic tolerance HAL3A encodes for phosphopantothenoylcysteine decarboxylase being involved in Coenzyme A biosynthesis. HAL3A is predomint over another gene with the presumably same function (HAL3B).	protein_coding	HAL3-LIKE PROTEIN A (HAL3A)	ARABIDOPSIS THALIA HAL3-LIKE PROTEIN A (ATHAL3A);HAL3-LIKE PROTEIN A (HAL3A);HALOTOLERANCE DETERMINT 3 (HAL3); (ATHAL3)
C5	38986773	39086706	39026547	39027707	-	brad	gene	ID=gene:Bo5g121310;biotype=protein_coding;gene_id=Bo5g121310;logic_me=brad_maker_pasa
C5	38986773	39086706	39047923	39048484	+	brad	gene	ID=gene:Bo5g121320;biotype=protein_coding;gene_id=Bo5g121320;logic_me=brad_maker_pasa
C5	38986773	39086706	39053522	39056799	-	brad	gene	ID=gene:Bo5g121330;biotype=protein_coding;gene_id=Bo5g121330;logic_me=brad_maker_pasa	AT3G48840	AT3G48840.1	R-binding (RRM/RBD/RNP motifs) family protein;(source:Araport11)	protein_coding
C5	38986773	39086706	39073166	39074196	+	brad	gene	ID=gene:Bo5g121340;biotype=protein_coding;gene_id=Bo5g121340;logic_me=brad_maker_pasa	AT1G63810	AT1G63810.1	nucleolar protein;(source:Araport11)	protein_coding
C5	38986773	39086706	39074395	39077274	-	brad	gene	ID=gene:Bo5g121350;biotype=protein_coding;gene_id=Bo5g121350;logic_me=brad_maker_pasa	AT3G18020	AT3G18020.1	Pentatricopeptide repeat (PPR) superfamily protein;(source:Araport11)	protein_coding
C5	38986773	39086706	39081408	39082968	-	brad	gene	ID=gene:Bo5g121360;biotype=protein_coding;gene_id=Bo5g121360;logic_me=brad_maker_pasa
C5	38986773	39086706	39085865	39088045	+	brad	gene	ID=gene:Bo5g121370;biotype=protein_coding;gene_id=Bo5g121370;logic_me=brad_maker_pasa	AT3G18010	AT3G18010.1	Encodes a WUSCHEL-related homeobox gene family member with 65 amino acids in its homeodomain. Proteins in this family contain a sequence of eight residues (TLPLFPMH) downstream of the homeodomain called the WUS box. Its mR is expressed in the initiating vascular primordium of the cotyledons during heart and torpedo stages.	protein_coding	WUSCHEL RELATED HOMEOBOX 1 (WOX1)	WUSCHEL RELATED HOMEOBOX 1 (WOX1)
C7	15646567	15801944	15647528	15648686	-	brad	gene	ID=gene:Bo7g040780;biotype=protein_coding;gene_id=Bo7g040780;logic_me=brad_maker_pasa	AT3G23250	AT3G23250.1	Member of the R2R3 factor gene family.	protein_coding	MYB DOMAIN PROTEIN 15 (MYB15)	(ATY19);MYB DOMAIN PROTEIN 15 (ATMYB15);MYB DOMAIN PROTEIN 15 (MYB15)
C7	15646567	15801944	15686040	15689287	+	brad	gene	ID=gene:Bo7g040790;biotype=protein_coding;gene_id=Bo7g040790;logic_me=brad_maker_pasa	AT4G29820	AT4G29820.1	Encodes a homolog of the protein CFI-25, a polyadenylation factor subunit.	protein_coding	HOMOLOG OF CFIM-25 (CFIM-25)	HOMOLOG OF CFIM-25 (CFIM-25);ARABIDOPSIS THALIA HOMOLOG OF CFIM-25 (ATCFIM-25)
C7	15646567	15801944	15720820	15722425	+	brad	gene	ID=gene:Bo7g040800;biotype=protein_coding;gene_id=Bo7g040800;logic_me=brad_maker_pasa
C7	15646567	15801944	15728748	15729165	+	brad	gene	ID=gene:Bo7g040810;biotype=protein_coding;gene_id=Bo7g040810;logic_me=brad_maker_pasa	AT3G23230	AT3G23230.1	encodes a member of the ERF (ethylene response factor) subfamily B-3 of ERF/AP2 transcription factor family. The protein contains one AP2 domain. There are 18 members in this subfamily including ATERF-1, ATERF-2, AND ATERF-5.	protein_coding	TRANSCRIPTIOL REGULATOR OF DEFENSE RESPONSE 1 (TDR1)	ETHYLENE RESPONSE FACTOR 98 (ERF98); (ATERF98); (ATTDR1);TRANSCRIPTIOL REGULATOR OF DEFENSE RESPONSE 1 (TDR1)
C7	15646567	15801944	15730662	15731061	-	brad	gene	ID=gene:Bo7g040820;biotype=protein_coding;description=Integrase-type D-binding superfamily protein [Source:TAIR%3BAcc:AT3G23220](projected from arabidopsis_thalia%2CAT3G23220);gene_id=Bo7g040820;logic_me=brad_maker_pasa	AT3G23220	AT3G23220.1	encodes a member of the ERF (ethylene response factor) subfamily B-3 of ERF/AP2 transcription factor family. The protein contains one AP2 domain. There are 18 members in this subfamily including ATERF-1, ATERF-2, AND ATERF-5.	protein_coding	ETHYLENE AND SALT INDUCIBLE 1 (ESE1)	ETHYLENE AND SALT INDUCIBLE 1 (ESE1);ETHYLENE RESPONSE FACTOR 95 (ERF95)
C7	15646567	15801944	15738961	15740540	+	brad	gene	ID=gene:Bo7g040830;biotype=protein_coding;gene_id=Bo7g040830;logic_me=brad_maker_pasa	AT3G23210	AT3G23210.1	bHLH34 is a basic helix loop helix transcription factor. It can bind GAGA and E-box cis elements.It is induced by abiotic stressors including ABA, salt and glucose. PGR, a plasma membrane glucose responsive regulator is a target of bHLH34. Involved in Fe regulation.	protein_coding	BASIC HELIX-LOOP-HELIX 34 (bHLH34)	IRON DEFICIENCY TOLERANT1 (IDT1);BASIC HELIX-LOOP-HELIX 34 (bHLH34)
C7	15646567	15801944	15755681	15756179	+	brad	gene	ID=gene:Bo7g040840;biotype=protein_coding;gene_id=Bo7g040840;logic_me=brad_maker_pasa
C7	15646567	15801944	15758097	15758728	+	brad	gene	ID=gene:Bo7g040850;biotype=protein_coding;gene_id=Bo7g040850;logic_me=brad_maker_pasa
C7	15646567	15801944	15758765	15758942	+	brad	gene	ID=gene:Bo7g040860;biotype=protein_coding;gene_id=Bo7g040860;logic_me=brad_maker_pasa
C7	15646567	15801944	15764099	15764851	-	brad	gene	ID=gene:Bo7g040870;biotype=protein_coding;gene_id=Bo7g040870;logic_me=brad_maker_pasa	AT3G23200	AT3G23200.1	Uncharacterized protein family (UPF0497);(source:Araport11)	protein_coding	CASP-LIKE PROTEIN 5B3 (CASPL5B3)	CASP-LIKE PROTEIN 5B3 (CASPL5B3)
C7	15646567	15801944	15771265	15772486	+	brad	gene	ID=gene:Bo7g040880;biotype=protein_coding;gene_id=Bo7g040880;logic_me=brad_maker_pasa
C7	15646567	15801944	15772952	15774280	-	brad	gene	ID=gene:Bo7g040890;biotype=protein_coding;gene_id=Bo7g040890;logic_me=brad_maker_pasa	AT3G23180	AT3G23180.1	HR-like lesion-inducing protein-like protein;(source:Araport11)	protein_coding
C7	15646567	15801944	15776325	15777108	+	brad	gene	ID=gene:Bo7g040900;biotype=protein_coding;gene_id=Bo7g040900;logic_me=brad_maker_pasa	AT3G23175	AT3G23175.1	HR-like lesion-inducing protein-like protein;(source:Araport11)	protein_coding
C7	15646567	15801944	15786605	15786923	+	brad	gene	ID=gene:Bo7g040910;biotype=protein_coding;gene_id=Bo7g040910;logic_me=brad_maker_pasa	AT3G23170	AT3G23170.1	PRP is a proline/serine rich protein of unknown function. It interacts with defense related MAP kise MPK6 and others. It's expression is induced by PAMP elicitors. May play a role in response to pathogens.	protein_coding	PROLINE/SERINE-RICH PROTEIN (PRP)	PROLINE/SERINE-RICH PROTEIN (PRP)
C7	15646567	15801944	15792435	15793929	+	brad	gene	ID=gene:Bo7g040920;biotype=protein_coding;description=Protein of unknown function (DUF668) [Source:TAIR%3BAcc:AT3G23160](projected from arabidopsis_thalia%2CAT3G23160);gene_id=Bo7g040920;logic_me=brad_maker_pasa	AT3G23160	AT3G23160.1	plant/protein (DUF668);(source:Araport11)	protein_coding
C7	15646567	15801944	15798982	15801236	+	brad	gene	ID=gene:Bo7g040930;biotype=protein_coding;gene_id=Bo7g040930;logic_me=brad_maker_pasa
C7	21602634	21861594	21603489	21603996	-	brad	gene	ID=gene:Bo7g056440;biotype=protein_coding;gene_id=Bo7g056440;logic_me=brad_maker_pasa
C7	21602634	21861594	21622085	21623163	+	brad	gene	ID=gene:Bo7g056450;biotype=protein_coding;description=BEST Arabidopsis thalia protein match is: TPX2 (targeting
C7	21602634	21861594	21638269	21638790	-	brad	gene	ID=gene:Bo7g056460;biotype=protein_coding;gene_id=Bo7g056460;logic_me=brad_maker_pasa	AT1G23050	AT1G23050.1	hydroxyproline-rich glycoprotein family protein;(source:Araport11)	protein_coding
C7	21602634	21861594	21667831	21668266	-	brad	gene	ID=gene:Bo7g056470;biotype=protein_coding;gene_id=Bo7g056470;logic_me=brad_maker_pasa	AT1G23040	AT1G23040.1	hydroxyproline-rich glycoprotein family protein;(source:Araport11)	protein_coding
C7	21602634	21861594	21671156	21673363	-	brad	gene	ID=gene:Bo7g056480;biotype=protein_coding;gene_id=Bo7g056480;logic_me=brad_maker_pasa	AT1G23030	AT1G23030.1	Encodes a plant U-Box protein that is capable of binding and ubiquititing MYC2 in vitro, acting as an E3 ligase. Unlike PUB10, its closest homolog in Arabidopsis, it does not appear to play a major role in the MeJA-mediated response.	protein_coding	PLANT U-BOX PROTEIN 11 (PUB11)	PLANT U-BOX PROTEIN 11 (PUB11)
C7	21602634	21861594	21675994	21676738	+	brad	gene	ID=gene:Bo7g056490;biotype=protein_coding;gene_id=Bo7g056490;logic_me=brad_maker_pasa
C7	21602634	21861594	21676816	21677125	+	brad	gene	ID=gene:Bo7g056500;biotype=protein_coding;gene_id=Bo7g056500;logic_me=brad_maker_pasa
C7	21602634	21861594	21684158	21685164	-	brad	gene	ID=gene:Bo7g056510;biotype=protein_coding;gene_id=Bo7g056510;logic_me=brad_maker_pasa	AT5G37930	AT5G37930.1	Protein with RING/U-box and TRAF-like domain;(source:Araport11)	protein_coding
C7	21602634	21861594	21696141	21696892	-	brad	gene	ID=gene:Bo7g056520;biotype=protein_coding;gene_id=Bo7g056520;logic_me=brad_maker_pasa	AT1G22990	AT1G22990.1	Heavy metal transport/detoxification superfamily protein;(source:Araport11)	protein_coding	HEAVY METAL ASSOCIATED ISOPRENYLATED PLANT PROTEIN 22 (HIPP22)	HEAVY METAL ASSOCIATED ISOPRENYLATED PLANT PROTEIN 22 (HIPP22);HEAVY METAL ASSOCIATED PROTEIN 4 (ATHMP04)
C7	21602634	21861594	21702188	21702656	+	brad	gene	ID=gene:Bo7g056530;biotype=protein_coding;gene_id=Bo7g056530;logic_me=brad_maker_pasa	AT1G71130	AT1G71130.1	encodes a member of the ERF (ethylene response factor) subfamily B-5 of ERF/AP2 transcription factor family. The protein contains one AP2 domain. There are 7 members in this subfamily.	protein_coding	CYTOKININ RESPONSE FACTOR 8 (CRF8)	CYTOKININ RESPONSE FACTOR 8 (CRF8);ETHYLENE RESPONSE FACTOR 70 (ERF070); (ATERF070)
C7	21602634	21861594	21708325	21709987	+	brad	gene	ID=gene:Bo7g056540;biotype=protein_coding;gene_id=Bo7g056540;logic_me=brad_maker_pasa	AT1G22950	AT1G22950.1	Belongs to the 2-oxoglutarate (2OG) and Fe(II)-dependent oxygese superfamily proteins and contains an oxoglutarate/iron-dependent oxygese domain (InterPro:IPR005123) of the prolyl 4-hydroxylase, alpha subunit subtype (P4Hc; InterPro:IPR006620), participates in epigenetic repression of flowering genes, works redundantly with CP2 to repress several members of the MADS-box transcription factors fami…	protein_coding	INCURVATA11 (ICU11)	INCURVATA11 (ICU11)
C7	21602634	21861594	21710473	21711904	-	brad	gene	ID=gene:Bo7g056550;biotype=protein_coding;gene_id=Bo7g056550;logic_me=brad_maker_pasa
C7	21602634	21861594	21712367	21712940	-	brad	gene	ID=gene:Bo7g056560;biotype=protein_coding;gene_id=Bo7g056560;logic_me=brad_maker_pasa
C7	21602634	21861594	21713726	21714029	-	brad	gene	ID=gene:Bo7g056570;biotype=protein_coding;gene_id=Bo7g056570;logic_me=brad_maker_pasa
C7	21602634	21861594	21753446	21755013	+	brad	gene	ID=gene:Bo7g057570;biotype=protein_coding;gene_id=Bo7g057570;logic_me=brad_maker_pasa
C7	21602634	21861594	21755412	21756643	+	brad	gene	ID=gene:Bo7g057580;biotype=protein_coding;gene_id=Bo7g057580;logic_me=brad_maker_pasa	AT1G22920	AT1G22920.1	AJH1 encodes a protein similar to JAB1, a specific mammalian coactivator of AP-1 transcription. Encodes a subunit of the COP9 complex that is involved in protein deneddylation. Plants with mutations in CSN5A and CSN5B have a de-etiolated phenotype. Required for the recovery of AUX/IAA repressor levels following recurrent heat stress to regulate auxin homeostasis.	protein_coding	COP9 SIGLOSOME 5A (CSN5A)	COP9 SIGLOSOME 5A (CSN5A); (JAB1);ARABIDOPSIS JAB1 HOMOLOG 1 (AJH1)
C7	21602634	21861594	21762112	21762388	+	brad	gene	ID=gene:Bo7g057590;biotype=protein_coding;gene_id=Bo7g057590;logic_me=brad_maker_pasa
C7	21602634	21861594	21763709	21765595	-	brad	gene	ID=gene:Bo7g057600;biotype=protein_coding;gene_id=Bo7g057600;logic_me=brad_maker_pasa	AT1G22910	AT1G22910.3	R-binding (RRM/RBD/RNP motifs) family protein;(source:Araport11)	protein_coding
C7	21602634	21861594	21769919	21771599	-	brad	gene	ID=gene:Bo7g057610;me=ATGH9B4;biotype=protein_coding;description=cellulase 5 [Source:TAIR%3BAcc:AT1G22880](projected from arabidopsis_thalia%2CAT1G22880);gene_id=Bo7g057610;logic_me=brad_maker_pasa	AT1G22880	AT1G22880.1	cellulase 5;(source:Araport11)	protein_coding	CELLULASE 5 (CEL5)	ARABIDOPSIS THALIA GLYCOSYL HYDROLASE 9B4 (ATGH9B4);ARABIDOPSIS THALIA CELLULASE 5 (ATCEL5);CELLULASE 5 (CEL5)
C7	21602634	21861594	21778136	21779087	+	brad	gene	ID=gene:Bo7g057620;biotype=protein_coding;gene_id=Bo7g057620;logic_me=brad_maker_pasa	AT3G23750	AT3G23750.1	Leucine-rich repeat protein kise family protein;(source:Araport11)	protein_coding	BAK1-ASSOCIATING RECEPTOR-LIKE KISE 1 (BARK1)	BAK1-ASSOCIATING RECEPTOR-LIKE KISE 1 (BARK1)
C7	21602634	21861594	21780482	21780941	+	brad	gene	ID=gene:Bo7g057630;biotype=protein_coding;gene_id=Bo7g057630;logic_me=brad_maker_pasa
C7	21602634	21861594	21781336	21782590	+	brad	gene	ID=gene:Bo7g057640;biotype=protein_coding;gene_id=Bo7g057640;logic_me=brad_maker_pasa
C7	21602634	21861594	21783153	21783906	+	brad	gene	ID=gene:Bo7g057650;biotype=protein_coding;gene_id=Bo7g057650;logic_me=brad_maker_pasa	AT4G33580	AT4G33580.2	beta carbonic anhydrase 5;(source:Araport11)	protein_coding	BETA CARBONIC ANHYDRASE 5 (BCA5)	A. THALIA BETA CARBONIC ANHYDRASE 5 (ATBCA5);BETA CARBONIC ANHYDRASE 5 (BCA5)
C7	21602634	21861594	21788160	21789943	+	brad	gene	ID=gene:Bo7g057660;biotype=protein_coding;gene_id=Bo7g057660;logic_me=brad_maker_pasa	AT1G22850	AT1G22850.1	SRE associated Golgi protein family;(source:Araport11)	protein_coding
C7	21602634	21861594	21791120	21791838	-	brad	gene	ID=gene:Bo7g057670;biotype=protein_coding;gene_id=Bo7g057670;logic_me=brad_maker_pasa	AT1G22840	AT1G22840.1	Encodes cytochrome c. Contains two site II (TGGGCC/T) elements, which interact with a TCP-domain transcription factor, and a downstream interl telomeric repeat, and are required for expression of the Cytc-1 gene. Promoter directs preferential expression in root and shoot meristems and in anthers. Double mutants with CYTC-2 accumulate starch during the day, have delayed growth and development and …	protein_coding	CYTOCHROME C-1 (CYTC-1)	CYTOCHROME C-1 (CYTC-1);CYTOCHROME C-A (ATCYTC-A)
C7	21602634	21861594	21792375	21792890	+	maker	gene	ID=BOLEPAN_00001992;me=BOLEPAN_00001992;Alias=maker-jcf7180000695160_Cabbage1-augustus-gene-0.0;	AT4G10040	AT4G10040.1	Encodes cytochrome c. Promoter directs preferential expression in vascular tissues of cotyledons, leaves, roots, and hypocotyls, and in anthers. Double mutants with CYTC-1 accumulate starch during the day, have delayed growth and development and reduced GA and DELLA proteins linking cellular metabolism and GA homeostasis.	protein_coding	CYTOCHROME C-2 (CYTC-2)	CYTOCHROME C-2 (CYTC-2)
C7	21602634	21861594	21794243	21794699	+	brad	gene	ID=gene:Bo7g057680;biotype=protein_coding;gene_id=Bo7g057680;logic_me=brad_maker_pasa	AT1G22810	AT1G22810.1	encodes a member of the DREB subfamily A-5 of ERF/AP2 transcription factor family. The protein contains one AP2 domain. There are 16 members in this subfamily including RAP2.1, RAP2.9 and RAP2.10. Overexpression leands to delayed senescence and delayed flowering. Negatively regulates plant resistance to P. parasitica by suppressing PAMP-triggered immunity.	protein_coding	(ATERF019)	(ERF019); (ATERF019)
C7	21602634	21861594	21795345	21796651	-	brad	gene	ID=gene:Bo7g057690;biotype=protein_coding;gene_id=Bo7g057690;logic_me=brad_maker_pasa	AT1G22800	AT1G22800.1	S-adenosyl-L-methionine-dependent methyltransferases superfamily protein;(source:Araport11)	protein_coding
C7	21602634	21861594	21800085	21805554	-	brad	gene	ID=gene:Bo7g057700;biotype=protein_coding;gene_id=Bo7g057700;logic_me=brad_maker_pasa
C7	21602634	21861594	21817891	21818500	-	brad	gene	ID=gene:Bo7g057710;biotype=protein_coding;gene_id=Bo7g057710;logic_me=brad_maker_pasa
C7	21602634	21861594	21819298	21819986	-	brad	gene	ID=gene:Bo7g057720;biotype=protein_coding;gene_id=Bo7g057720;logic_me=brad_maker_pasa	AT1G22730	AT1G22730.1	MA3 domain-containing protein;(source:Araport11)	protein_coding	MA3 DOMAIN-CONTAINING TRANSLATION REGULATORY FACTOR 2 (MRF2)	MA3 DOMAIN-CONTAINING TRANSLATION REGULATORY FACTOR 2 (MRF2)
C7	21602634	21861594	21822238	21824196	+	brad	gene	ID=gene:Bo7g057730;me=AC13;biotype=protein_coding;description=C domain protein 13 [Source:TAIR%3BAcc:AT1G32870](projected from arabidopsis_thalia%2CAT1G32870);gene_id=Bo7g057730;logic_me=brad_maker_pasa	AT1G32870	AT1G32870.1	Expression in rosette leaves is activated by high concentration of boron.	protein_coding	C DOMAIN PROTEIN 13 (C13)	C DOMAIN PROTEIN 13 (AC13);ARABIDOPSIS C DOMAIN CONTAINING PROTEIN 13 (AC013);C DOMAIN PROTEIN 13 (C13)
C7	22483096	22638472	22491957	22493610	-	brad	gene	ID=gene:Bo7g059410;biotype=protein_coding;gene_id=Bo7g059410;logic_me=brad_maker_pasa	AT1G21450	AT1G21450.1	Encodes a scarecrow-like protein (SCL1). Member of GRAS gene family. The mR is cell-to-cell mobile.	protein_coding	SCARECROW-LIKE 1 (SCL1)	SCARECROW-LIKE 1 (SCL1)
C7	22483096	22638472	22497517	22498018	+	brad	gene	ID=gene:Bo7g059420;biotype=protein_coding;gene_id=Bo7g059420;logic_me=brad_maker_pasa
C7	22483096	22638472	22499061	22501123	+	brad	gene	ID=gene:Bo7g059430;biotype=protein_coding;gene_id=Bo7g059430;logic_me=brad_maker_pasa	AT1G21380	AT1G21380.1	Target of Myb protein 1;(source:Araport11)	protein_coding
C7	22483096	22638472	22505708	22508007	-	brad	gene	ID=gene:Bo7g059440;biotype=protein_coding;gene_id=Bo7g059440;logic_me=brad_maker_pasa	AT1G21360	AT1G21360.1	glycolipid transfer protein 2;(source:Araport11)	protein_coding	GLYCOLIPID TRANSFER PROTEIN 2 (GLTP2)	GLYCOLIPID TRANSFER PROTEIN 2 (GLTP2)
C7	22483096	22638472	22519991	22521115	-	brad	gene	ID=gene:Bo7g059450;biotype=protein_coding;gene_id=Bo7g059450;logic_me=brad_maker_pasa
C7	22483096	22638472	22530429	22531212	-	brad	gene	ID=gene:Bo7g059460;biotype=protein_coding;gene_id=Bo7g059460;logic_me=brad_maker_pasa	AT1G21340	AT1G21340.1	Dof-type zinc finger D-binding family protein;(source:Araport11)	protein_coding
C7	22483096	22638472	22534061	22535143	-	brad	gene	ID=gene:Bo7g059470;biotype=protein_coding;gene_id=Bo7g059470;logic_me=brad_maker_pasa
C7	22483096	22638472	22540174	22542336	-	brad	gene	ID=gene:Bo7g059480;biotype=protein_coding;gene_id=Bo7g059480;logic_me=brad_maker_pasa
C7	22483096	22638472	22547709	22549496	+	brad	gene	ID=gene:Bo7g059490;biotype=protein_coding;gene_id=Bo7g059490;logic_me=brad_maker_pasa
C7	22483096	22638472	22563713	22567765	+	brad	gene	ID=gene:Bo7g059500;biotype=protein_coding;gene_id=Bo7g059500;logic_me=brad_maker_pasa
C7	22483096	22638472	22580667	22580931	+	brad	gene	ID=gene:Bo7g059510;biotype=protein_coding;description=unknown protein%3B Has 30201 Blast hits to 17322
C7	22483096	22638472	22584738	22585443	+	brad	gene	ID=gene:Bo7g059520;biotype=protein_coding;gene_id=Bo7g059520;logic_me=brad_maker_pasa
C7	22483096	22638472	22593289	22594595	+	brad	gene	ID=gene:Bo7g059530;biotype=protein_coding;gene_id=Bo7g059530;logic_me=brad_maker_pasa	AT1G21320	AT1G21320.1	nucleic acid/nucleotide binding protein;(source:Araport11)	protein_coding	(NSRB)	(NSRB)
C7	22483096	22638472	22607740	22611012	-	brad	gene	ID=gene:Bo7g059540;biotype=protein_coding;gene_id=Bo7g059540;logic_me=brad_maker_pasa
C7	22483096	22638472	22629112	22630363	+	brad	gene	ID=gene:Bo7g059550;biotype=protein_coding;gene_id=Bo7g059550;logic_me=brad_maker_pasa
C7	22483096	22638472	22632377	22634745	-	brad	gene	ID=gene:Bo7g059560;biotype=protein_coding;gene_id=Bo7g059560;logic_me=brad_maker_pasa	AT1G21270	AT1G21270.1	cytoplasmic serine/threonine protein kise induced by salicylic acid. mutant plants exhibit a loss of cell expansion and dependence on sugars and salts for seedling growth, affecting the expression and activity of vacuolar invertase.	protein_coding	WALL-ASSOCIATED KISE 2 (WAK2)	WALL-ASSOCIATED KISE 2 (WAK2)
C7	22483096	22638472	22635877	22638304	-	brad	gene	ID=gene:Bo7g059570;me=WAK4;biotype=protein_coding;description=wall associated kise 4 [Source:TAIR%3BAcc:AT1G21210](projected from arabidopsis_thalia%2CAT1G21210);gene_id=Bo7g059570;logic_me=brad_maker_pasa	AT1G21210	AT1G21210.1	cell wall-associated ser/thr kise involved in cell elongation and lateral root development	protein_coding	WALL ASSOCIATED KISE 4 (WAK4)	WALL ASSOCIATED KISE 4 (WAK4)
C7	22690263	22949224	22691148	22692766	+	brad	gene	ID=gene:Bo7g059630;biotype=protein_coding;gene_id=Bo7g059630;logic_me=brad_maker_pasa
C7	22690263	22949224	22694962	22697705	+	brad	gene	ID=gene:Bo7g059640;biotype=protein_coding;gene_id=Bo7g059640;logic_me=brad_maker_pasa
C7	22690263	22949224	22698915	22700229	+	brad	gene	ID=gene:Bo7g059650;biotype=protein_coding;gene_id=Bo7g059650;logic_me=brad_maker_pasa
C7	22690263	22949224	22700840	22701701	-	brad	gene	ID=gene:Bo7g059660;biotype=protein_coding;gene_id=Bo7g059660;logic_me=brad_maker_pasa
C7	22690263	22949224	22704262	22705554	+	brad	gene	ID=gene:Bo7g059670;biotype=protein_coding;gene_id=Bo7g059670;logic_me=brad_maker_pasa
C7	22690263	22949224	22712117	22713412	+	brad	gene	ID=gene:Bo7g059680;biotype=protein_coding;gene_id=Bo7g059680;logic_me=brad_maker_pasa	AT1G21100	AT1G21100.1	O-methyltransferase family protein;(source:Araport11)	protein_coding	INDOLE GLUCOSINOLATE O-METHYLTRANSFERASE 1 (IGMT1)	INDOLE GLUCOSINOLATE O-METHYLTRANSFERASE 1 (IGMT1)
C7	22690263	22949224	22714870	22716280	-	brad	gene	ID=gene:Bo7g059690;biotype=protein_coding;gene_id=Bo7g059690;logic_me=brad_maker_pasa	AT1G21090	AT1G21090.1	Cupredoxin superfamily protein;(source:Araport11)	protein_coding
C7	22690263	22949224	22722690	22724102	+	brad	gene	ID=gene:Bo7g059700;biotype=protein_coding;gene_id=Bo7g059700;logic_me=brad_maker_pasa	AT1G21080	AT1G21080.3	DJ heat shock N-termil domain-containing protein;(source:Araport11)	protein_coding
C7	22690263	22949224	22735120	22735873	-	brad	gene	ID=gene:Bo7g059710;biotype=protein_coding;gene_id=Bo7g059710;logic_me=brad_maker_pasa	AT1G21050	AT1G21050.1	MIZU-KUSSEI-like protein (Protein of unknown function, DUF617);(source:Araport11)	protein_coding
C7	22690263	22949224	22762025	22762649	-	brad	gene	ID=gene:Bo7g059720;biotype=protein_coding;gene_id=Bo7g059720;logic_me=brad_maker_pasa	AT1G21010	AT1G21010.1	PADRE proteinup-regulated after infection by S. sclerotiorun.	protein_coding
C7	22690263	22949224	22776621	22777041	+	brad	gene	ID=gene:Bo7g059730;biotype=protein_coding;gene_id=Bo7g059730;logic_me=brad_maker_pasa	AT2G13770	AT2G13770.1	nuclease;(source:Araport11)	protein_coding
C7	22690263	22949224	22781064	22781439	-	brad	gene	ID=gene:Bo7g059740;biotype=protein_coding;gene_id=Bo7g059740;logic_me=brad_maker_pasa	AT4G11260	AT4G11260.1	Functions in plant disease resistance sigling, SCF(TIR1) mediated degradation of Aux/IAA proteins and HSP90 mediated degradation of R resistance proteins. AtSGT1a and AtSGT1b are functiolly redundant in the resistance to pathogenes. AtSGT1b was more highly expressed than AtSGT1. The N-termil TPR domain of AtSGT1a reduces the steady-state level of Arabidopsis SGT1 proteins whereas the same domain …	protein_coding	(SGT1B)	(ATSGT1B);ENHANCER OF TIR1-1 AUXIN RESISTANCE 3 (ETA3); (RPR1);ENHANCED DOWNY MILDEW 1 (EDM1); (SGT1B)
C7	22690263	22949224	22786884	22788027	-	brad	gene	ID=gene:Bo7g059750;biotype=protein_coding;gene_id=Bo7g059750;logic_me=brad_maker_pasa	AT1G21000	AT1G21000.1	PLATZ transcription factor family protein;(source:Araport11)	protein_coding	(PLATZ1)	(PLATZ1)
C7	22690263	22949224	22799663	22800799	-	brad	gene	ID=gene:Bo7g059760;biotype=protein_coding;gene_id=Bo7g059760;logic_me=brad_maker_pasa
C7	22690263	22949224	22823112	22823929	-	brad	gene	ID=gene:Bo7g059770;biotype=protein_coding;gene_id=Bo7g059770;logic_me=brad_maker_pasa
C7	22690263	22949224	22832420	22834478	+	brad	gene	ID=gene:Bo7g059780;biotype=protein_coding;gene_id=Bo7g059780;logic_me=brad_maker_pasa	AT5G02450	AT5G02450.1	Ribosomal protein L36e family protein;(source:Araport11)	protein_coding
C7	22690263	22949224	22838487	22838697	-	brad	gene	ID=gene:Bo7g059790;biotype=protein_coding;gene_id=Bo7g059790;logic_me=brad_maker_pasa
C7	22690263	22949224	22840861	22841625	-	brad	gene	ID=gene:Bo7g059800;biotype=protein_coding;gene_id=Bo7g059800;logic_me=brad_maker_pasa
C7	22690263	22949224	22847947	22848163	-	brad	gene	ID=gene:Bo7g059810;biotype=protein_coding;gene_id=Bo7g059810;logic_me=brad_maker_pasa
C7	22690263	22949224	22868977	22869187	-	brad	gene	ID=gene:Bo7g059820;biotype=protein_coding;gene_id=Bo7g059820;logic_me=brad_maker_pasa	AT1G21528	AT1G21528.1	hypothetical protein;(source:Araport11)	protein_coding
C7	22690263	22949224	22888025	22893649	+	brad	gene	ID=gene:Bo7g059830;biotype=protein_coding;gene_id=Bo7g059830;logic_me=brad_maker_pasa	AT1G21630	AT1G21630.2	TPLATE Adaptor complex subunit.	protein_coding	ARABIDOPSIS THALIA EH DOMAIN CONTAINING PROTEIN 2 (ATEH2)	ARABIDOPSIS THALIA EH DOMAIN CONTAINING PROTEIN 2 (ATEH2)
C7	22690263	22949224	22894961	22895882	+	brad	gene	ID=gene:Bo7g059840;biotype=protein_coding;gene_id=Bo7g059840;logic_me=brad_maker_pasa	AT1G77350	AT1G77350.1	keratinocyte-associated-like protein;(source:Araport11)	protein_coding
C7	22690263	22949224	22900402	22903053	+	brad	gene	ID=gene:Bo7g059850;biotype=protein_coding;gene_id=Bo7g059850;logic_me=brad_maker_pasa	AT1G21660	AT1G21660.1	Chaperone DJ-domain superfamily protein;(source:Araport11)	protein_coding	AUXILIN-LIKE3 (AUXILIN-LIKE3)	AUXILIN-LIKE3 (AUXILIN-LIKE3)
C7	22690263	22949224	22904048	22904663	+	brad	gene	ID=gene:Bo7g059860;biotype=protein_coding;gene_id=Bo7g059860;logic_me=brad_maker_pasa	AT1G21695	AT1G21695.1	hydroxyproline-rich glycoprotein family protein;(source:Araport11)	protein_coding
C7	22690263	22949224	22906379	22907985	+	brad	gene	ID=gene:Bo7g059870;biotype=protein_coding;gene_id=Bo7g059870;logic_me=brad_maker_pasa	AT1G21720	AT1G21720.1	20S proteasome beta subunit PBC1 truncated protein (PBC1)	protein_coding	PROTEASOME BETA SUBUNIT C1 (PBC1)	PROTEASOME BETA SUBUNIT C1 (PBC1)
C7	22690263	22949224	22909123	22909294	+	brad	gene	ID=gene:Bo7g059880;biotype=protein_coding;gene_id=Bo7g059880;logic_me=brad_maker_pasa
C7	22690263	22949224	22910028	22912489	+	brad	gene	ID=gene:Bo7g059890;biotype=protein_coding;gene_id=Bo7g059890;logic_me=brad_maker_pasa	AT1G21750	AT1G21750.1	Encodes a protein disulfide isomerase-like (PDIL) protein, a member of a multigene family within the thioredoxin (TRX) superfamily; isoform contains non-consensus GA donor splice site at intron 9. Transcript levels for this gene are up-regulated in response to three different chemical inducers of ER stress (dithiothreitol, beta-mercaptoethanol, and tunicamycin). Neither AtIRE1-2 nor AtbZIP60 appe…	protein_coding	PDI-LIKE 1-1 (PDIL1-1)	PDI-LIKE 1-1 (ATPDIL1-1);ARABIDOPSIS THALIA PROTEIN DISULFIDE ISOMERASE 5 (ATPDI5);PROTEIN DISULFIDE ISOMERASE 5 (PDI5);PDI-LIKE 1-1 (PDIL1-1)
C7	22690263	22949224	22918000	22918623	+	brad	gene	ID=gene:Bo7g059900;biotype=protein_coding;gene_id=Bo7g059900;logic_me=brad_maker_pasa
C7	22690263	22949224	22932694	22933786	-	brad	gene	ID=gene:Bo7g059910;biotype=protein_coding;gene_id=Bo7g059910;logic_me=brad_maker_pasa	AT1G21830	AT1G21830.1	hypothetical protein;(source:Araport11)	protein_coding
C7	22690263	22949224	22937501	22938817	+	brad	gene	ID=gene:Bo7g059920;biotype=protein_coding;gene_id=Bo7g059920;logic_me=brad_maker_pasa
C7	23570725	23726102	23567918	23572954	+	brad	gene	ID=gene:Bo7g061530;biotype=protein_coding;gene_id=Bo7g061530;logic_me=brad_maker_pasa	AT1G20500	AT1G20500.1	AMP-dependent synthetase and ligase family protein;(source:Araport11)	protein_coding
C7	23570725	23726102	23574304	23574748	-	brad	gene	ID=gene:Bo7g061540;biotype=protein_coding;gene_id=Bo7g061540;logic_me=brad_maker_pasa	AT1G20470	AT1G20470.1	SAUR-like auxin-responsive protein family;(source:Araport11)	protein_coding	SMALL AUXIN UPREGULATED R 60 (SAUR60)	SMALL AUXIN UPREGULATED R 60 (SAUR60)
C7	23570725	23726102	23577278	23577685	-	brad	gene	ID=gene:Bo7g061550;biotype=protein_coding;gene_id=Bo7g061550;logic_me=brad_maker_pasa	AT1G20460	AT1G20460.1	DH-ubiquinone oxidoreductase chain;(source:Araport11)	protein_coding
C7	23570725	23726102	23585177	23589018	+	brad	gene	ID=gene:Bo7g061560;biotype=protein_coding;gene_id=Bo7g061560;logic_me=brad_maker_pasa
C7	23570725	23726102	23591319	23591594	+	brad	gene	ID=gene:Bo7g061570;biotype=protein_coding;gene_id=Bo7g061570;logic_me=brad_maker_pasa
C7	23570725	23726102	23594268	23595057	+	brad	gene	ID=gene:Bo7g061580;biotype=protein_coding;gene_id=Bo7g061580;logic_me=brad_maker_pasa	AT1G20450	AT1G20450.1	Encodes a gene induced by low temperature and dehydration. Inhibits e.coli growth while overexpressed. Belongs to the dehydrin protein family, which contains highly conserved stretches of 7-17 residues that are repetitively scattered in their sequences, the K-, S-, Y- and lysine rich segments. LTI29 and LTI30 double overexpressors confer cold tolerance. Localized to membranes and cytoplasm.	protein_coding	EARLY RESPONSIVE TO DEHYDRATION 10 (ERD10)	EARLY RESPONSIVE TO DEHYDRATION 10 (ERD10);LOW TEMPERATURE INDUCED 45 (LTI45);LOW TEMPERATURE INDUCED 29 (LTI29)
C7	23570725	23726102	23596033	23596384	+	brad	gene	ID=gene:Bo7g061590;biotype=protein_coding;description=unknown protein%3B Has 29 Blast hits to 29	AT1G20430	AT1G20430.1	hypothetical protein;(source:Araport11)	protein_coding
C7	23570725	23726102	23597312	23600517	+	brad	gene	ID=gene:Bo7g061600;biotype=protein_coding;gene_id=Bo7g061600;logic_me=brad_maker_pasa	AT1G20410	AT1G20410.1	Pseudouridine synthase family protein;(source:Araport11)	protein_coding
C7	23570725	23726102	23606255	23607061	+	brad	gene	ID=gene:Bo7g061610;biotype=protein_coding;gene_id=Bo7g061610;logic_me=brad_maker_pasa
C7	23570725	23726102	23620395	23620845	+	maker	gene	ID=BOLEPAN_00001457;me=BOLEPAN_00001457;Alias=maker-jcf7180000692633_Cabbage1-sp-gene-0.3;	AT2G37500	AT2G37500.1	arginine biosynthesis protein ArgJ family;(source:Araport11)	protein_coding
C7	23570725	23726102	23649631	23650725	+	brad	gene	ID=gene:Bo7g061620;biotype=protein_coding;gene_id=Bo7g061620;logic_me=brad_maker_pasa
C7	23570725	23726102	23659568	23659940	+	brad	gene	ID=gene:Bo7g061630;biotype=protein_coding;gene_id=Bo7g061630;logic_me=brad_maker_pasa	AT5G13310	AT5G13310.1	hypothetical protein;(source:Araport11)	protein_coding
C7	23570725	23726102	23663721	23664132	+	brad	gene	ID=gene:Bo7g061640;biotype=protein_coding;gene_id=Bo7g061640;logic_me=brad_maker_pasa
C7	23570725	23726102	23664433	23664937	+	brad	gene	ID=gene:Bo7g061650;me=DRT112;biotype=protein_coding;description=Cupredoxin superfamily protein [Source:TAIR%3BAcc:AT1G20340](projected from arabidopsis_thalia%2CAT1G20340);gene_id=Bo7g061650;logic_me=brad_maker_pasa	AT1G20340	AT1G20340.1	recombition and D-damage resistance protein (DRT112) One of two Arabidopsis plastocyanin genes. Predomint form, expressed 10x higher than PETE1. PETE2 is thought to be post-transcriptiolly regulated via copper accumulation and is involved in copper homeostasis. Mutation of this gene does not have obvious effect on photosynthesis. In plsp1-1 mutant plastids, the nonmature form of the protein local…	protein_coding	D-DAMAGE-REPAIR/TOLERATION PROTEIN 112 (DRT112)	D-DAMAGE-REPAIR/TOLERATION PROTEIN 112 (DRT112);PLASTOCYANIN 2 (PETE2)
C7	23570725	23726102	23666612	23667356	-	brad	gene	ID=gene:Bo7g061660;biotype=protein_coding;gene_id=Bo7g061660;logic_me=brad_maker_pasa	AT1G20310	AT1G20310.1	syringolide-induced protein;(source:Araport11)	protein_coding
C7	23570725	23726102	23678377	23681235	-	brad	gene	ID=gene:Bo7g061670;biotype=protein_coding;gene_id=Bo7g061670;logic_me=brad_maker_pasa	AT1G20260	AT1G20260.1	One of three genes encoding the vacuolar ATP synthase subunit B1. The protein binds to and co-localizes with F-actin, bundles F-actin to form higher-order structure, and stabilizes actin filaments in vitro. The mR is cell-to-cell mobile.	protein_coding	V-ATPASE B SUBUNIT 3 (VAB3)	V-ATPASE B SUBUNIT 3 (VAB3); (ATVAB3)
C7	23570725	23726102	23682095	23684181	+	brad	gene	ID=gene:Bo7g061680;biotype=protein_coding;gene_id=Bo7g061680;logic_me=brad_maker_pasa	AT1G76010	AT1G76010.1	Alba D/R-binding protein;(source:Araport11)	protein_coding	(ATALBA1)	(ATALBA1); (ALBA1)
C7	23570725	23726102	23685747	23687181	+	brad	gene	ID=gene:Bo7g061690;biotype=protein_coding;gene_id=Bo7g061690;logic_me=brad_maker_pasa	AT1G20200	AT1G20200.1	PAM domain (PCI/PINT associated module) protein;(source:Araport11)	protein_coding	EMBRYO DEFECTIVE 2719 (emb2719)	EMBRYO DEFECTIVE 2719 (emb2719);HAPLESS 15 (HAP15)
C7	23570725	23726102	23688790	23689706	+	brad	gene	ID=gene:Bo7g061700;biotype=protein_coding;gene_id=Bo7g061700;logic_me=brad_maker_pasa	AT1G20190	AT1G20190.1	member of Alpha-Expansin Gene Family. ming convention from the Expansin Working Group (Kende et al, 2004. Plant Mol Bio)	protein_coding	EXPANSIN 11 (EXPA11)	EXPANSIN 11 (ATEXPA11);EXPANSIN 11 (EXP11); (ATEXP11); (ATHEXP ALPHA 1.14);EXPANSIN 11 (EXPA11)
C7	23570725	23726102	23690963	23695047	+	brad	gene	ID=gene:Bo7g061710;biotype=protein_coding;description=Subtilisin-like serine endopeptidase family protein [Source:TAIR%3BAcc:AT1G20150](projected from arabidopsis_thalia%2CAT1G20150);gene_id=Bo7g061710;logic_me=brad_maker_pasa	AT1G20150	AT1G20150.1	Subtilisin-like serine endopeptidase family protein;(source:Araport11)	protein_coding
C7	23570725	23726102	23704958	23705315	-	brad	gene	ID=gene:Bo7g061720;biotype=protein_coding;gene_id=Bo7g061720;logic_me=brad_maker_pasa
C7	23570725	23726102	23705357	23706974	-	brad	gene	ID=gene:Bo7g061730;biotype=protein_coding;gene_id=Bo7g061730;logic_me=brad_maker_pasa
C7	23570725	23726102	23724071	23724635	-	brad	gene	ID=gene:Bo7g061740;biotype=protein_coding;gene_id=Bo7g061740;logic_me=brad_maker_pasa	AT2G25700	AT2G25700.1	E3 ubiquitin ligase SCF complex subunit SKP1/ASK1 (At3), putative, E3 ubiquitin ligase; similar to fimbriata-associated protein fap1 GI:2673868 from (Antirrhinum majus. Interacts with F-box proteins.	protein_coding	SKP1-LIKE 3 (SK3)	SKP1-LIKE 3 (ASK3);SKP1-LIKE 3 (SK3)
C8	12572596	12707684	12615429	12617230	+	brad	gene	ID=gene:Bo8g034360;biotype=protein_coding;gene_id=Bo8g034360;logic_me=brad_maker_pasa
C8	12572596	12707684	12624345	12625982	+	brad	gene	ID=gene:Bo8g034370;biotype=protein_coding;gene_id=Bo8g034370;logic_me=brad_maker_pasa	AT1G43700	AT1G43700.1	Encodes a VirE2-interacting protein. VIP1 mediates nuclear translocation of VirE2 via its amino half, and interacts with histone H2A via it carboxyl half. Involved in osmosensory response. The mR is cell-to-cell mobile.	protein_coding	VIRE2-INTERACTING PROTEIN 1 (VIP1)	VIRE2-INTERACTING PROTEIN 1 (VIP1);SULPHATE UTILIZATION EFFICIENCY 3 (SUE3); (ATVIP1)
C8	12572596	12707684	12626336	12628114	-	brad	gene	ID=gene:Bo8g034380;biotype=protein_coding;gene_id=Bo8g034380;logic_me=brad_maker_pasa	AT1G43710	AT1G43710.1	Encodes a serine decarboxylase that is involved in ethanolamine metabolism and is crucial for plant growth.	protein_coding	EMBRYO DEFECTIVE 1075 (emb1075)	EMBRYO DEFECTIVE 1075 (emb1075);SERINE DECARBOXYLASE 1 (SDC1);ARABIDOPSIS THALIA SERINE DECARBOXYLASE 1 (ATSDC1)
C8	12572596	12707684	12649580	12650550	+	brad	gene	ID=gene:Bo8g034390;biotype=protein_coding;gene_id=Bo8g034390;logic_me=brad_maker_pasa
C8	12572596	12707684	12668797	12671011	+	brad	gene	ID=gene:Bo8g034400;biotype=protein_coding;gene_id=Bo8g034400;logic_me=brad_maker_pasa
C8	13833411	13968500	13839208	13839616	+	brad	gene	ID=gene:Bo8g038150;biotype=protein_coding;gene_id=Bo8g038150;logic_me=brad_maker_pasa	AT4G14615	AT4G14615.1	sporulation-specific protein;(source:Araport11)	protein_coding
C8	13833411	13968500	13840360	13841142	+	brad	gene	ID=gene:Bo8g038160;biotype=protein_coding;gene_id=Bo8g038160;logic_me=brad_maker_pasa
C8	13833411	13968500	13868946	13869696	-	brad	gene	ID=gene:Bo8g038170;biotype=protein_coding;gene_id=Bo8g038170;logic_me=brad_maker_pasa
C8	13833411	13968500	13901214	13906620	+	brad	gene	ID=gene:Bo8g038180;biotype=protein_coding;gene_id=Bo8g038180;logic_me=brad_maker_pasa	AT4G14630	AT4G14630.1	germin-like protein with N-termil sigl sequence that may target it to the vacuole, plasma membrane and/or outside the cell. The mR is cell-to-cell mobile.	protein_coding	GERMIN-LIKE PROTEIN 9 (GLP9)	GERMIN-LIKE PROTEIN 9 (GLP9)
C8	13833411	13968500	13913354	13914096	+	brad	gene	ID=gene:Bo8g038190;biotype=protein_coding;gene_id=Bo8g038190;logic_me=brad_maker_pasa
C8	13833411	13968500	13932532	13933273	+	brad	gene	ID=gene:Bo8g038200;biotype=protein_coding;gene_id=Bo8g038200;logic_me=brad_maker_pasa
C8	13833411	13968500	13937327	13937660	-	brad	gene	ID=gene:Bo8g038210;biotype=protein_coding;gene_id=Bo8g038210;logic_me=brad_maker_pasa
C8	13833411	13968500	13944641	13945291	+	brad	gene	ID=gene:Bo8g038220;biotype=protein_coding;gene_id=Bo8g038220;logic_me=brad_maker_pasa	AT3G22950	AT3G22950.1	A member of ARF GTPase family. A thalia has 21 members of this family, known to be essential for vesicle coating and uncoating and functions in GTP-binding. Gene encoding ADP-ribosylation factor and similar to ADP-ribosylation factor GB:P91924 (Dugesia japonica), other ARFs and ARF-like proteins.	protein_coding	ADP-RIBOSYLATION FACTOR C1 (ARFC1)	ADP-RIBOSYLATION FACTOR C1 (ATARFC1);ADP-RIBOSYLATION FACTOR C1 (ARFC1);MODIFIED TRANSPORT TO THE VACUOLE 8 (MTV8)
C8	13833411	13968500	13957834	13965220	+	brad	gene	ID=gene:Bo8g038230;biotype=protein_coding;gene_id=Bo8g038230;logic_me=brad_maker_pasa
C8	13833411	13968500	13967339	13968485	+	brad	gene	ID=gene:Bo8g038240;biotype=protein_coding;gene_id=Bo8g038240;logic_me=brad_maker_pasa
C9	40953166	41128671	40955434	40955819	-	brad	gene	ID=gene:Bo9g120850;biotype=protein_coding;gene_id=Bo9g120850;logic_me=brad_maker_pasa	AT4G23570	AT4G23570.3	Closely related to SGT1B, may function in SCF(TIR1) mediated protein degradation. AtSGT1a and AtSGT1b are functiolly redundant in the resistance to pathogenes. AtSGT1b was more highly expressed than AtSGT1. The N-termil TPR domain of AtSGT1a reduces the steady-state level of Arabidopsis SGT1 proteins whereas the same domain from AtSGT1b enhances SGT1 accumulation. The TPR domain is dispensable fo…	protein_coding	(SGT1A)	(SGT1A)
C9	40953166	41128671	40956082	40958699	+	brad	gene	ID=gene:Bo9g120860;biotype=protein_coding;gene_id=Bo9g120860;logic_me=brad_maker_pasa
C9	40953166	41128671	40970534	40971431	-	brad	gene	ID=gene:Bo9g120870;biotype=protein_coding;gene_id=Bo9g120870;logic_me=brad_maker_pasa	AT1G19710	AT1G19710.1	UDP-Glycosyltransferase superfamily protein;(source:Araport11)	protein_coding
C9	40953166	41128671	40981630	40982003	+	brad	gene	ID=gene:Bo9g120880;biotype=protein_coding;gene_id=Bo9g120880;logic_me=brad_maker_pasa
C9	40953166	41128671	40988179	40989855	+	brad	gene	ID=gene:Bo9g120890;biotype=protein_coding;gene_id=Bo9g120890;logic_me=brad_maker_pasa	AT5G55590	AT5G55590.1	Encodes a protein with pectin methylesterase activity. No change in activity were detected in mutants defective in this gene, which was interpreted as a result of redundancy of product function with other pectin methylesterases. The gene product is required for pollen separation during normal development. In qrt mutants, the outer walls of the four meiotic products of the pollen mother cell are f…	protein_coding	QUARTET 1 (QRT1)	QUARTET 1 (QRT1)
C9	40953166	41128671	40990508	40992845	-	brad	gene	ID=gene:Bo9g120900;biotype=protein_coding;gene_id=Bo9g120900;logic_me=brad_maker_pasa	AT5G55600	AT5G55600.1	Agenet and bromo-adjacent homology (BAH) domain-containing protein;(source:Araport11)	protein_coding
C9	40953166	41128671	40993804	40995552	+	brad	gene	ID=gene:Bo9g120910;biotype=protein_coding;gene_id=Bo9g120910;logic_me=brad_maker_pasa	AT5G55610	AT5G55610.1	isopentenyl-diphosphate delta-isomerase;(source:Araport11)	protein_coding
C9	40953166	41128671	40996564	40996870	+	brad	gene	ID=gene:Bo9g120920;biotype=protein_coding;gene_id=Bo9g120920;logic_me=brad_maker_pasa	AT5G55620	AT5G55620.1	hypothetical protein;(source:Araport11)	protein_coding
C9	40953166	41128671	41008370	41009525	+	brad	gene	ID=gene:Bo9g120930;biotype=protein_coding;gene_id=Bo9g120930;logic_me=brad_maker_pasa	AT5G55630	AT5G55630.1	Encodes AtTPK1 (KCO1), a member of the Arabidopsis thalia K+ channel family of AtTPK/KCO proteins. AtTPK1 is targeted to the vacuolar membrane. Forms homomeric ion channels in vivo. Voltage-independent and Ca2+-activated K+ channel. Activated by 14-3-3 proteins. Vacuolar K+-conducting TPC1 and TPK1/TPK3 channels act in concert to provide for Ca2+- and voltageinduced electrical excitability to the…	protein_coding	TWO PORE K CHANNEL (KCO1)	TWO PORE K CHANNEL (KCO1);TWO PORE K CHANNEL 1 (TPK1);CA2+ ACTIVATED OUTWARD RECTIFYING K+ CHANNEL 1 (KCO1); (ATKCO1);TANDEM PORE K+ CHANNEL 1 (ATTPK1)
C9	40953166	41128671	41021108	41022896	+	brad	gene	ID=gene:Bo9g120940;biotype=protein_coding;gene_id=Bo9g120940;logic_me=brad_maker_pasa
C9	40953166	41128671	41024808	41025536	+	brad	gene	ID=gene:Bo9g120950;biotype=protein_coding;gene_id=Bo9g120950;logic_me=brad_maker_pasa
C9	40953166	41128671	41043522	41043870	+	brad	gene	ID=gene:Bo9g120960;biotype=protein_coding;gene_id=Bo9g120960;logic_me=brad_maker_pasa
C9	40953166	41128671	41066212	41069714	+	brad	gene	ID=gene:Bo9g120970;biotype=protein_coding;gene_id=Bo9g120970;logic_me=brad_maker_pasa	AT5G55660	AT5G55660.1	DEK domain-containing chromatin associated protein;(source:Araport11)	protein_coding
C9	40953166	41128671	41071252	41073328	-	brad	gene	ID=gene:Bo9g120980;biotype=protein_coding;gene_id=Bo9g120980;logic_me=brad_maker_pasa	AT5G55670	AT5G55670.1	R-binding (RRM/RBD/RNP motifs) family protein;(source:Araport11)	protein_coding
C9	40953166	41128671	41075749	41078533	-	brad	gene	ID=gene:Bo9g120990;biotype=protein_coding;gene_id=Bo9g120990;logic_me=brad_maker_pasa	AT5G55730	AT5G55730.1	Encodes fasciclin-like arabinogalactan-protein 1 (Fla1). fla1 mutants show defects in shoot regeneration. Possibly involved in embryogenesis and seed development.	protein_coding	FASCICLIN-LIKE ARABINOGALACTAN 1 (FLA1)	FASCICLIN-LIKE ARABINOGALACTAN 1 (FLA1)
C9	40953166	41128671	41100355	41102830	-	brad	gene	ID=gene:Bo9g121000;me=CRR21;biotype=protein_coding;description=Tetratricopeptide repeat (TPR)-like superfamily protein [Source:TAIR%3BAcc:AT5G55740](projected from arabidopsis_thalia%2CAT5G55740);gene_id=Bo9g121000;logic_me=brad_maker_pasa	AT5G55740	AT5G55740.1	Encodes a member of the E+ subgroup of the PPR protein family, containing the E and E+ motifs following a tandem array of PPR motifs. It also contains an unknown motif consisting of 15 aa, which is highly conserved in some PPR proteins, including CRR4. CRR21 is involved in R editing of the site 2 of ndhD (ndhD-2),which encodes a subunit of the NDH complex. The R editing changes aa 128 from Ser to…	protein_coding	CHLORORESPIRATORY REDUCTION 21 (CRR21)	CHLORORESPIRATORY REDUCTION 21 (CRR21)
C9	40953166	41128671	41103868	41104330	-	brad	gene	ID=gene:Bo9g121010;biotype=protein_coding;gene_id=Bo9g121010;logic_me=brad_maker_pasa
C9	40953166	41128671	41105947	41107798	-	brad	gene	ID=gene:Bo9g121020;biotype=protein_coding;description=Mitochondrial transcription termition factor family protein [Source:TAIR%3BAcc:AT5G06810](projected from	AT5G06810	AT5G06810.1	transcription termition factor family protein;(source:Araport11)	protein_coding	(MTERF19)	(MTERF19)
C9	40953166	41128671	41114363	41115197	+	brad	gene	ID=gene:Bo9g121030;biotype=protein_coding;gene_id=Bo9g121030;logic_me=brad_maker_pasa	AT3G43610	AT3G43610.1	Spc97 / Spc98 family of spindle pole body (SBP) component;(source:Araport11)	protein_coding
C9	40953166	41128671	41119362	41121148	-	brad	gene	ID=gene:Bo9g121040;biotype=protein_coding;gene_id=Bo9g121040;logic_me=brad_maker_pasa	AT5G55810	AT5G55810.2	encodes a bi-functiol enzyme that expresses both nicotimide-nucleotide adenylyltransferase (2.7.7.1) and nicotite-nucleotide adenylyltransferase (2.7.7.18)activity.	protein_coding	NICOTITE/NICOTIMIDE MONONUCLEOTIDE ADENYLTRANSFERASE (NMT)	NICOTITE/NICOTIMIDE MONONUCLEOTIDE ADENYLTRANSFERASE (NMT)

## Sheet: S16_B.oleracea_var_botrytis
Table S16 Genes identified as overlapping with peaks of positive selection, and their associated AT identifier for B. oleracea var. botrytis
chrom	positive selection window start	positive selection window end	genestart	geneend	genestrand	db	feature	description	AT_me	AT_Locus.Identifier	AT_Gene.Model.me	AT_Gene.Model.Description	AT_Gene.Model.Type	AT_Primary.Gene.Symbol
C1	40802292	41083686	40833390	40835420	-	brad	gene	ID=gene:Bo1g133310;biotype=protein_coding;gene_id=Bo1g133310;logic_me=brad_maker_pasa	AT3G14420	AT3G14420.1	Encodes a glycolate oxidase that modulates reactive oxygen species-mediated sigl transduction during nonhost resistance. The mR is cell-to-cell mobile.	protein_coding	GLYCOLATE OXIDASE 1 (GOX1)	GLYCOLATE OXIDASE 1 (GOX1)
C1	40802292	41083686	40836172	40838203	-	brad	gene	ID=gene:Bo1g133320;biotype=protein_coding;gene_id=Bo1g133320;logic_me=brad_maker_pasa	AT3G14415	AT3G14415.2	Encodes a glycolate oxidase that modulates reactive oxygen species-mediated sigl transduction during nonhost resistance. The mR is cell-to-cell mobile.	protein_coding	GLYCOLATE OXIDASE 2 (GOX2)	GLYCOLATE OXIDASE 2 (GOX2)
C1	40802292	41083686	40838913	40840783	+	brad	gene	ID=gene:Bo1g133330;biotype=protein_coding;description=nodulin MtN21 /EamA-like transporter family protein [Source:TAIR%3BAcc:AT1G53660](projected from	AT3G14410	AT3G14410.1	Nucleotide/sugar transporter family protein	protein_coding
C1	40802292	41083686	40843020	40843494	+	maker	gene	ID=BOLEPAN_00000732;me=BOLEPAN_00000732;Alias=maker-jcf7180000682443_Cabbage1-sp-gene-0.1;
C1	40802292	41083686	40844313	40845441	-	brad	gene	ID=gene:Bo1g133340;biotype=protein_coding;gene_id=Bo1g133340;logic_me=brad_maker_pasa	AT1G28030	AT1G28030.1	2-oxoglutarate (2OG) and Fe(II)-dependent oxygese superfamily protein;(source:Araport11)	protein_coding
C1	40802292	41083686	40875893	40877024	-	brad	gene	ID=gene:Bo1g134340;biotype=protein_coding;gene_id=Bo1g134340;logic_me=brad_maker_pasa	AT2G13770	AT2G13770.1	nuclease;(source:Araport11)	protein_coding
C1	40802292	41083686	40877882	40879927	-	brad	gene	ID=gene:Bo1g134350;biotype=protein_coding;gene_id=Bo1g134350;logic_me=brad_maker_pasa
C1	40802292	41083686	40881872	40885894	+	brad	gene	ID=gene:Bo1g134360;biotype=protein_coding;gene_id=Bo1g134360;logic_me=brad_maker_pasa	AT3G14350	AT3G14350.1	STRUBBELIG-receptor family 7;(source:Araport11)	protein_coding	STRUBBELIG-RECEPTOR FAMILY 7 (SRF7)	STRUBBELIG-RECEPTOR FAMILY 7 (SRF7)
C1	40802292	41083686	40885906	40886197	+	maker	gene	ID=BOLEPAN_00004420;me=BOLEPAN_00004420;Alias=maker-jcf7180000287976_Kale-augustus-gene-0.1;
C1	40802292	41083686	40889747	40892640	+	brad	gene	ID=gene:Bo1g134370;biotype=protein_coding;description=Tetratricopeptide repeat (TPR)-like superfamily protein [Source:TAIR%3BAcc:AT3G14330](projected from arabidopsis_thalia%2CAT3G14330);gene_id=Bo1g134370;logic_me=brad_maker_pasa	AT3G14330	AT3G14330.1	Encodes a pentatricopeptide repeat protein involved in chloroplast mR editing. Mutants display defects in C-U editing of psbE.	protein_coding	CHLOROPLAST R EDITING FACTOR 3 (CREF3)	CHLOROPLAST R EDITING FACTOR 3 (CREF3)
C1	40802292	41083686	40899426	40900299	-	brad	gene	ID=gene:Bo1g134380;biotype=protein_coding;gene_id=Bo1g134380;logic_me=brad_maker_pasa
C1	40802292	41083686	40911124	40912068	+	brad	gene	ID=gene:Bo1g134390;biotype=protein_coding;gene_id=Bo1g134390;logic_me=brad_maker_pasa
C1	40802292	41083686	40913696	40916677	+	brad	gene	ID=gene:Bo1g134400;biotype=protein_coding;gene_id=Bo1g134400;logic_me=brad_maker_pasa
C1	40802292	41083686	40925867	40927704	+	brad	gene	ID=gene:Bo1g134410;biotype=protein_coding;gene_id=Bo1g134410;logic_me=brad_maker_pasa	AT3G14310	AT3G14310.1	encodes a pectin methylesterase, targeted by a cellulose binding protein (CBP) from the parasitic nematode Heterodera schachtii during parasitism.	protein_coding	PECTIN METHYLESTERASE 3 (PME3)	PECTIN METHYLESTERASE 3 (ATPME3);OVERLY ZINC SENSITIVE 2 (OZS2);PECTIN METHYLESTERASE 3 (PME3)
C1	40802292	41083686	40941186	40944788	+	brad	gene	ID=gene:Bo1g134420;biotype=protein_coding;gene_id=Bo1g134420;logic_me=brad_maker_pasa
C1	40802292	41083686	40969288	40970011	+	brad	gene	ID=gene:Bo1g134430;biotype=protein_coding;gene_id=Bo1g134430;logic_me=brad_maker_pasa
C1	40802292	41083686	40970790	40971253	-	brad	gene	ID=gene:Bo1g134440;biotype=protein_coding;gene_id=Bo1g134440;logic_me=brad_maker_pasa
C1	40802292	41083686	40990882	40996479	+	brad	gene	ID=gene:Bo1g134450;biotype=protein_coding;gene_id=Bo1g134450;logic_me=brad_maker_pasa
C1	40802292	41083686	41005322	41005784	-	brad	gene	ID=gene:Bo1g134460;biotype=protein_coding;gene_id=Bo1g134460;logic_me=brad_maker_pasa
C1	40802292	41083686	41019585	41021733	+	brad	gene	ID=gene:Bo1g134470;biotype=protein_coding;gene_id=Bo1g134470;logic_me=brad_maker_pasa
C1	40802292	41083686	41028402	41028990	+	brad	gene	ID=gene:Bo1g134480;biotype=protein_coding;gene_id=Bo1g134480;logic_me=brad_maker_pasa
C1	40802292	41083686	41029426	41035568	-	brad	gene	ID=gene:Bo1g134490;biotype=protein_coding;gene_id=Bo1g134490;logic_me=brad_maker_pasa	AT3G14270	AT3G14270.1	Encodes a protein that is predicted to act as a 1-phosphatidylinositol-3-phosphate (PtdIns3P) 5-kise based on its homology to Fab1 from yeast. It contains an FYVE domain required for binding to PtdIns3P-containing membranes in yeast, as well as a Cpn60_TCP1 homology domain plus a kise domain. fab1a/fab1b pollen grains not viable and have defective vacuolar organization. FAB1A and FAB1B complement…	protein_coding	FORMS APLOID AND BINUCLEATE CELLS 1B (FAB1B)	FORMS APLOID AND BINUCLEATE CELLS 1B (FAB1B)
C1	40802292	41083686	41046673	41047072	-	brad	gene	ID=gene:Bo1g134500;biotype=protein_coding;gene_id=Bo1g134500;logic_me=brad_maker_pasa
C1	40802292	41083686	41062211	41066521	+	brad	gene	ID=gene:Bo1g134510;biotype=protein_coding;gene_id=Bo1g134510;logic_me=brad_maker_pasa	AT3G14230	AT3G14230.1	encodes a member of the ERF (ethylene response factor) subfamily B-2 of ERF/AP2 transcription factor family (RAP2.2). The protein contains one AP2 domain. There are 5 members in this subfamily including RAP2.2 AND RAP2.12.	protein_coding	RELATED TO AP2 2 (RAP2.2)	RELATED TO AP2 2 (RAP2.2)
C1	40802292	41083686	41068656	41070114	-	brad	gene	ID=gene:Bo1g134520;biotype=protein_coding;description=GDSL-like Lipase/Acylhydrolase superfamily protein [Source:TAIR%3BAcc:AT3G14220](projected from arabidopsis_thalia%2CAT3G14220);gene_id=Bo1g134520;logic_me=brad_maker_pasa	AT3G14220	AT3G14220.1	GDSL-motif esterase/acyltransferase/lipase. Enzyme group with broad substrate specificity that may catalyze acyltransfer or hydrolase reactions with lipid and non-lipid substrates.	protein_coding
C4	32535605	33110335	32535774	32538566	+	brad	gene	ID=gene:Bo4g119790;biotype=protein_coding;gene_id=Bo4g119790;logic_me=brad_maker_pasa	AT3G54660	AT3G54660.1	Encodes glutathione reductase that is most likely localized in the chloroplast.	protein_coding	GLUTATHIONE REDUCTASE (GR)	(MIAO);GLUTATHIONE REDUCTASE (GR); (EMB2360); (ATGR2);GRISEA 2 (GR2)
C4	32535605	33110335	32581188	32588970	+	brad	gene	ID=gene:Bo4g119800;biotype=protein_coding;gene_id=Bo4g119800;logic_me=brad_maker_pasa
C4	32535605	33110335	32590796	32592982	+	brad	gene	ID=gene:Bo4g119810;me=ATBZIP25;biotype=protein_coding;description=basic leucine zipper 25 [Source:TAIR%3BAcc:AT3G54620](projected from arabidopsis_thalia%2CAT3G54620);gene_id=Bo4g119810;logic_me=brad_maker_pasa	AT3G54620	AT3G54620.1	bZIP transcription factor-like protein mR	protein_coding	BASIC LEUCINE ZIPPER 25 (BZIP25)	ARABIDOPSIS THALIA BASIC LEUCINE ZIPPER 25 (AtbZIP25);BASIC LEUCINE ZIPPER 25 (BZIP25);BASIC LEUCINE ZIPPER O2 HOMOLOG 4 (BZO2H4)
C4	32535605	33110335	32593858	32597782	-	brad	gene	ID=gene:Bo4g119820;biotype=protein_coding;gene_id=Bo4g119820;logic_me=brad_maker_pasa	AT3G54610	AT3G54610.1	Encodes a histone acetyltransferase that plays a role in the determition of the embryonic root-shoot axis. It is also required to regulate the floral meristem activity by modulating the extent of expression of WUS and AG. In addition, it is involved in stem cuticular wax accumulation by modulating CER3 expression via H3K9/14 acetylation. In other eukaryotes, this protein is recruited to specific …	protein_coding	HISTONE ACETYLTRANSFERASE OF THE GT FAMILY 1 (HAG1)	HISTONE ACETYLTRANSFERASE 1 (HAT1);GENERAL CONTROL NONDEREPRESSIBLE 5 (GCN5);BIG TOP (BGT);HISTONE ACETYLTRANSFERASE OF THE GT FAMILY 1 (HAG1); (HAC3); (HAG01)
C4	32535605	33110335	32609223	32611993	-	brad	gene	ID=gene:Bo4g119830;biotype=protein_coding;gene_id=Bo4g119830;logic_me=brad_maker_pasa
C4	32535605	33110335	32620596	32622735	+	brad	gene	ID=gene:Bo4g119840;biotype=protein_coding;gene_id=Bo4g119840;logic_me=brad_maker_pasa
C4	32535605	33110335	32631600	32631900	-	brad	gene	ID=gene:Bo4g119850;biotype=protein_coding;gene_id=Bo4g119850;logic_me=brad_maker_pasa
C4	32535605	33110335	32643630	32645444	+	brad	gene	ID=gene:Bo4g119860;biotype=protein_coding;gene_id=Bo4g119860;logic_me=brad_maker_pasa	AT3G54560	AT3G54560.1	Encodes HTA11, a histone H2A protein. Loss of all H2A.Z (triple mutant with HTA8 and HTA9) results in a reduction in D methylation of transposons but not that of genes. Loss of H2A.Z causes misregulation of many genes involved in the response to developmental and environmental cues, and that these genes tend to have high levels of gene-body H2A.Z.	protein_coding	HISTONE H2A 11 (HTA11)	(H2A.Z);HISTONE H2A 11 (HTA11)
C4	32535605	33110335	32646718	32648509	-	brad	gene	ID=gene:Bo4g119870;biotype=protein_coding;gene_id=Bo4g119870;logic_me=brad_maker_pasa	AT3G54540	AT3G54540.1	member of GCN subfamily	protein_coding	ATP-BINDING CASSETTE F4 (ABCF4)	GENERAL CONTROL NON-REPRESSIBLE 4 (ATGCN4);ATP-BINDING CASSETTE F4 (ABCF4);GENERAL CONTROL NON-REPRESSIBLE 4 (GCN4)
C4	32535605	33110335	32671331	32673524	+	brad	gene	ID=gene:Bo4g119880;biotype=protein_coding;gene_id=Bo4g119880;logic_me=brad_maker_pasa
C4	32535605	33110335	32684510	32687370	+	brad	gene	ID=gene:Bo4g119890;biotype=protein_coding;gene_id=Bo4g119890;logic_me=brad_maker_pasa	AT3G54500	AT3G54500.3	Member of a small family (4 proteins) in Arabidopsis that have some overlap in function. LNK2 along with LNK1 functions in the integration of light sigling and circadian clock. It is regulated by the clock TOC1 complex. Functions as a transcriptiol coactivator.	protein_coding	NIGHT LIGHT-INDUCIBLE AND CLOCK-REGULATED 2 (LNK2)	NIGHT LIGHT-INDUCIBLE AND CLOCK-REGULATED 2 (LNK2)
C4	32535605	33110335	32687864	32689471	-	brad	gene	ID=gene:Bo4g119900;me=RPB5E;biotype=protein_coding;description=R polymerase II fifth largest subunit%2C E [Source:TAIR%3BAcc:AT3G54490](projected	AT3G54490	AT3G54490.1	NRPE5-like protein of unknown function; homologous to budding yeast RPB5	protein_coding	R POLYMERASE II FIFTH LARGEST SUBUNIT, E (RPB5E)	R POLYMERASE II FIFTH LARGEST SUBUNIT, E (RPB5E)
C4	32535605	33110335	32690131	32691487	+	brad	gene	ID=gene:Bo4g119910;biotype=protein_coding;gene_id=Bo4g119910;logic_me=brad_maker_pasa
C4	32535605	33110335	32698891	32699818	+	brad	gene	ID=gene:Bo4g119920;biotype=protein_coding;gene_id=Bo4g119920;logic_me=brad_maker_pasa	AT3G54480	AT3G54480.1	Encodes an SKP1 interacting partner (SKIP5).	protein_coding	SKP1/ASK-INTERACTING PROTEIN 5 (SKIP5)	(SKP5);SKP1/ASK-INTERACTING PROTEIN 5 (SKIP5)
C4	32535605	33110335	32702046	32703995	+	brad	gene	ID=gene:Bo4g119930;biotype=protein_coding;gene_id=Bo4g119930;logic_me=brad_maker_pasa	AT3G54470	AT3G54470.1	encodes the bi-functiol orotate phosphoribosyltransferase/orotidine-5'-phosphate decarboxylase catalyzing the fifth and sixth step in the de novo pyrimidine ribonucleotide biosynthesis	protein_coding
C4	32535605	33110335	32705579	32711005	+	brad	gene	ID=gene:Bo4g119940;biotype=protein_coding;description=SNF2 domain-containing protein / helicase domain-containing protein /	AT3G54460	AT3G54460.1	SNF2 domain-containing protein / helicase domain-containing protein / F-box family protein;(source:Araport11)	protein_coding
C4	32535605	33110335	32717683	32722071	+	brad	gene	ID=gene:Bo4g119950;biotype=protein_coding;gene_id=Bo4g119950;logic_me=brad_maker_pasa	AT3G54440	AT3G54440.3	glycoside hydrolase family 2 protein;(source:Araport11)	protein_coding
C4	32535605	33110335	32722987	32723431	-	brad	gene	ID=gene:Bo4g119960;biotype=protein_coding;gene_id=Bo4g119960;logic_me=brad_maker_pasa
C4	32535605	33110335	32723844	32727136	+	brad	gene	ID=gene:Bo4g119970;biotype=protein_coding;gene_id=Bo4g119970;logic_me=brad_maker_pasa	AT3G54440	AT3G54440.3	glycoside hydrolase family 2 protein;(source:Araport11)	protein_coding
C4	32535605	33110335	32733127	32737212	-	brad	gene	ID=gene:Bo4g119980;biotype=protein_coding;gene_id=Bo4g119980;logic_me=brad_maker_pasa	AT3G54420	AT3G54420.1	encodes an EP3 chitise that is expressed during somatic embryogenesis in 'nursing' cells surrounding the embryos but not in embryos themselves. The gene is also expressed in mature pollen and growing pollen tubes until they enter the receptive synergid, but not in endosperm and integuments as in carrot. Post-embryonically, expression is found in hydathodes, stipules, root epidermis and emerging r…	protein_coding	HOMOLOG OF CARROT EP3-3 CHITISE (EP3)	HOMOLOG OF CARROT EP3-3 CHITISE (ATEP3);HOMOLOG OF CARROT EP3-3 CHITISE (EP3); (CHIV);CHITISE CLASS IV (ATCHITIV)
C4	32535605	33110335	32744341	32746980	+	brad	gene	ID=gene:Bo4g119990;biotype=protein_coding;gene_id=Bo4g119990;logic_me=brad_maker_pasa	AT3G54400	AT3G54400.1	Eukaryotic aspartyl protease family protein;(source:Araport11)	protein_coding
C4	32535605	33110335	32756946	32760147	+	brad	gene	ID=gene:Bo4g120000;biotype=protein_coding;gene_id=Bo4g120000;logic_me=brad_maker_pasa	AT3G54350	AT3G54350.1	Forkhead-associated (FHA) domain-containing protein;(source:Araport11)	protein_coding	EMBRYO DEFECTIVE 1967 (emb1967)	EMBRYO DEFECTIVE 1967 (emb1967)
C4	32535605	33110335	32767675	32769649	+	brad	gene	ID=gene:Bo4g120010;biotype=protein_coding;gene_id=Bo4g120010;logic_me=brad_maker_pasa	AT3G54340	AT3G54340.1	Floral homeotic gene encoding a MADS domain protein homologous to SRF transcription factors. Specifies petal and stamen identities. Associates with PISTILLATA.	protein_coding	APETALA 3 (AP3)	(ATAP3);APETALA 3 (AP3)
C4	32535605	33110335	32770954	32771501	+	brad	gene	ID=gene:Bo4g120020;biotype=protein_coding;gene_id=Bo4g120020;logic_me=brad_maker_pasa
C4	32535605	33110335	32771902	32772685	+	brad	gene	ID=gene:Bo4g120030;biotype=protein_coding;gene_id=Bo4g120030;logic_me=brad_maker_pasa
C4	32535605	33110335	32773525	32774785	+	brad	gene	ID=gene:Bo4g120040;biotype=protein_coding;gene_id=Bo4g120040;logic_me=brad_maker_pasa
C4	32535605	33110335	32775445	32777924	+	brad	gene	ID=gene:Bo4g120050;biotype=protein_coding;gene_id=Bo4g120050;logic_me=brad_maker_pasa	AT3G54300	AT3G54300.1	Encodes a member of Syptobrevin -like protein family. VAMP727 is a R-SRE and interacts with SYP22/VTI11/SYP51. It is required for trafficking of storage proteins to the protein storage vacuoles (PSV) and also for PSV organization and biogenesis. Loss of function mutations have no phenotype but double mutants with SYP22 are embryo lethal.	protein_coding	VESICLE-ASSOCIATED MEMBRANE PROTEIN 727 (VAMP727)	VESICLE-ASSOCIATED MEMBRANE PROTEIN 727 (ATVAMP727);VESICLE-ASSOCIATED MEMBRANE PROTEIN 727 (VAMP727); (VAMP727)
C4	32535605	33110335	32780724	32781847	+	brad	gene	ID=gene:Bo4g120060;biotype=protein_coding;gene_id=Bo4g120060;logic_me=brad_maker_pasa	AT3G54290	AT3G54290.1	hemerythrin HHE cation-binding domain protein;(source:Araport11)	protein_coding
C4	32535605	33110335	32782455	32787534	-	brad	gene	ID=gene:Bo4g120070;biotype=protein_coding;gene_id=Bo4g120070;logic_me=brad_maker_pasa	AT3G54280	AT3G54280.2	ROOT GROWTH DEFECTIVE 3;(source:Araport11)	protein_coding	ROOT GROWTH DEFECTIVE 3 (RGD3)	ROOT GROWTH DEFECTIVE 3 (RGD3)
C4	32535605	33110335	32787749	32788747	+	maker	gene	ID=BOLEPAN_00005021;me=BOLEPAN_00005021;Alias=maker-jcf7180000207121_Kohlrabi-sp-gene-0.6;
C4	32535605	33110335	32788802	32791651	+	maker	gene	ID=BOLEPAN_00005022;me=BOLEPAN_00005022;Alias=augustus_masked-jcf7180000207121_Kohlrabi-processed-gene-0.0;
C4	32535605	33110335	32798445	32801185	+	brad	gene	ID=gene:Bo4g120080;biotype=protein_coding;gene_id=Bo4g120080;logic_me=brad_maker_pasa	AT3G54270	AT3G54270.1	sucrose-6F-phosphate phosphohydrolase family protein;(source:Araport11)	protein_coding
C4	32535605	33110335	32801710	32803654	+	brad	gene	ID=gene:Bo4g120090;me=TBL36;biotype=protein_coding;description=TRICHOME BIREFRINGENCE-LIKE 36 [Source:TAIR%3BAcc:AT3G54260](projected from arabidopsis_thalia%2CAT3G54260);gene_id=Bo4g120090;logic_me=brad_maker_pasa	AT3G54260	AT3G54260.1	Encodes a member of the TBL (TRICHOME BIREFRINGENCE-LIKE) gene family containing a plant-specific DUF231 (domain of unknown function) domain. TBL gene family has 46 members, two of which (TBR/AT5G06700 and TBL3/AT5G01360) have been shown to be involved in the synthesis and deposition of secondary wall cellulose, presumably by influencing the esterification state of pectic polymers. A nomenclature…	protein_coding	TRICHOME BIREFRINGENCE-LIKE 36 (TBL36)	TRICHOME BIREFRINGENCE-LIKE 36 (TBL36)
C4	32535605	33110335	32809148	32812249	+	brad	gene	ID=gene:Bo4g120100;biotype=protein_coding;gene_id=Bo4g120100;logic_me=brad_maker_pasa	AT3G54250	AT3G54250.1	Encodes mevalote diphosphate decarboxylase, the enzyme that catalyzes the synthesis of isopentenyl diphosphate, used in sterol and isoprenoid biosynthesis.	protein_coding	MEVALOTE 5-DIPHOSPHATE DECARBOXYLASE 2 (MDD2)	(ATMDD2);MEVALOTE 5-DIPHOSPHATE DECARBOXYLASE 2 (MDD2)
C4	32535605	33110335	32812840	32814239	-	brad	gene	ID=gene:Bo4g120110;biotype=protein_coding;description=alpha/beta-Hydrolases superfamily protein [Source:TAIR%3BAcc:AT3G54240](projected from arabidopsis_thalia%2CAT3G54240);gene_id=Bo4g120110;logic_me=brad_maker_pasa	AT3G54240	AT3G54240.1	alpha/beta-Hydrolases superfamily protein;(source:Araport11)	protein_coding
C4	32535605	33110335	32819942	32820299	+	brad	gene	ID=gene:Bo4g120120;biotype=protein_coding;gene_id=Bo4g120120;logic_me=brad_maker_pasa
C4	32535605	33110335	32822313	32822994	+	brad	gene	ID=gene:Bo4g120130;biotype=protein_coding;gene_id=Bo4g120130;logic_me=brad_maker_pasa	AT5G43380	AT5G43380.1	encodes a type I serine/threonine protein phosphatase expressed in expressed in roots, rosettes and flowers.	protein_coding	TYPE ONE SERINE/THREONINE PROTEIN PHOSPHATASE 6 (TOPP6)	TYPE ONE SERINE/THREONINE PROTEIN PHOSPHATASE 6 (TOPP6)
C4	32535605	33110335	32828834	32829724	+	brad	gene	ID=gene:Bo4g120140;biotype=protein_coding;gene_id=Bo4g120140;logic_me=brad_maker_pasa
C4	32535605	33110335	32833725	32835972	+	brad	gene	ID=gene:Bo4g120150;biotype=protein_coding;gene_id=Bo4g120150;logic_me=brad_maker_pasa
C4	32535605	33110335	32848316	32849027	+	brad	gene	ID=gene:Bo4g120160;biotype=protein_coding;gene_id=Bo4g120160;logic_me=brad_maker_pasa
C4	32535605	33110335	32865769	32866588	+	brad	gene	ID=gene:Bo4g120170;biotype=protein_coding;gene_id=Bo4g120170;logic_me=brad_maker_pasa	AT3G51240	AT3G51240.1	Encodes flavanone 3-hydroxylase that is coorditely expressed with chalcone synthase and chalcone isomerases. Regulates flavonoid biosynthesis. Not responsive to auxin or ethylene stimulus (qRT-PCR).	protein_coding	FLAVANONE 3-HYDROXYLASE (F3H)	FLAVANONE 3-HYDROXYLASE (F3H); (F3'H);TRANSPARENT TESTA 6 (TT6)
C4	32535605	33110335	32889666	32890586	+	brad	gene	ID=gene:Bo4g120180;biotype=protein_coding;gene_id=Bo4g120180;logic_me=brad_maker_pasa
C4	32535605	33110335	32894991	32896335	+	brad	gene	ID=gene:Bo4g120190;biotype=protein_coding;gene_id=Bo4g120190;logic_me=brad_maker_pasa
C4	32535605	33110335	32901775	32903937	+	brad	gene	ID=gene:Bo4g120200;biotype=protein_coding;gene_id=Bo4g120200;logic_me=brad_maker_pasa	AT3G54190	AT3G54190.1	Transducin/WD40 repeat-like superfamily protein;(source:Araport11)	protein_coding
C4	32535605	33110335	32904429	32906705	-	brad	gene	ID=gene:Bo4g120210;me=CDC2B;biotype=protein_coding;description=cyclin-dependent kise B1%3B1 [Source:TAIR%3BAcc:AT3G54180](projected from arabidopsis_thalia%2CAT3G54180);gene_id=Bo4g120210;logic_me=brad_maker_pasa	AT3G54180	AT3G54180.1	Arabidopsis homolog of yeast cdc2, a protein kise (cyclin-dependent kise) that plays a central role in control of the mitotic cell cycle.	protein_coding	CYCLIN-DEPENDENT KISE B1;1 (CDKB1;1)	CYCLIN-DEPENDENT KISE B1;1 (CDKB1;1);CDC2-LIKE GENE (CDC2B)
C4	32535605	33110335	32925241	32926911	+	brad	gene	ID=gene:Bo4g120220;biotype=protein_coding;gene_id=Bo4g120220;logic_me=brad_maker_pasa	AT3G54150	AT3G54150.1	Encodes a D methyltransferase required for pollen exine formation and male fertility via the regulation of callose wall and primexine formation.	protein_coding	EXINE FORMATION DEFECTIVE (EFD)	EXINE FORMATION DEFECTIVE (EFD)
C4	32535605	33110335	32938429	32940805	+	brad	gene	ID=gene:Bo4g120230;biotype=protein_coding;gene_id=Bo4g120230;logic_me=brad_maker_pasa	AT3G54140	AT3G54140.1	Encodes a di- and tri-peptide transporter that recognizes a variety of different amino acid combitions. GFP-tagged PTR1 localizes to the plasma membrane and has 8 to 11 predicted transmembrane domains. PTR1 is expressed in a number of different vascular tissues throughout the plant based on promoter:GUS expression alysis. ptr1 mutants have a lower dry weight than wild type plants when both are gr…	protein_coding	NRT1/ PTR FAMILY 8.1 (NPF8.1)	ARABIDOPSIS THALIA PEPTIDE TRANSPORTER 1 (ATPTR1); (ATNPF8.1);NRT1/ PTR FAMILY 8.1 (NPF8.1);PEPTIDE TRANSPORTER 1 (PTR1)
C4	32535605	33110335	32947265	32950069	+	brad	gene	ID=gene:Bo4g120240;biotype=protein_coding;gene_id=Bo4g120240;logic_me=brad_maker_pasa	AT3G54130	AT3G54130.1	Josephin family protein;(source:Araport11)	protein_coding
C4	32535605	33110335	32958385	32959421	-	brad	gene	ID=gene:Bo4g120250;biotype=protein_coding;gene_id=Bo4g120250;logic_me=brad_maker_pasa	AT3G54050	AT3G54050.1	Encodes a chloroplastic fructose 1,6-bisphosphate phosphatase. also known as HCEF1 (High Cyclic Electron Flow 1). hcef1 mutants have constitutively elevated electron flow (CEFI) and plants with antisense suppression of this enzyme have higher levels of net leaf photosynthesis and increased sucrose biosynthesis. The mR is cell-to-cell mobile.	protein_coding	HIGH CYCLIC ELECTRON FLOW 1 (HCEF1)	(CFBP1);HIGH CYCLIC ELECTRON FLOW 1 (HCEF1)
C4	32535605	33110335	32962638	32964496	+	brad	gene	ID=gene:Bo4g120260;biotype=protein_coding;gene_id=Bo4g120260;logic_me=brad_maker_pasa
C4	32535605	33110335	32965916	32966601	-	brad	gene	ID=gene:Bo4g120270;biotype=protein_coding;gene_id=Bo4g120270;logic_me=brad_maker_pasa
C4	32535605	33110335	32967352	32968056	-	brad	gene	ID=gene:Bo4g120280;biotype=protein_coding;gene_id=Bo4g120280;logic_me=brad_maker_pasa	AT1G29120	AT1G29120.5	Hydrolase-like protein family;(source:Araport11)	protein_coding	UP9 (UP9)	UP9 (UP9)
C4	32535605	33110335	32968111	32968495	+	brad	gene	ID=gene:Bo4g120290;biotype=protein_coding;gene_id=Bo4g120290;logic_me=brad_maker_pasa	AT5G62820	AT5G62820.1	Uncharacterized protein family (UPF0497);(source:Araport11)	protein_coding	CASP-LIKE PROTEIN 4A2 (CASPL4A2)	CASP-LIKE PROTEIN 4A2 (CASPL4A2)
C4	32535605	33110335	32970451	32971976	+	brad	gene	ID=gene:Bo4g120300;biotype=protein_coding;gene_id=Bo4g120300;logic_me=brad_maker_pasa	AT3G54040	AT3G54040.1	PAR1 protein;(source:Araport11)	protein_coding
C4	32535605	33110335	32989536	32991839	+	brad	gene	ID=gene:Bo4g120310;biotype=protein_coding;gene_id=Bo4g120310;logic_me=brad_maker_pasa	AT1G52060	AT1G52060.1	Mannose-binding lectin superfamily protein;(source:Araport11)	protein_coding
C4	32535605	33110335	32995163	32996683	+	brad	gene	ID=gene:Bo4g120320;biotype=protein_coding;gene_id=Bo4g120320;logic_me=brad_maker_pasa	AT5G47830	AT5G47830.1	hypothetical protein;(source:Araport11)	protein_coding
C4	32535605	33110335	32998306	33001042	+	brad	gene	ID=gene:Bo4g120330;biotype=protein_coding;gene_id=Bo4g120330;logic_me=brad_maker_pasa
C4	32535605	33110335	33005041	33007372	+	brad	gene	ID=gene:Bo4g120340;biotype=protein_coding;gene_id=Bo4g120340;logic_me=brad_maker_pasa
C4	32535605	33110335	33013049	33013798	+	brad	gene	ID=gene:Bo4g120350;biotype=protein_coding;gene_id=Bo4g120350;logic_me=brad_maker_pasa	AT2G37950	AT2G37950.1	RING/FYVE/PHD zinc finger superfamily protein;(source:Araport11)	protein_coding
C4	32535605	33110335	33027355	33027822	-	brad	gene	ID=gene:Bo4g120360;biotype=protein_coding;gene_id=Bo4g120360;logic_me=brad_maker_pasa
C4	32535605	33110335	33037784	33038197	-	maker	gene	ID=BOLEPAN_00002485;me=BOLEPAN_00002485;Alias=sp_masked-jcf7180000700553_Cabbage1-processed-gene-0.0;	AT1G53790	AT1G53790.2	F-box and associated interaction domains-containing protein;(source:Araport11)	protein_coding
C4	32535605	33110335	33039463	33039745	-	brad	gene	ID=gene:Bo4g120370;biotype=protein_coding;gene_id=Bo4g120370;logic_me=brad_maker_pasa
C4	32535605	33110335	33040664	33041822	+	brad	gene	ID=gene:Bo4g120380;biotype=protein_coding;gene_id=Bo4g120380;logic_me=brad_maker_pasa
C4	32535605	33110335	33042083	33044794	-	brad	gene	ID=gene:Bo4g120390;biotype=protein_coding;description=Protein kise protein with tetratricopeptide repeat domain [Source:TAIR%3BAcc:AT3G54030](projected	AT3G54030	AT3G54030.1	kise with tetratricopeptide repeat domain-containing protein;(source:Araport11)	protein_coding	BRASSINOSTEROID-SIGLING KISE 6 (BSK6)	BRASSINOSTEROID-SIGLING KISE 6 (BSK6)
C4	32535605	33110335	33054350	33061177	-	brad	gene	ID=gene:Bo4g120400;biotype=protein_coding;gene_id=Bo4g120400;logic_me=brad_maker_pasa	AT3G54010	AT3G54010.1	Immunophilin-like protein similar to the p59 FK506-binding protein (FKBP52). Shows rotamase activity and contains an FKBP-like domain and three tetratricopeptide repeat units. Members of this class of mutation show ectopic cell proliferation in cotyledons. Gene may be altertively spliced. Belongs to one of the 36 carboxylate clamp (CC)-tetratricopeptide repeat (TPR) proteins (Prasad 2010, Pubmed …	protein_coding	PASTICCINO 1 (PAS1)	(DEI1);PASTICCINO 1 (PAS1)
C4	32535605	33110335	33061859	33062018	+	brad	gene	ID=gene:Bo4g120410;biotype=protein_coding;gene_id=Bo4g120410;logic_me=brad_maker_pasa	AT2G15690	AT2G15690.1	Encodes an atypical PPR-DYW protein containing five predicted PPR domains and a C-termil DYW domain separated by an amino acid sequence that do not clearly correspond to an E domain. It is expressed in both the mitochondrion and chloroplast and is also involved in R editing in the mitochondrion and chloroplast as a core member of E+-type PPR editosomes.	protein_coding	DYW DOMAIN PROTEIN 2 (DYW2)	(BLX);DYW DOMAIN PROTEIN 2 (DYW2)
C4	32535605	33110335	33068403	33069678	-	brad	gene	ID=gene:Bo4g120420;biotype=protein_coding;gene_id=Bo4g120420;logic_me=brad_maker_pasa	AT3G54000	AT3G54000.1	TIP41-like protein;(source:Araport11)	protein_coding
C4	32535605	33110335	33088666	33089167	+	brad	gene	ID=gene:Bo4g120430;biotype=protein_coding;gene_id=Bo4g120430;logic_me=brad_maker_pasa
C4	32535605	33110335	33089823	33093780	-	brad	gene	ID=gene:Bo4g120440;biotype=protein_coding;gene_id=Bo4g120440;logic_me=brad_maker_pasa
C5	12954492	13154357	12960361	12961461	+	brad	gene	ID=gene:Bo5g037390;biotype=protein_coding;gene_id=Bo5g037390;logic_me=brad_maker_pasa
C5	12954492	13154357	12977587	12978370	+	brad	gene	ID=gene:Bo5g037400;biotype=protein_coding;description=Integrase-type D-binding superfamily protein [Source:TAIR%3BAcc:AT1G22190](projected from arabidopsis_thalia%2CAT1G22190);gene_id=Bo5g037400;logic_me=brad_maker_pasa	AT1G22190	AT1G22190.1	The gene encodes a putative transcription factor belongings to the abiotic stress-associated DREB A-6 clade. The mR is cell-to-cell mobile.	protein_coding	RELATED TO AP2 4 (RAP2.4)	RELATED TO AP2 4 (RAP2.4); (WIND2);RELATED TO AP2.4D (RAP2.4D);OAS HIGH ACCUMULATION 1 (OSH1)
C5	12954492	13154357	12983948	12985210	-	maker	gene	ID=BOLEPAN_00000121;me=BOLEPAN_00000121;Alias=maker-jcf7180000679199_Cabbage1-sp-gene-0.5;	AT1G55790	AT1G55790.1	ferredoxin-fold anticodon-binding domain protein;(source:Araport11)	protein_coding
C5	12954492	13154357	12986909	12989259	-	brad	gene	ID=gene:Bo5g037410;biotype=protein_coding;gene_id=Bo5g037410;logic_me=brad_maker_pasa	AT1G22200	AT1G22200.1	Endoplasmic reticulum vesicle transporter protein;(source:Araport11)	protein_coding
C5	12954492	13154357	12993952	12994933	+	brad	gene	ID=gene:Bo5g037420;biotype=protein_coding;gene_id=Bo5g037420;logic_me=brad_maker_pasa
C5	12954492	13154357	12999882	13000821	+	brad	gene	ID=gene:Bo5g037430;biotype=protein_coding;gene_id=Bo5g037430;logic_me=brad_maker_pasa	AT1G22230	AT1G22230.1	nucleolar GTP-binding protein;(source:Araport11)	protein_coding
C5	12954492	13154357	13004901	13006614	+	brad	gene	ID=gene:Bo5g037440;biotype=protein_coding;gene_id=Bo5g037440;logic_me=brad_maker_pasa	AT1G22240	AT1G22240.1	Encodes a member of the Arabidopsis Pumilio (APUM) proteins containing PUF domain (eight repeats of approximately 36 amino acids each). PUF proteins regulate both mR stability and translation through sequence-specific binding to the 3' UTR of target mR transcripts.	protein_coding	PUMILIO 8 (PUM8)	PUMILIO 8 (APUM8);PUMILIO 8 (PUM8)
C5	12954492	13154357	13010999	13011298	-	brad	gene	ID=gene:Bo5g037450;biotype=protein_coding;gene_id=Bo5g037450;logic_me=brad_maker_pasa
C5	12954492	13154357	13018390	13019287	+	brad	gene	ID=gene:Bo5g037460;biotype=protein_coding;gene_id=Bo5g037460;logic_me=brad_maker_pasa
C5	12954492	13154357	13020037	13020418	-	brad	gene	ID=gene:Bo5g037470;biotype=protein_coding;gene_id=Bo5g037470;logic_me=brad_maker_pasa
C5	12954492	13154357	13024875	13026257	+	brad	gene	ID=gene:Bo5g037480;biotype=protein_coding;gene_id=Bo5g037480;logic_me=brad_maker_pasa
C5	12954492	13154357	13026917	13028794	-	brad	gene	ID=gene:Bo5g037490;biotype=protein_coding;gene_id=Bo5g037490;logic_me=brad_maker_pasa	AT1G22300	AT1G22300.1	Encodes a 14-3-3 protein. This protein is reported to interact with the BZR1 transcription factor involved in brassinosteroid sigling and may affect the nucleocytoplasmic shuttling of BZR1. Might act as a stabilization factor to mediate the oligomerization of REM on the plasma membrane.	protein_coding	GENERAL REGULATORY FACTOR 10 (GRF10)	GENERAL REGULATORY FACTOR 10 (GRF10); (GF14 EPSILON);14-3-3 PROTEIN G-BOX FACTOR14 EPSILON (14-3-3EPSILON)
C5	12954492	13154357	13030030	13031053	-	brad	gene	ID=gene:Bo5g037500;biotype=protein_coding;gene_id=Bo5g037500;logic_me=brad_maker_pasa
C5	12954492	13154357	13045306	13051128	+	brad	gene	ID=gene:Bo5g037510;biotype=protein_coding;gene_id=Bo5g037510;logic_me=brad_maker_pasa	AT1G22330	AT1G22330.1	R-binding (RRM/RBD/RNP motifs) family protein;(source:Araport11)	protein_coding
C5	12954492	13154357	13057215	13060522	-	brad	gene	ID=gene:Bo5g037520;me=AtUGT85A7;biotype=protein_coding;description=UDP-glucosyl transferase 85A7 [Source:TAIR%3BAcc:AT1G22340](projected from arabidopsis_thalia%2CAT1G22340);gene_id=Bo5g037520;logic_me=brad_maker_pasa
C5	12954492	13154357	13075573	13077954	+	brad	gene	ID=gene:Bo5g038520;biotype=protein_coding;description=GroES-like zinc-binding dehydrogese family protein [Source:TAIR%3BAcc:AT1G22430](projected from arabidopsis_thalia%2CAT1G22430);gene_id=Bo5g038520;logic_me=brad_maker_pasa	AT1G22430	AT1G22430.1	GroES-like zinc-binding dehydrogese family protein;(source:Araport11)	protein_coding
C5	12954492	13154357	13081046	13082375	+	brad	gene	ID=gene:Bo5g038530;biotype=protein_coding;gene_id=Bo5g038530;logic_me=brad_maker_pasa	AT1G22450	AT1G22450.1	subunit 6b of cytochrome c oxidase	protein_coding	CYTOCHROME C OXIDASE 6B (COX6B)	CYTOCHROME C OXIDASE 6B2 (ATCOX6B2);CYTOCHROME C OXIDASE 6B (COX6B)
C5	12954492	13154357	13082819	13085812	-	brad	gene	ID=gene:Bo5g038540;biotype=protein_coding;description=O-fucosyltransferase family protein [Source:TAIR%3BAcc:AT1G22460](projected from arabidopsis_thalia%2CAT1G22460);gene_id=Bo5g038540;logic_me=brad_maker_pasa	AT1G22460	AT1G22460.1	O-fucosyltransferase family protein;(source:Araport11)	protein_coding
C5	12954492	13154357	13097958	13098408	-	brad	gene	ID=gene:Bo5g038550;biotype=protein_coding;description=unknown protein%3B BEST Arabidopsis thalia protein match is:	AT1G22470	AT1G22470.1	Hypothetical protein;(source:Araport11). Target of SR45.	protein_coding
C5	12954492	13154357	13099292	13100241	-	brad	gene	ID=gene:Bo5g038560;biotype=protein_coding;description=Cupredoxin superfamily protein [Source:TAIR%3BAcc:AT1G22480](projected from arabidopsis_thalia%2CAT1G22480);gene_id=Bo5g038560;logic_me=brad_maker_pasa	AT1G22480	AT1G22480.1	Cupredoxin superfamily protein;(source:Araport11)	protein_coding
C5	12954492	13154357	13110404	13112590	-	brad	gene	ID=gene:Bo5g038570;biotype=protein_coding;gene_id=Bo5g038570;logic_me=brad_maker_pasa	AT1G22490	AT1G22490.1	basic helix-loop-helix (bHLH) D-binding superfamily protein;(source:Araport11)	protein_coding	(BHLH094)	(BHLH094); (BHLH94)
C5	12954492	13154357	13115072	13115577	+	brad	gene	ID=gene:Bo5g038580;biotype=protein_coding;gene_id=Bo5g038580;logic_me=brad_maker_pasa
C5	12954492	13154357	13116163	13117409	-	brad	gene	ID=gene:Bo5g038590;biotype=protein_coding;gene_id=Bo5g038590;logic_me=brad_maker_pasa	AT3G16810	AT3G16810.1	Encodes a member of the Arabidopsis Pumilio (APUM) proteins containing PUF domain (eight repeats of approximately 36 amino acids each). PUF proteins regulate both mR stability and translation through sequence-specific binding to the 3' UTR of target mR transcripts.	protein_coding	PUMILIO 24 (PUM24)	PUMILIO 24 (PUM24);PUMILIO 24 (APUM24)
C5	12954492	13154357	13139165	13140616	-	brad	gene	ID=gene:Bo5g038600;biotype=protein_coding;gene_id=Bo5g038600;logic_me=brad_maker_pasa
C5	12954492	13154357	13148859	13149990	+	brad	gene	ID=gene:Bo5g038610;biotype=protein_coding;gene_id=Bo5g038610;logic_me=brad_maker_pasa
C5	12954492	13154357	13151972	13153509	-	brad	gene	ID=gene:Bo5g038620;biotype=protein_coding;gene_id=Bo5g038620;logic_me=brad_maker_pasa
C5	22547970	22947699	22552244	22553150	-	brad	gene	ID=gene:Bo5g065940;biotype=protein_coding;gene_id=Bo5g065940;logic_me=brad_maker_pasa
C5	22547970	22947699	22562145	22562364	-	brad	gene	ID=gene:Bo5g065950;biotype=protein_coding;gene_id=Bo5g065950;logic_me=brad_maker_pasa	AT1G31335	AT1G31335.1	transmembrane protein;(source:Araport11)	protein_coding
C5	22547970	22947699	22596704	22597928	-	brad	gene	ID=gene:Bo5g066950;biotype=protein_coding;gene_id=Bo5g066950;logic_me=brad_maker_pasa
C5	22547970	22947699	22614781	22615936	-	brad	gene	ID=gene:Bo5g066960;biotype=protein_coding;gene_id=Bo5g066960;logic_me=brad_maker_pasa	AT1G31350	AT1G31350.1	KAR-UP F-box 1;(source:Araport11)	protein_coding	KAR-UP F-BOX 1 (KUF1)	KAR-UP F-BOX 1 (KUF1)
C5	22547970	22947699	22632519	22633352	-	brad	gene	ID=gene:Bo5g066970;biotype=protein_coding;gene_id=Bo5g066970;logic_me=brad_maker_pasa
C5	22547970	22947699	22638172	22638739	-	brad	gene	ID=gene:Bo5g066980;biotype=protein_coding;gene_id=Bo5g066980;logic_me=brad_maker_pasa
C5	22547970	22947699	22647394	22647706	-	brad	gene	ID=gene:Bo5g066990;biotype=protein_coding;gene_id=Bo5g066990;logic_me=brad_maker_pasa	AT5G65520	AT5G65520.1	Tetratricopeptide repeat (TPR)-like superfamily protein;(source:Araport11)	protein_coding
C5	22547970	22947699	22663678	22664333	-	brad	gene	ID=gene:Bo5g067000;biotype=protein_coding;gene_id=Bo5g067000;logic_me=brad_maker_pasa
C5	22547970	22947699	22673109	22674687	-	brad	gene	ID=gene:Bo5g067010;biotype=protein_coding;gene_id=Bo5g067010;logic_me=brad_maker_pasa	AT1G31430	AT1G31430.1	Pentatricopeptide repeat (PPR-like) superfamily protein;(source:Araport11)	protein_coding
C5	22547970	22947699	22690983	22692318	-	brad	gene	ID=gene:Bo5g067020;biotype=protein_coding;description=Eukaryotic aspartyl protease family protein [Source:TAIR%3BAcc:AT1G31450](projected from arabidopsis_thalia%2CAT1G31450);gene_id=Bo5g067020;logic_me=brad_maker_pasa	AT1G31450	AT1G31450.1	Eukaryotic aspartyl protease family protein;(source:Araport11)	protein_coding
C5	22547970	22947699	22697258	22698013	-	brad	gene	ID=gene:Bo5g067030;biotype=protein_coding;gene_id=Bo5g067030;logic_me=brad_maker_pasa
C5	22547970	22947699	22710876	22713969	-	brad	gene	ID=gene:Bo5g067040;me=NFD4;biotype=protein_coding;description=Major facilitator superfamily protein [Source:TAIR%3BAcc:AT1G31470](projected from arabidopsis_thalia%2CAT1G31470);gene_id=Bo5g067040;logic_me=brad_maker_pasa	AT1G31470	AT1G31470.1	Major facilitator superfamily protein;(source:Araport11)	protein_coding	NUCLEAR FUSION DEFECTIVE 4 (NFD4)	NUCLEAR FUSION DEFECTIVE 4 (NFD4)
C5	22547970	22947699	22716605	22721535	+	brad	gene	ID=gene:Bo5g067050;biotype=protein_coding;gene_id=Bo5g067050;logic_me=brad_maker_pasa	AT1G31480	AT1G31480.1	encodes a novel protein that may be part of a gene family represented by bovine phosphatidic acid-preferring phospholipase A1 (PA-PLA1)containing a putative transmembrane domain. SGR2 is involved in the formation and function of the vacuole.	protein_coding	SHOOT GRAVITROPISM 2 (SGR2)	SHOOT GRAVITROPISM 2 (SGR2)
C5	22547970	22947699	22751875	22754332	-	brad	gene	ID=gene:Bo5g067060;biotype=protein_coding;gene_id=Bo5g067060;logic_me=brad_maker_pasa	AT1G31500	AT1G31500.4	HESP identified based on similarity to nocturnins and presence circadian regulatory elements in the promoter. It functions as a Mg(II) dependent poly(A) exoribonuclease.It is under circadian regulation and expressed at night. Knockdowns affect the regulation of circadian genes CCA1 and TOC1.	protein_coding	HESPERIN (HESP)	CATABOLITE REPRESSOR 4D (CCR4D);HESPERIN (HESP)
C5	22547970	22947699	22756792	22758546	-	brad	gene	ID=gene:Bo5g067070;biotype=protein_coding;gene_id=Bo5g067070;logic_me=brad_maker_pasa
C5	22547970	22947699	22765437	22766038	-	brad	gene	ID=gene:Bo5g067080;biotype=protein_coding;gene_id=Bo5g067080;logic_me=brad_maker_pasa
C5	22547970	22947699	22774830	22778094	-	brad	gene	ID=gene:Bo5g067090;me=ATROPGEF14;biotype=protein_coding;description=RHO guanyl-nucleotide exchange factor 14 [Source:TAIR%3BAcc:AT1G31650](projected from arabidopsis_thalia%2CAT1G31650);gene_id=Bo5g067090;logic_me=brad_maker_pasa	AT1G31650	AT1G31650.1	Encodes a member of KPP-like gene family, homolog of KPP (kise partner protein) gene in tomato. Also a member of the RopGEF (guanine nucleotide exchange factor) family, containing the novel PRONE domain (plant-specific Rop nucleotide exchanger), which is exclusively active towards members of the Rop subfamily.	protein_coding	ROP (RHO OF PLANTS) GUANINE NUCLEOTIDE EXCHANGE FACTOR 14 (ROPGEF14)	(ATROPGEF14);ROP (RHO OF PLANTS) GUANINE NUCLEOTIDE EXCHANGE FACTOR 14 (ROPGEF14)
C5	22547970	22947699	22785710	22786723	+	brad	gene	ID=gene:Bo5g067100;biotype=protein_coding;gene_id=Bo5g067100;logic_me=brad_maker_pasa
C5	22547970	22947699	22795468	22797678	-	maker	gene	ID=BOLEPAN_00004208;me=BOLEPAN_00004208;Alias=maker-jcf7180000286734_Kale-augustus-gene-0.3;	AT1G31660	AT1G31660.1	Encodes a protein that is a ribosome biogenesis co-factor. Mutants display aberrant R processing and male and female gametophyte development.	protein_coding	ESSENTIAL NUCLEAR PROTEIN 1 (ENP1)	(ATENP1);ESSENTIAL NUCLEAR PROTEIN 1 (ENP1)
C5	22547970	22947699	22802753	22804037	-	brad	gene	ID=gene:Bo5g067110;biotype=protein_coding;gene_id=Bo5g067110;logic_me=brad_maker_pasa	AT3G51370	AT3G51370.1	Protein phosphatase 2C family protein;(source:Araport11)	protein_coding	D-CLADE TYPE 2C PROTEIN PHOSPHATASE 6 (PP2C.D6)	D-CLADE TYPE 2C PROTEIN PHOSPHATASE 6 (PP2C.D6)
C5	22547970	22947699	22828239	22832194	+	brad	gene	ID=gene:Bo5g068110;biotype=protein_coding;gene_id=Bo5g068110;logic_me=brad_maker_pasa	AT1G31730	AT1G31730.1	Encodes a component of the AP4 complex and is involved in vacuolar sorting of storage proteins.	protein_coding	ADAPTOR PROTEIN COMPLEX 4E (AP4E)	ADAPTOR PROTEIN COMPLEX 4E (AP4E)
C5	22547970	22947699	22838475	22842850	-	brad	gene	ID=gene:Bo5g068120;me=BGAL15;biotype=protein_coding;description=beta-galactosidase 15 [Source:TAIR%3BAcc:AT1G31740](projected from arabidopsis_thalia%2CAT1G31740);gene_id=Bo5g068120;logic_me=brad_maker_pasa	AT1G31740	AT1G31740.1	Encodes a putative &beta;-galactosidase.	protein_coding	BETA-GALACTOSIDASE 15 (BGAL15)	BETA-GALACTOSIDASE 15 (BGAL15)
C5	22547970	22947699	22901467	22902092	-	brad	gene	ID=gene:Bo5g068130;biotype=protein_coding;gene_id=Bo5g068130;logic_me=brad_maker_pasa	AT1G31760	AT1G31760.1	SWIB/MDM2 domain superfamily protein;(source:Araport11)	protein_coding	SWI/SNF PROTEIN COMPLEX B5 (SWIB5)	SWI/SNF PROTEIN COMPLEX B5 (SWIB5)
C5	22547970	22947699	22916363	22916558	+	brad	gene	ID=gene:Bo5g068140;biotype=protein_coding;gene_id=Bo5g068140;logic_me=brad_maker_pasa	AT2G30570	AT2G30570.1	Encodes PsbW, a protein similar to photosystem II reaction center subunit W. Loss of PsbW destabilizes the supramolecular organization of PSII.	protein_coding	PHOTOSYSTEM II REACTION CENTER W (PSBW)	PHOTOSYSTEM II REACTION CENTER W (PSBW)
C5	22547970	22947699	22917618	22920164	-	brad	gene	ID=gene:Bo5g068150;biotype=protein_coding;gene_id=Bo5g068150;logic_me=brad_maker_pasa	AT1G31770	AT1G31770.1	ATP-binding cassette 14;(source:Araport11)	protein_coding	ATP-BINDING CASSETTE G14 (ABCG14)	ATP-BINDING CASSETTE G14 (ABCG14); (ATABCG14)
C6	15441347	15870268	15439629	15441759	-	brad	gene	ID=gene:Bo6g055840;me=LOI1;biotype=protein_coding;description=Pentatricopeptide repeat (PPR) superfamily protein [Source:TAIR%3BAcc:AT4G14850](projected from arabidopsis_thalia%2CAT4G14850);gene_id=Bo6g055840;logic_me=brad_maker_pasa	AT4G14850	AT4G14850.1	Encodes a pentatricopeptide (PPR) protein that binds single-stranded R. The N-termil portion of the protein can localize to the mitochondria. Mutations in this gene make plants less sensitive to inhibitors of the MEP and MVA pathways of isoprenoid biosynthesis and increase the activity of HMG CoA reductase.	protein_coding	LOVASTATIN INSENSITIVE 1 (LOI1)	MITOCHONDRIAL R EDITING FACTOR 11 (MEF11);LOVASTATIN INSENSITIVE 1 (LOI1)
C6	15441347	15870268	15441991	15443836	+	brad	gene	ID=gene:Bo6g055850;biotype=protein_coding;description=unknown protein%3B BEST Arabidopsis thalia protein match is:	AT4G14840	AT4G14840.1	spindle assembly abnormal protein;(source:Araport11)	protein_coding
C6	15441347	15870268	15445401	15445686	-	brad	gene	ID=gene:Bo6g055860;biotype=protein_coding;gene_id=Bo6g055860;logic_me=brad_maker_pasa
C6	15441347	15870268	15462946	15466340	-	brad	gene	ID=gene:Bo6g055870;biotype=protein_coding;gene_id=Bo6g055870;logic_me=brad_maker_pasa	AT3G22630	AT3G22630.1	Encodes 20S proteasome beta subunit PBD1 (PBD1).	protein_coding	20S PROTEASOME BETA SUBUNIT D1 (PBD1)	(PRCGB);20S PROTEASOME BETA SUBUNIT D1 (PBD1)
C6	15441347	15870268	15467442	15470069	-	brad	gene	ID=gene:Bo6g055880;biotype=protein_coding;gene_id=Bo6g055880;logic_me=brad_maker_pasa
C6	15441347	15870268	15476264	15478130	-	brad	gene	ID=gene:Bo6g055890;biotype=protein_coding;gene_id=Bo6g055890;logic_me=brad_maker_pasa
C6	15441347	15870268	15479900	15481398	-	brad	gene	ID=gene:Bo6g055900;biotype=protein_coding;description=Protein kise superfamily protein [Source:TAIR%3BAcc:AT4G14780](projected from arabidopsis_thalia%2CAT4G14780);gene_id=Bo6g055900;logic_me=brad_maker_pasa	AT4G14780	AT4G14780.1	Protein kise superfamily protein;(source:Araport11)	protein_coding
C6	15441347	15870268	15491011	15493486	-	brad	gene	ID=gene:Bo6g055910;biotype=protein_coding;gene_id=Bo6g055910;logic_me=brad_maker_pasa
C6	15441347	15870268	15501896	15502100	+	brad	gene	ID=gene:Bo6g055920;biotype=protein_coding;gene_id=Bo6g055920;logic_me=brad_maker_pasa
C6	15441347	15870268	15513127	15513507	+	brad	gene	ID=gene:Bo6g055930;biotype=protein_coding;gene_id=Bo6g055930;logic_me=brad_maker_pasa
C6	15441347	15870268	15514802	15516443	+	brad	gene	ID=gene:Bo6g055940;biotype=protein_coding;gene_id=Bo6g055940;logic_me=brad_maker_pasa
C6	15441347	15870268	15516467	15516940	-	brad	gene	ID=gene:Bo6g055950;biotype=protein_coding;gene_id=Bo6g055950;logic_me=brad_maker_pasa	AT3G16900	AT3G16900.1	LURP-one-like protein (DUF567);(source:Araport11)	protein_coding
C6	15441347	15870268	15519424	15520886	-	brad	gene	ID=gene:Bo6g055960;biotype=protein_coding;gene_id=Bo6g055960;logic_me=brad_maker_pasa	AT1G10450	AT1G10450.1	Encodes SIN3-like 6, a homolog of the transcriptiol repressor SIN3 (AT1G24190).	protein_coding	SIN3-LIKE 6 (SNL6)	SIN3-LIKE 6 (SNL6)
C6	15441347	15870268	15531338	15534576	+	brad	gene	ID=gene:Bo6g055970;biotype=protein_coding;gene_id=Bo6g055970;logic_me=brad_maker_pasa
C6	15441347	15870268	15550579	15553189	-	brad	gene	ID=gene:Bo6g055980;biotype=protein_coding;gene_id=Bo6g055980;logic_me=brad_maker_pasa	AT4G14640	AT4G14640.1	encodes a divergent member of calmodulin, which is an EF-hand family of Ca2+-binding proteins. This gene is expressed in leaves, flowers and siliques. The gene functiolly complements yeast calmodulin 1 (CAM1). Also the protein does not form formed a complex with a basic amphiphilic helical peptide in the presence of Ca2+ in vitro. Authors suggest that this gene may represent a Ca2+-binding sensor…	protein_coding	CALMODULIN 8 (CAM8)	CALMODULIN 8 (CAM8); (CML8);CALMODULIN-LIKE 8 (AtCML8)
C6	15441347	15870268	15570164	15572351	-	brad	gene	ID=gene:Bo6g055990;biotype=protein_coding;gene_id=Bo6g055990;logic_me=brad_maker_pasa	AT4G14590	AT4G14590.1	embryo defective 2739;(source:Araport11)	protein_coding	EMBRYO DEFECTIVE 2739 (emb2739)	EMBRYO DEFECTIVE 2739 (emb2739);DEFECTIVE IN SNR PROCESSING 2 (DSP2)
C6	15441347	15870268	15574333	15578160	-	brad	gene	ID=gene:Bo6g056000;biotype=protein_coding;gene_id=Bo6g056000;logic_me=brad_maker_pasa	AT4G14570	AT4G14570.1	Encodes an acylamino acid-releasing enzyme (AARE) catalyzing the N-termil hydrolysis of N[alpha]-acylpeptides to release N[alpha]-acylated amino acids The mR is cell-to-cell mobile.	protein_coding	ACYLAMINO ACID-RELEASING ENZYME (AARE)	ACYLAMINO ACID-RELEASING ENZYME (AARE); (AtAARE)
C6	15441347	15870268	15586823	15587178	-	brad	gene	ID=gene:Bo6g056010;biotype=protein_coding;gene_id=Bo6g056010;logic_me=brad_maker_pasa	AT1G58260	AT1G58260.1	member of CYP79C subfamily of cytochrome p450s. Encodes a putative xylan endohydrolase. similar to some closely linked pseudogenes.	protein_coding	CYTOCHROME P450 79C2 (CYP79C2)	(CYP79C3P);CYTOCHROME P450 79C2 (CYP79C2)
C6	15441347	15870268	15587580	15591810	-	brad	gene	ID=gene:Bo6g056020;biotype=protein_coding;gene_id=Bo6g056020;logic_me=brad_maker_pasa
C6	15441347	15870268	15595954	15598508	-	brad	gene	ID=gene:Bo6g056030;biotype=protein_coding;description=ARM repeat superfamily protein [Source:TAIR%3BAcc:AT4G14280](projected from arabidopsis_thalia%2CAT4G14280);gene_id=Bo6g056030;logic_me=brad_maker_pasa	AT4G14280	AT4G14280.1	ARM repeat superfamily protein;(source:Araport11)	protein_coding
C6	15441347	15870268	15607965	15608594	-	brad	gene	ID=gene:Bo6g056040;biotype=protein_coding;gene_id=Bo6g056040;logic_me=brad_maker_pasa
C6	15441347	15870268	15609951	15610521	-	brad	gene	ID=gene:Bo6g056050;biotype=protein_coding;gene_id=Bo6g056050;logic_me=brad_maker_pasa	AT3G57070	AT3G57070.1	Glutaredoxin family protein;(source:Araport11)	protein_coding
C6	15441347	15870268	15621853	15623127	+	brad	gene	ID=gene:Bo6g056060;biotype=protein_coding;gene_id=Bo6g056060;logic_me=brad_maker_pasa
C6	15441347	15870268	15628177	15631414	-	brad	gene	ID=gene:Bo6g056070;biotype=protein_coding;gene_id=Bo6g056070;logic_me=brad_maker_pasa	AT3G01085	AT3G01085.1	Protein kise superfamily protein;(source:Araport11)	protein_coding
C6	15441347	15870268	15632883	15633986	+	brad	gene	ID=gene:Bo6g056080;biotype=protein_coding;gene_id=Bo6g056080;logic_me=brad_maker_pasa
C6	15441347	15870268	15635264	15635780	-	brad	gene	ID=gene:Bo6g056090;biotype=protein_coding;gene_id=Bo6g056090;logic_me=brad_maker_pasa
C6	15441347	15870268	15636996	15637316	-	brad	gene	ID=gene:Bo6g056100;biotype=protein_coding;gene_id=Bo6g056100;logic_me=brad_maker_pasa
C6	15441347	15870268	15651892	15654634	-	brad	gene	ID=gene:Bo6g056110;biotype=protein_coding;gene_id=Bo6g056110;logic_me=brad_maker_pasa
C6	15441347	15870268	15655740	15660953	+	brad	gene	ID=gene:Bo6g056120;biotype=protein_coding;gene_id=Bo6g056120;logic_me=brad_maker_pasa	AT5G01630	AT5G01630.1	Ortholog of breast cancer susceptibility protein 2. Essential at meiosis. Interacts with with both Rad51 and Dss1(I) or both Dmc1 and Dss1(I) in a tripartite complex.	protein_coding	BRCA2-LIKE B (BRCA2B)	BRCA2-LIKE B (BRCA2B); (ATBRCA2(V)); (BRCA2(V))
C6	15441347	15870268	15664698	15666132	-	brad	gene	ID=gene:Bo6g056130;biotype=protein_coding;gene_id=Bo6g056130;logic_me=brad_maker_pasa	AT3G23690	AT3G23690.1	basic helix-loop-helix (bHLH) D-binding superfamily protein;(source:Araport11)	protein_coding	CIB1 LIKE PROTEIN 2 (CIL2)	CIB1 LIKE PROTEIN 2 (CIL2)
C6	15441347	15870268	15678425	15679604	-	brad	gene	ID=gene:Bo6g056140;biotype=protein_coding;description=transferases%2C transferring glycosyl groups [Source:TAIR%3BAcc:AT4G14100](projected from arabidopsis_thalia%2CAT4G14100);gene_id=Bo6g056140;logic_me=brad_maker_pasa	AT4G14100	AT4G14100.1	transferases, transferring glycosyl groups;(source:Araport11)	protein_coding
C6	15441347	15870268	15683322	15687655	+	brad	gene	ID=gene:Bo6g056150;biotype=protein_coding;gene_id=Bo6g056150;logic_me=brad_maker_pasa
C6	15441347	15870268	15707418	15709956	+	brad	gene	ID=gene:Bo6g056160;biotype=protein_coding;gene_id=Bo6g056160;logic_me=brad_maker_pasa	AT4G14080	AT4G14080.1	O-Glycosyl hydrolases family 17 protein;(source:Araport11)	protein_coding	MATERL EFFECT EMBRYO ARREST 48 (MEE48)	MATERL EFFECT EMBRYO ARREST 48 (MEE48)
C6	15441347	15870268	15717903	15718308	-	brad	gene	ID=gene:Bo6g056170;biotype=protein_coding;gene_id=Bo6g056170;logic_me=brad_maker_pasa
C6	15441347	15870268	15731404	15732681	-	brad	gene	ID=gene:Bo6g056180;biotype=protein_coding;gene_id=Bo6g056180;logic_me=brad_maker_pasa
C6	15441347	15870268	15749761	15751417	-	brad	gene	ID=gene:Bo6g056190;biotype=protein_coding;description=unknown protein%3B BEST Arabidopsis thalia protein match is:	AT4G13530	AT4G13530.1	transmembrane protein;(source:Araport11)	protein_coding
C6	15441347	15870268	15757198	15757930	+	brad	gene	ID=gene:Bo6g056200;biotype=protein_coding;gene_id=Bo6g056200;logic_me=brad_maker_pasa	AT2G39090	AT2G39090.1	tetratricopeptide repeat (TPR)-containing protein;(source:Araport11)	protein_coding	APHASE-PROMOTING COMPLEX 7 (APC7)	(AtAPC7);APHASE-PROMOTING COMPLEX 7 (APC7)
C6	15441347	15870268	15786944	15788456	-	brad	gene	ID=gene:Bo6g056210;biotype=protein_coding;gene_id=Bo6g056210;logic_me=brad_maker_pasa	AT4G13510	AT4G13510.1	Encodes a plasma membrane localized ammonium transporter. Contains a cytosolic trans-activation domain essential for ammonium uptake. The mR is cell-to-cell mobile.	protein_coding	AMMONIUM TRANSPORTER 1;1 (AMT1;1)	AMMONIUM TRANSPORTER 1;1 (AMT1;1); (ATAMT1;1);ARABIDOPSIS THALIA AMMONIUM TRANSPORT 1 (ATAMT1)
C6	15441347	15870268	15802637	15803290	+	brad	gene	ID=gene:Bo6g056220;biotype=protein_coding;gene_id=Bo6g056220;logic_me=brad_maker_pasa	AT3G11100	AT3G11100.1	SANT and trihelix-domain protein. Interacts with agrobacterium virulence protein VirF. It also plays a role in regulation of histone acetylation during ethylene sigling. It binds EIN2 and EIN3 and histone H3.	protein_coding	VFP3 (VFP3)	EIN2 NUCLEAR ASSOCIATED PROTEIN 1 (EP1);VFP3 (VFP3)
C6	15441347	15870268	15826500	15827374	+	brad	gene	ID=gene:Bo6g056230;biotype=protein_coding;gene_id=Bo6g056230;logic_me=brad_maker_pasa	AT4G13450	AT4G13450.1	Adenine nucleotide alpha hydrolases-like superfamily protein;(source:Araport11)	protein_coding
C6	15441347	15870268	15836535	15838113	-	brad	gene	ID=gene:Bo6g056240;biotype=protein_coding;gene_id=Bo6g056240;logic_me=brad_maker_pasa
C6	15441347	15870268	15858415	15858982	+	brad	gene	ID=gene:Bo6g056250;biotype=protein_coding;gene_id=Bo6g056250;logic_me=brad_maker_pasa
C6	21446228	21703581	21456099	21460802	-	brad	gene	ID=gene:Bo6g071120;biotype=protein_coding;description=Protein of unknown function (DUF3133) [Source:TAIR%3BAcc:AT3G56410](projected from arabidopsis_thalia%2CAT3G56410);gene_id=Bo6g071120;logic_me=brad_maker_pasa	AT3G56410	AT3G56410.2	hypothetical protein (DUF3133);(source:Araport11)	protein_coding
C6	21446228	21703581	21461776	21462512	-	brad	gene	ID=gene:Bo6g071130;biotype=protein_coding;gene_id=Bo6g071130;logic_me=brad_maker_pasa	AT3G56420	AT3G56420.1	Thioredoxin superfamily protein;(source:Araport11)	protein_coding
C6	21446228	21703581	21463265	21464855	-	brad	gene	ID=gene:Bo6g071140;biotype=protein_coding;description=GroES-like zinc-binding alcohol dehydrogese family protein [Source:TAIR%3BAcc:AT3G56460](projected from	AT3G56460	AT3G56460.1	GroES-like zinc-binding alcohol dehydrogese family protein;(source:Araport11)	protein_coding
C6	21446228	21703581	21466476	21468803	-	brad	gene	ID=gene:Bo6g071150;biotype=protein_coding;gene_id=Bo6g071150;logic_me=brad_maker_pasa	AT3G56480	AT3G56480.1	myosin heavy chain-like protein;(source:Araport11)	protein_coding	STOMATAL CLOSURE-RELATED ACTIN BINDING PROTEIN 3 (SCAB3)	STOMATAL CLOSURE-RELATED ACTIN BINDING PROTEIN 3 (SCAB3)
C6	21446228	21703581	21471053	21471877	+	brad	gene	ID=gene:Bo6g071160;biotype=protein_coding;gene_id=Bo6g071160;logic_me=brad_maker_pasa	AT3G56490	AT3G56490.1	Encodes a protein that has adenylylsulfate sulfohydrolase activity (E.C. 3.6.2.1) in vitro.	protein_coding	HIS TRIAD FAMILY PROTEIN 3 (HIT3)	HISTIDINE TRIAD NUCLEOTIDE-BINDING 1 (HINT1);HIS TRIAD FAMILY PROTEIN 3 (HIT3)
C6	21446228	21703581	21471955	21472579	-	brad	gene	ID=gene:Bo6g071170;biotype=protein_coding;gene_id=Bo6g071170;logic_me=brad_maker_pasa	AT1G19260	AT1G19260.1	TTF-type zinc finger protein with HAT dimerization domain-containing protein;(source:Araport11)	protein_coding	(LOH3)	(LOH3)
C6	21446228	21703581	21472630	21474280	-	brad	gene	ID=gene:Bo6g071180;biotype=protein_coding;gene_id=Bo6g071180;logic_me=brad_maker_pasa
C6	21446228	21703581	21474954	21475293	+	brad	gene	ID=gene:Bo6g071190;biotype=protein_coding;gene_id=Bo6g071190;logic_me=brad_maker_pasa
C6	21446228	21703581	21489886	21490159	-	brad	gene	ID=gene:Bo6g072190;biotype=protein_coding;gene_id=Bo6g072190;logic_me=brad_maker_pasa
C6	21446228	21703581	21506210	21507902	+	brad	gene	ID=gene:Bo6g072200;biotype=protein_coding;gene_id=Bo6g072200;logic_me=brad_maker_pasa
C6	21446228	21703581	21514944	21516717	-	brad	gene	ID=gene:Bo6g072210;biotype=protein_coding;gene_id=Bo6g072210;logic_me=brad_maker_pasa	AT3G56620	AT3G56620.1	nodulin MtN21-like transporter family protein	protein_coding	USUALLY MULTIPLE ACIDS MOVE IN AND OUT TRANSPORTERS 10 (UMAMIT10)	USUALLY MULTIPLE ACIDS MOVE IN AND OUT TRANSPORTERS 10 (UMAMIT10)
C6	21446228	21703581	21522663	21524561	-	brad	gene	ID=gene:Bo6g072220;biotype=protein_coding;gene_id=Bo6g072220;logic_me=brad_maker_pasa
C6	21446228	21703581	21547248	21548813	+	brad	gene	ID=gene:Bo6g072230;biotype=protein_coding;gene_id=Bo6g072230;logic_me=brad_maker_pasa	AT3G56630	AT3G56630.1	member of CYP94D	protein_coding	CYTOCHROME P450, FAMILY 94, SUBFAMILY D, POLYPEPTIDE 2 (CYP94D2)	CYTOCHROME P450, FAMILY 94, SUBFAMILY D, POLYPEPTIDE 2 (CYP94D2)
C6	21446228	21703581	21552184	21553951	-	brad	gene	ID=gene:Bo6g072240;biotype=protein_coding;gene_id=Bo6g072240;logic_me=brad_maker_pasa
C6	21446228	21703581	21554773	21559863	-	brad	gene	ID=gene:Bo6g072250;biotype=protein_coding;gene_id=Bo6g072250;logic_me=brad_maker_pasa
C6	21446228	21703581	21565161	21565827	-	brad	gene	ID=gene:Bo6g072260;biotype=protein_coding;gene_id=Bo6g072260;logic_me=brad_maker_pasa	AT1G79540	AT1G79540.1	Pentatricopeptide repeat (PPR) superfamily protein;(source:Araport11)	protein_coding
C6	21446228	21703581	21576997	21580506	-	brad	gene	ID=gene:Bo6g072270;biotype=protein_coding;gene_id=Bo6g072270;logic_me=brad_maker_pasa	AT3G56700	AT3G56700.1	Encodes a fatty-acyl-CoA reductase that is expressed in response to wounding.	protein_coding	FATTY ACID REDUCTASE 6 (FAR6)	FATTY ACID REDUCTASE 6 (FAR6); (ATFAR6)
C6	21446228	21703581	21602774	21604174	-	brad	gene	ID=gene:Bo6g072280;biotype=protein_coding;gene_id=Bo6g072280;logic_me=brad_maker_pasa
C6	21446228	21703581	21610238	21615089	-	brad	gene	ID=gene:Bo6g072290;biotype=protein_coding;gene_id=Bo6g072290;logic_me=brad_maker_pasa	ATCG01280	ATCG01280.1	Chloroplast Ycf2;(source:Araport11)	protein_coding	(YCF2.2)	(YCF2.2)
C6	21446228	21703581	21630142	21631618	+	brad	gene	ID=gene:Bo6g072300;biotype=protein_coding;gene_id=Bo6g072300;logic_me=brad_maker_pasa
C6	21446228	21703581	21639186	21642774	-	brad	gene	ID=gene:Bo6g072310;biotype=protein_coding;gene_id=Bo6g072310;logic_me=brad_maker_pasa
C6	21446228	21703581	21642798	21644265	-	brad	gene	ID=gene:Bo6g072320;biotype=protein_coding;gene_id=Bo6g072320;logic_me=brad_maker_pasa
C6	21446228	21703581	21650977	21651439	-	brad	gene	ID=gene:Bo6g072330;biotype=protein_coding;gene_id=Bo6g072330;logic_me=brad_maker_pasa	AT3G56710	AT3G56710.1	Sig1 binding protein; interacts with Sig1R4. As well as Sig1, SibI is imported into chloroplasts and its expression is light-dependent in mature chloroplasts.	protein_coding	SIGMA FACTOR BINDING PROTEIN 1 (SIB1)	SIGMA FACTOR BINDING PROTEIN 1 (SIB1)
C6	21446228	21703581	21672235	21673869	-	brad	gene	ID=gene:Bo6g072340;biotype=protein_coding;gene_id=Bo6g072340;logic_me=brad_maker_pasa	AT3G56750	AT3G56750.1	plant/protein;(source:Araport11)	protein_coding
C6	21446228	21703581	21675138	21676071	-	brad	gene	ID=gene:Bo6g072350;biotype=protein_coding;gene_id=Bo6g072350;logic_me=brad_maker_pasa	AT2G27030	AT2G27030.3	encodes a calmodulin that has higher affinity to kinesin-like calmodulin binding motor protein than CAM4 or CAM6. The mR is cell-to-cell mobile.	protein_coding	CALMODULIN 5 (CAM5)	CALMODULIN 5 (CAM5)
C6	21446228	21703581	21677298	21680061	-	brad	gene	ID=gene:Bo6g072360;biotype=protein_coding;gene_id=Bo6g072360;logic_me=brad_maker_pasa	AT3G56810	AT3G56810.1	hypothetical protein;(source:Araport11)	protein_coding
C6	21446228	21703581	21685438	21687762	-	brad	gene	ID=gene:Bo6g072370;biotype=protein_coding;gene_id=Bo6g072370;logic_me=brad_maker_pasa	AT3G56820	AT3G56820.1	RmlC-type cupin;(source:Araport11)	protein_coding
C6	21446228	21703581	21688573	21689789	-	brad	gene	ID=gene:Bo6g072380;biotype=protein_coding;gene_id=Bo6g072380;logic_me=brad_maker_pasa	AT3G56850	AT3G56850.1	Encodes an ABA-responsive element binding protein with a bZIP domain. Located in the nucleus and expressed in the embryo during seed maturation.	protein_coding	ABA-RESPONSIVE ELEMENT BINDING PROTEIN 3 (AREB3)	(DPBF3);ABA-RESPONSIVE ELEMENT BINDING PROTEIN 3 (AREB3)
C6	21446228	21703581	21692695	21694235	+	brad	gene	ID=gene:Bo6g072390;biotype=protein_coding;gene_id=Bo6g072390;logic_me=brad_maker_pasa	AT4G10780	AT4G10780.1	LRR and NB-ARC domains-containing disease resistance protein;(source:Araport11)	protein_coding
C6	21446228	21703581	21695816	21696792	-	brad	gene	ID=gene:Bo6g072400;biotype=protein_coding;gene_id=Bo6g072400;logic_me=brad_maker_pasa	AT3G56910	AT3G56910.1	Encodes PSRP5 (PLASTID-SPECIFIC 50S RIBOSOMAL PROTEIN 5). Functions in plastid translation.	protein_coding	PLASTID-SPECIFIC 50S RIBOSOMAL PROTEIN 5 (PSRP5)	PLASTID-SPECIFIC 50S RIBOSOMAL PROTEIN 5 (PSRP5)
C6	21446228	21703581	21699545	21701382	+	brad	gene	ID=gene:Bo6g072410;biotype=protein_coding;description=DHHC-type zinc finger family protein [Source:Projected from Arabidopsis	AT3G56930	AT3G56930.1	Protein S-acyl transferase 4 (PAT4). Mutants display defects in root hair elongation. Along with SCN1 , it may be involved in targeting of ROP2 to the plasma membrane.	protein_coding	PROTEIN S-ACYL TRANSFERASE 4 (PAT4)	PROTEIN S-ACYL TRANSFERASE 4 (PAT4)
C6	21746472	21832257	21752519	21752684	+	brad	gene	ID=gene:Bo6g072460;biotype=protein_coding;gene_id=Bo6g072460;logic_me=brad_maker_pasa
C6	21746472	21832257	21777499	21781112	+	brad	gene	ID=gene:Bo6g072470;biotype=protein_coding;gene_id=Bo6g072470;logic_me=brad_maker_pasa	AT3G56960	AT3G56960.1	Encodes a protein with phosphatidylinositol-4-phosphate 5-kise activity that plays a role in pollen tip growth. The enzyme localizes to the apical plasma membrane and adjacent cytosolic region of pollen tubes. Overexpression of this gene leads to increased deposition of pectin in the cell wall at the tip of the pollen tube and causes altered pollen tube morphology.	protein_coding	PHOSPHATIDYL INOSITOL MONOPHOSPHATE 5 KISE 4 (PIP5K4)	PHOSPHATIDYL INOSITOL MONOPHOSPHATE 5 KISE 4 (PIP5K4)
C6	21746472	21832257	21782469	21782910	-	brad	gene	ID=gene:Bo6g072480;biotype=protein_coding;gene_id=Bo6g072480;logic_me=brad_maker_pasa
C6	21746472	21832257	21784724	21786101	+	brad	gene	ID=gene:Bo6g072490;biotype=protein_coding;gene_id=Bo6g072490;logic_me=brad_maker_pasa
C6	21746472	21832257	21801740	21802593	-	brad	gene	ID=gene:Bo6g072500;biotype=protein_coding;gene_id=Bo6g072500;logic_me=brad_maker_pasa
C6	21746472	21832257	21810100	21810998	-	brad	gene	ID=gene:Bo6g072510;biotype=protein_coding;gene_id=Bo6g072510;logic_me=brad_maker_pasa	AT3G56970	AT3G56970.1	Encodes a member of the basic helix-loop-helix transcription factor family protein.	protein_coding	BASIC HELIX-LOOP-HELIX 38 (BHLH38)	BASIC HELIX-LOOP-HELIX 38 (BHLH38);OBP3-RESPONSIVE GENE 3 (ORG2); (BHLH038)
C6	21746472	21832257	21827124	21831258	-	brad	gene	ID=gene:Bo6g072520;biotype=protein_coding;gene_id=Bo6g072520;logic_me=brad_maker_pasa	AT3G56990	AT3G56990.1	embryo sac development arrest 7;(source:Araport11)	protein_coding	EMBRYO SAC DEVELOPMENT ARREST 7 (EDA7)	EMBRYO SAC DEVELOPMENT ARREST 7 (EDA7)
C7	21965177	23156391	21961696	21965766	+	brad	gene	ID=gene:Bo7g057840;biotype=protein_coding;gene_id=Bo7g057840;logic_me=brad_maker_pasa
C7	21965177	23156391	21979215	21979707	+	brad	gene	ID=gene:Bo7g057850;biotype=protein_coding;gene_id=Bo7g057850;logic_me=brad_maker_pasa	AT1G22570	AT1G22570.1	Major facilitator superfamily protein;(source:Araport11)	protein_coding
C7	21965177	23156391	21980358	21981105	-	brad	gene	ID=gene:Bo7g057860;biotype=protein_coding;gene_id=Bo7g057860;logic_me=brad_maker_pasa
C7	21965177	23156391	21983068	21985127	+	brad	gene	ID=gene:Bo7g057870;biotype=protein_coding;gene_id=Bo7g057870;logic_me=brad_maker_pasa	AT1G22550	AT1G22550.1	Tonoplast localized pH dependent, low affinity nitrogen transporter.In shoots, expressed in leaf veins and mesophyll. In roots, GUS activity was detected in root vascular stele. More highly expressed in roots.	protein_coding	(NPF5.16)	(NPF5.16)
C7	21965177	23156391	21990774	21993459	-	brad	gene	ID=gene:Bo7g057880;biotype=protein_coding;gene_id=Bo7g057880;logic_me=brad_maker_pasa	AT3G25860	AT3G25860.1	Encodes the dihydrolipoamide S-acetyltransferase subunit of the plastid Pyruvate Dehydrogese Complex (E2). Mutant has embryo defect.	protein_coding	(LTA2)	(LTA2);PLASTID E2 SUBUNIT OF PYRUVATE DECARBOXYLASE (PLE2)
C7	21965177	23156391	21995768	21997103	+	brad	gene	ID=gene:Bo7g057890;biotype=protein_coding;description=RING/U-box protein with domain of unknown function (DUF	AT1G22510	AT1G22510.2	E3 ubiquitin-protein ligase RNF170-like protein (DUF 1232);(source:Araport11)	protein_coding
C7	21965177	23156391	22001843	22003042	-	brad	gene	ID=gene:Bo7g057900;biotype=protein_coding;gene_id=Bo7g057900;logic_me=brad_maker_pasa	AT1G22500	AT1G22500.1	Gene encodes a putative C3HC4-type RING zinc finger factor. it is induced in response to light and ascorbate stimulus.	protein_coding	ARABIDOPSIS TOXICOS EN LEVADURA 15 (ATL15)	ARABIDOPSIS TOXICOS EN LEVADURA 15 (ATL15);ARABIDOPSIS THALIA ARABIDOPSIS TOXICOS EN LEVADURA 15 (AtATL15)
C7	21965177	23156391	22017836	22023896	-	brad	gene	ID=gene:Bo7g057910;biotype=protein_coding;gene_id=Bo7g057910;logic_me=brad_maker_pasa
C7	21965177	23156391	22034081	22036837	+	brad	gene	ID=gene:Bo7g057920;biotype=protein_coding;gene_id=Bo7g057920;logic_me=brad_maker_pasa
C7	21965177	23156391	22037193	22037465	-	maker	gene	ID=BOLEPAN_00005670;me=BOLEPAN_00005670;Alias=maker-jcf7180000375538_Broccoli-sp-gene-0.5;	AT1G04870	AT1G04870.2	Encodes a type I protein arginine methyltransferase based on the At1g04870.2 gene model. PRMT10 can catalyze the asymmetric dimethylation of arginine 3 on histone 4 and can also methylate myelin basic protein in vitro. Mutants lacking PRMT10 flower late due to defects in the autonomous pathway and they have elevated levels of FLC transcripts.	protein_coding	PROTEIN ARGININE METHYLTRANSFERASE 10 (PRMT10)	(ATPRMT10);PROTEIN ARGININE METHYLTRANSFERASE 10 (PRMT10)
C7	21965177	23156391	22037645	22038197	-	maker	gene	ID=BOLEPAN_00005671;me=BOLEPAN_00005671;Alias=maker-jcf7180000375538_Broccoli-sp-gene-0.4;
C7	21965177	23156391	22046939	22048447	+	brad	gene	ID=gene:Bo7g057930;biotype=protein_coding;gene_id=Bo7g057930;logic_me=brad_maker_pasa
C7	21965177	23156391	22061833	22062212	-	brad	gene	ID=gene:Bo7g057940;biotype=protein_coding;gene_id=Bo7g057940;logic_me=brad_maker_pasa
C7	21965177	23156391	22064092	22064960	+	brad	gene	ID=gene:Bo7g057950;biotype=protein_coding;gene_id=Bo7g057950;logic_me=brad_maker_pasa
C7	21965177	23156391	22073347	22073983	-	brad	gene	ID=gene:Bo7g057960;biotype=protein_coding;gene_id=Bo7g057960;logic_me=brad_maker_pasa
C7	21965177	23156391	22090349	22091675	+	brad	gene	ID=gene:Bo7g057970;biotype=protein_coding;gene_id=Bo7g057970;logic_me=brad_maker_pasa
C7	21965177	23156391	22102024	22103060	-	brad	gene	ID=gene:Bo7g057980;biotype=protein_coding;gene_id=Bo7g057980;logic_me=brad_maker_pasa
C7	21965177	23156391	22105290	22106565	-	brad	gene	ID=gene:Bo7g057990;biotype=protein_coding;gene_id=Bo7g057990;logic_me=brad_maker_pasa
C7	21965177	23156391	22118577	22119177	-	brad	gene	ID=gene:Bo7g058000;biotype=protein_coding;gene_id=Bo7g058000;logic_me=brad_maker_pasa	AT1G22440	AT1G22440.1	Zinc-binding alcohol dehydrogese family protein;(source:Araport11)	protein_coding
C7	21965177	23156391	22122059	22122799	-	brad	gene	ID=gene:Bo7g058010;biotype=protein_coding;gene_id=Bo7g058010;logic_me=brad_maker_pasa	AT4G22110	AT4G22110.1	GroES-like zinc-binding dehydrogese family protein;(source:Araport11)	protein_coding
C7	21965177	23156391	22123760	22129382	+	brad	gene	ID=gene:Bo7g058020;biotype=protein_coding;gene_id=Bo7g058020;logic_me=brad_maker_pasa
C7	21965177	23156391	22137997	22140987	+	brad	gene	ID=gene:Bo7g058030;biotype=protein_coding;gene_id=Bo7g058030;logic_me=brad_maker_pasa	AT2G20140	AT2G20140.1	Encodes one of the two RPT2 (26S proteasome subunit RPT2) paralogs: RPT2a (At4g29040) and RPT2b (At2g20140). RPT2b can not complement the rpt2a mutant phenotype. rpt2a rpt2b double mutants are embryo lethal.	protein_coding	REGULATORY PARTICLE AAA-ATPASE 2B (RPT2b)	REGULATORY PARTICLE AAA-ATPASE 2B (RPT2b)
C7	21965177	23156391	22143728	22144466	-	brad	gene	ID=gene:Bo7g058040;biotype=protein_coding;gene_id=Bo7g058040;logic_me=brad_maker_pasa
C7	21965177	23156391	22152835	22154106	-	brad	gene	ID=gene:Bo7g058050;biotype=protein_coding;gene_id=Bo7g058050;logic_me=brad_maker_pasa	AT1G78300	AT1G78300.1	G-box binding factor GF14 omega encoding a 14-3-3 protein The mR is cell-to-cell mobile.	protein_coding	GENERAL REGULATORY FACTOR 2 (GRF2)	GENERAL REGULATORY FACTOR 2 (GRF2);14-3-3 PROTEIN G-BOX FACTOR14 OMEGA (14-3-3OMEGA); (GF14 OMEGA)
C7	21965177	23156391	22161134	22170107	+	brad	gene	ID=gene:Bo7g058060;biotype=protein_coding;gene_id=Bo7g058060;logic_me=brad_maker_pasa
C7	21965177	23156391	22188412	22189400	-	brad	gene	ID=gene:Bo7g058070;biotype=protein_coding;gene_id=Bo7g058070;logic_me=brad_maker_pasa	AT3G13950	AT3G13950.1	ankyrin;(source:Araport11)	protein_coding
C7	21965177	23156391	22222285	22222690	+	brad	gene	ID=gene:Bo7g058080;biotype=protein_coding;gene_id=Bo7g058080;logic_me=brad_maker_pasa
C7	21965177	23156391	22241079	22243449	+	brad	gene	ID=gene:Bo7g058090;biotype=protein_coding;gene_id=Bo7g058090;logic_me=brad_maker_pasa
C7	21965177	23156391	22247146	22248990	+	brad	gene	ID=gene:Bo7g058100;biotype=protein_coding;gene_id=Bo7g058100;logic_me=brad_maker_pasa
C7	21965177	23156391	22254990	22255530	+	brad	gene	ID=gene:Bo7g058110;biotype=protein_coding;gene_id=Bo7g058110;logic_me=brad_maker_pasa	AT1G22400	AT1G22400.1	UDP-Glycosyltransferase superfamily protein;(source:Araport11)	protein_coding	(UGT85A1)	(UGT85A1);ARABIDOPSIS THALIA UDP-GLUCOSYL TRANSFERASE 85A1 (ATUGT85A1)
C7	21965177	23156391	22258230	22258735	-	brad	gene	ID=gene:Bo7g058120;biotype=protein_coding;gene_id=Bo7g058120;logic_me=brad_maker_pasa
C7	21965177	23156391	22259519	22260641	+	brad	gene	ID=gene:Bo7g058130;biotype=protein_coding;gene_id=Bo7g058130;logic_me=brad_maker_pasa	AT1G22360	AT1G22360.1	UDP-glucosyl transferase 85A2;(source:Araport11)	protein_coding	UDP-GLUCOSYL TRANSFERASE 85A2 (UGT85A2)	UDP-GLUCOSYL TRANSFERASE 85A2 (AtUGT85A2);UDP-GLUCOSYL TRANSFERASE 85A2 (UGT85A2)
C7	21965177	23156391	22260669	22260879	+	brad	gene	ID=gene:Bo7g058140;biotype=protein_coding;gene_id=Bo7g058140;logic_me=brad_maker_pasa
C7	21965177	23156391	22262141	22263228	+	brad	gene	ID=gene:Bo7g058150;me=UGT85A1;biotype=protein_coding;description=UDP-Glycosyltransferase superfamily protein [Source:TAIR%3BAcc:AT1G22400](projected from arabidopsis_thalia%2CAT1G22400);gene_id=Bo7g058150;logic_me=brad_maker_pasa
C7	21965177	23156391	22267780	22269995	+	brad	gene	ID=gene:Bo7g058160;me=AtUGT85A3;biotype=protein_coding;description=UDP-glucosyl transferase 85A3 [Source:TAIR%3BAcc:AT1G22380](projected from arabidopsis_thalia%2CAT1G22380);gene_id=Bo7g058160;logic_me=brad_maker_pasa	AT1G22380	AT1G22380.1	Encodes a putative UDP-glucosyl transferase. At1g22380 was initially identified as encoding the protein AAF87154, which has been classified as a bHLH protein (AtbHLH152). Subsequently it has been found that the AAF87154 protein appears to be encoded by the AT1G23970 genomic locus.	protein_coding	UDP-GLUCOSYL TRANSFERASE 85A3 (UGT85A3)	UDP-GLUCOSYL TRANSFERASE 85A3 (UGT85A3);UDP-GLUCOSYL TRANSFERASE 85A3 (AtUGT85A3)
C7	21965177	23156391	22279311	22281899	-	brad	gene	ID=gene:Bo7g058170;biotype=protein_coding;gene_id=Bo7g058170;logic_me=brad_maker_pasa
C7	21965177	23156391	22295335	22299376	+	brad	gene	ID=gene:Bo7g058180;biotype=protein_coding;gene_id=Bo7g058180;logic_me=brad_maker_pasa	AT1G22300	AT1G22300.1	Encodes a 14-3-3 protein. This protein is reported to interact with the BZR1 transcription factor involved in brassinosteroid sigling and may affect the nucleocytoplasmic shuttling of BZR1. Might act as a stabilization factor to mediate the oligomerization of REM on the plasma membrane.	protein_coding	GENERAL REGULATORY FACTOR 10 (GRF10)	GENERAL REGULATORY FACTOR 10 (GRF10); (GF14 EPSILON);14-3-3 PROTEIN G-BOX FACTOR14 EPSILON (14-3-3EPSILON)
C7	21965177	23156391	22300219	22301552	-	brad	gene	ID=gene:Bo7g058190;biotype=protein_coding;gene_id=Bo7g058190;logic_me=brad_maker_pasa	AT1G22280	AT1G22280.3	Encodes a phytochrome-associated protein, PAPP2C (phytochrome-associated protein phosphatase type 2C). PAPP2C interacts in the nucleus with phyA (phytochrome A) and phyB. Functions as a regulator of phytochrome-interacting factor PIF3 by dephosphorylating phytochromes in the nucleus.	protein_coding	PHYTOCHROME-ASSOCIATED PROTEIN PHOSPHATASE TYPE 2C (PAPP2C)	PHYTOCHROME-ASSOCIATED PROTEIN PHOSPHATASE TYPE 2C (PAPP2C)
C7	21965177	23156391	22309084	22309462	+	brad	gene	ID=gene:Bo7g058200;biotype=protein_coding;gene_id=Bo7g058200;logic_me=brad_maker_pasa	AT1G22270	AT1G22270.1	Encodes SMO2 (Small Organ 2). Modulates progression of cell division during organ growth.	protein_coding	TR METHYLTRANSFERASE 112B (TRM112B)	(ATTRM112B);TR METHYLTRANSFERASE 112B (TRM112B)
C7	21965177	23156391	22310430	22311121	-	brad	gene	ID=gene:Bo7g058210;biotype=protein_coding;gene_id=Bo7g058210;logic_me=brad_maker_pasa	AT1G22250	AT1G22250.1	hypothetical protein;(source:Araport11)	protein_coding
C7	21965177	23156391	22312762	22314023	-	brad	gene	ID=gene:Bo7g058220;biotype=protein_coding;gene_id=Bo7g058220;logic_me=brad_maker_pasa
C7	21965177	23156391	22314481	22316013	-	brad	gene	ID=gene:Bo7g058230;biotype=protein_coding;gene_id=Bo7g058230;logic_me=brad_maker_pasa
C7	21965177	23156391	22318096	22318408	+	brad	gene	ID=gene:Bo7g058240;biotype=protein_coding;gene_id=Bo7g058240;logic_me=brad_maker_pasa	AT4G32050	AT4G32050.1	neurochondrin family protein;(source:Araport11)	protein_coding
C7	21965177	23156391	22318892	22319108	+	brad	gene	ID=gene:Bo7g058250;biotype=protein_coding;gene_id=Bo7g058250;logic_me=brad_maker_pasa
C7	21965177	23156391	22322377	22324006	-	brad	gene	ID=gene:Bo7g058260;biotype=protein_coding;gene_id=Bo7g058260;logic_me=brad_maker_pasa
C7	21965177	23156391	22329378	22330916	-	brad	gene	ID=gene:Bo7g058270;biotype=protein_coding;gene_id=Bo7g058270;logic_me=brad_maker_pasa
C7	21965177	23156391	22342124	22343136	+	brad	gene	ID=gene:Bo7g058280;biotype=protein_coding;gene_id=Bo7g058280;logic_me=brad_maker_pasa	AT1G79090	AT1G79090.1	Encodes a component of the mR decapping machinery that is found in complexes with and is phosphorylated by MPK4. The protein can be found in P-bodies after treatment with PAMPs. Pat1 mutants exhibit dwarfism and de-repressed immunity dependent on the immune receptor SUMM2. The pat1 constitutive defense phenotype is suppressed by summ2 such that pat1 summ2 mutants display a wild-type phenotype in …	protein_coding	ARABIDOPSIS HOMOLOG OF YEAST PAT1 (PAT1)	ARABIDOPSIS HOMOLOG OF YEAST PAT1 (PAT1)
C7	21965177	23156391	22344307	22345090	-	brad	gene	ID=gene:Bo7g058290;biotype=protein_coding;gene_id=Bo7g058290;logic_me=brad_maker_pasa
C7	21965177	23156391	22347829	22348786	-	brad	gene	ID=gene:Bo7g058300;biotype=protein_coding;gene_id=Bo7g058300;logic_me=brad_maker_pasa	AT1G22220	AT1G22220.1	F-box family protein;(source:Araport11)	protein_coding	AUXIN UP-REGULATED F-BOX PROTEIN 2 (AUF2)	AUXIN UP-REGULATED F-BOX PROTEIN 2 (AUF2)
C7	21965177	23156391	22390073	22391736	-	brad	gene	ID=gene:Bo7g058310;biotype=protein_coding;gene_id=Bo7g058310;logic_me=brad_maker_pasa	AT2G39490	AT2G39490.1	F-box family protein;(source:Araport11)	protein_coding
C7	21965177	23156391	22396503	22398921	+	brad	gene	ID=gene:Bo7g058320;biotype=protein_coding;gene_id=Bo7g058320;logic_me=brad_maker_pasa
C7	21965177	23156391	22401859	22402194	-	brad	gene	ID=gene:Bo7g058330;biotype=protein_coding;gene_id=Bo7g058330;logic_me=brad_maker_pasa	AT3G49030	AT3G49030.1	FBD, F-box and Leucine Rich Repeat domains containing protein;(source:Araport11)	protein_coding
C7	21965177	23156391	22422569	22424304	+	brad	gene	ID=gene:Bo7g059330;biotype=protein_coding;gene_id=Bo7g059330;logic_me=brad_maker_pasa	AT5G06140	AT5G06140.1	Homolog of yeast retromer subunit VPS5. Part of a retromer-like protein complex involved in endosome to lysosome protein transport. In roots it co-localizes with the PIN2 auxin efflux carrier. Involved in endocytic sorting of membrane proteins including PIN2, BOR1 and BRI1.	protein_coding	SORTING NEXIN 1 (SNX1)	ARABIDOPSIS THALIA SORTING NEXIN 1 (ATSNX1);SORTING NEXIN 1 (SNX1)
C7	21965177	23156391	22427143	22428068	-	brad	gene	ID=gene:Bo7g059340;biotype=protein_coding;gene_id=Bo7g059340;logic_me=brad_maker_pasa	AT2G40660	AT2G40660.1	Nucleic acid-binding, OB-fold-like protein;(source:Araport11)	protein_coding
C7	21965177	23156391	22440766	22442369	-	brad	gene	ID=gene:Bo7g059350;biotype=protein_coding;gene_id=Bo7g059350;logic_me=brad_maker_pasa	AT1G75990	AT1G75990.1	PAM domain (PCI/PINT associated module) protein;(source:Araport11)	protein_coding
C7	21965177	23156391	22445045	22445243	+	brad	gene	ID=gene:Bo7g059360;biotype=protein_coding;gene_id=Bo7g059360;logic_me=brad_maker_pasa
C7	21965177	23156391	22448806	22449871	-	brad	gene	ID=gene:Bo7g059370;biotype=protein_coding;gene_id=Bo7g059370;logic_me=brad_maker_pasa
C7	21965177	23156391	22453246	22453474	+	brad	gene	ID=gene:Bo7g059380;biotype=protein_coding;gene_id=Bo7g059380;logic_me=brad_maker_pasa
C7	21965177	23156391	22455506	22455692	+	brad	gene	ID=gene:Bo7g059390;biotype=protein_coding;description=unknown protein%3B Has 9 Blast hits to 9
C7	21965177	23156391	22463447	22464075	+	brad	gene	ID=gene:Bo7g059400;biotype=protein_coding;gene_id=Bo7g059400;logic_me=brad_maker_pasa	AT1G21500	AT1G21500.1	hypothetical protein;(source:Araport11)	protein_coding
C7	21965177	23156391	22491957	22493610	-	brad	gene	ID=gene:Bo7g059410;biotype=protein_coding;gene_id=Bo7g059410;logic_me=brad_maker_pasa	AT1G21450	AT1G21450.1	Encodes a scarecrow-like protein (SCL1). Member of GRAS gene family. The mR is cell-to-cell mobile.	protein_coding	SCARECROW-LIKE 1 (SCL1)	SCARECROW-LIKE 1 (SCL1)
C7	21965177	23156391	22497517	22498018	+	brad	gene	ID=gene:Bo7g059420;biotype=protein_coding;gene_id=Bo7g059420;logic_me=brad_maker_pasa
C7	21965177	23156391	22499061	22501123	+	brad	gene	ID=gene:Bo7g059430;biotype=protein_coding;gene_id=Bo7g059430;logic_me=brad_maker_pasa	AT1G21380	AT1G21380.1	Target of Myb protein 1;(source:Araport11)	protein_coding
C7	21965177	23156391	22505708	22508007	-	brad	gene	ID=gene:Bo7g059440;biotype=protein_coding;gene_id=Bo7g059440;logic_me=brad_maker_pasa	AT1G21360	AT1G21360.1	glycolipid transfer protein 2;(source:Araport11)	protein_coding	GLYCOLIPID TRANSFER PROTEIN 2 (GLTP2)	GLYCOLIPID TRANSFER PROTEIN 2 (GLTP2)
C7	21965177	23156391	22519991	22521115	-	brad	gene	ID=gene:Bo7g059450;biotype=protein_coding;gene_id=Bo7g059450;logic_me=brad_maker_pasa
C7	21965177	23156391	22530429	22531212	-	brad	gene	ID=gene:Bo7g059460;biotype=protein_coding;gene_id=Bo7g059460;logic_me=brad_maker_pasa	AT1G21340	AT1G21340.1	Dof-type zinc finger D-binding family protein;(source:Araport11)	protein_coding
C7	21965177	23156391	22534061	22535143	-	brad	gene	ID=gene:Bo7g059470;biotype=protein_coding;gene_id=Bo7g059470;logic_me=brad_maker_pasa
C7	21965177	23156391	22540174	22542336	-	brad	gene	ID=gene:Bo7g059480;biotype=protein_coding;gene_id=Bo7g059480;logic_me=brad_maker_pasa
C7	21965177	23156391	22547709	22549496	+	brad	gene	ID=gene:Bo7g059490;biotype=protein_coding;gene_id=Bo7g059490;logic_me=brad_maker_pasa
C7	21965177	23156391	22563713	22567765	+	brad	gene	ID=gene:Bo7g059500;biotype=protein_coding;gene_id=Bo7g059500;logic_me=brad_maker_pasa
C7	21965177	23156391	22580667	22580931	+	brad	gene	ID=gene:Bo7g059510;biotype=protein_coding;description=unknown protein%3B Has 30201 Blast hits to 17322
C7	21965177	23156391	22584738	22585443	+	brad	gene	ID=gene:Bo7g059520;biotype=protein_coding;gene_id=Bo7g059520;logic_me=brad_maker_pasa
C7	21965177	23156391	22593289	22594595	+	brad	gene	ID=gene:Bo7g059530;biotype=protein_coding;gene_id=Bo7g059530;logic_me=brad_maker_pasa	AT1G21320	AT1G21320.1	nucleic acid/nucleotide binding protein;(source:Araport11)	protein_coding	(NSRB)	(NSRB)
C7	21965177	23156391	22607740	22611012	-	brad	gene	ID=gene:Bo7g059540;biotype=protein_coding;gene_id=Bo7g059540;logic_me=brad_maker_pasa
C7	21965177	23156391	22629112	22630363	+	brad	gene	ID=gene:Bo7g059550;biotype=protein_coding;gene_id=Bo7g059550;logic_me=brad_maker_pasa
C7	21965177	23156391	22632377	22634745	-	brad	gene	ID=gene:Bo7g059560;biotype=protein_coding;gene_id=Bo7g059560;logic_me=brad_maker_pasa	AT1G21270	AT1G21270.1	cytoplasmic serine/threonine protein kise induced by salicylic acid. mutant plants exhibit a loss of cell expansion and dependence on sugars and salts for seedling growth, affecting the expression and activity of vacuolar invertase.	protein_coding	WALL-ASSOCIATED KISE 2 (WAK2)	WALL-ASSOCIATED KISE 2 (WAK2)
C7	21965177	23156391	22635877	22638304	-	brad	gene	ID=gene:Bo7g059570;me=WAK4;biotype=protein_coding;description=wall associated kise 4 [Source:TAIR%3BAcc:AT1G21210](projected from arabidopsis_thalia%2CAT1G21210);gene_id=Bo7g059570;logic_me=brad_maker_pasa	AT1G21210	AT1G21210.1	cell wall-associated ser/thr kise involved in cell elongation and lateral root development	protein_coding	WALL ASSOCIATED KISE 4 (WAK4)	WALL ASSOCIATED KISE 4 (WAK4)
C7	21965177	23156391	22639303	22640178	-	brad	gene	ID=gene:Bo7g059580;biotype=protein_coding;gene_id=Bo7g059580;logic_me=brad_maker_pasa	AT1G21200	AT1G21200.1	sequence-specific D binding transcription factor;(source:Araport11)	protein_coding
C7	21965177	23156391	22656366	22658576	-	brad	gene	ID=gene:Bo7g059590;biotype=protein_coding;gene_id=Bo7g059590;logic_me=brad_maker_pasa	AT1G21140	AT1G21140.1	The gene encodes nodulin-like1 whose transcript abundance was repressed under conditions of Fe-deficient growth.	protein_coding	VACUOLAR IRON TRANSPORTER-LIKE 1 (VTL1)	VACUOLAR IRON TRANSPORTER-LIKE 1 (VTL1); (ATVTL1)
C7	21965177	23156391	22667170	22668715	+	brad	gene	ID=gene:Bo7g059600;biotype=protein_coding;gene_id=Bo7g059600;logic_me=brad_maker_pasa
C7	21965177	23156391	22683471	22684105	+	brad	gene	ID=gene:Bo7g059610;biotype=protein_coding;gene_id=Bo7g059610;logic_me=brad_maker_pasa
C7	21965177	23156391	22687592	22688243	-	brad	gene	ID=gene:Bo7g059620;biotype=protein_coding;gene_id=Bo7g059620;logic_me=brad_maker_pasa	AT5G62550	AT5G62550.1	microtubule-associated futsch-like protein;(source:Araport11)	protein_coding
C7	21965177	23156391	22691148	22692766	+	brad	gene	ID=gene:Bo7g059630;biotype=protein_coding;gene_id=Bo7g059630;logic_me=brad_maker_pasa
C7	21965177	23156391	22694962	22697705	+	brad	gene	ID=gene:Bo7g059640;biotype=protein_coding;gene_id=Bo7g059640;logic_me=brad_maker_pasa
C7	21965177	23156391	22698915	22700229	+	brad	gene	ID=gene:Bo7g059650;biotype=protein_coding;gene_id=Bo7g059650;logic_me=brad_maker_pasa
C7	21965177	23156391	22700840	22701701	-	brad	gene	ID=gene:Bo7g059660;biotype=protein_coding;gene_id=Bo7g059660;logic_me=brad_maker_pasa
C7	21965177	23156391	22704262	22705554	+	brad	gene	ID=gene:Bo7g059670;biotype=protein_coding;gene_id=Bo7g059670;logic_me=brad_maker_pasa
C7	21965177	23156391	22712117	22713412	+	brad	gene	ID=gene:Bo7g059680;biotype=protein_coding;gene_id=Bo7g059680;logic_me=brad_maker_pasa	AT1G21100	AT1G21100.1	O-methyltransferase family protein;(source:Araport11)	protein_coding	INDOLE GLUCOSINOLATE O-METHYLTRANSFERASE 1 (IGMT1)	INDOLE GLUCOSINOLATE O-METHYLTRANSFERASE 1 (IGMT1)
C7	21965177	23156391	22714870	22716280	-	brad	gene	ID=gene:Bo7g059690;biotype=protein_coding;gene_id=Bo7g059690;logic_me=brad_maker_pasa	AT1G21090	AT1G21090.1	Cupredoxin superfamily protein;(source:Araport11)	protein_coding
C7	21965177	23156391	22722690	22724102	+	brad	gene	ID=gene:Bo7g059700;biotype=protein_coding;gene_id=Bo7g059700;logic_me=brad_maker_pasa	AT1G21080	AT1G21080.3	DJ heat shock N-termil domain-containing protein;(source:Araport11)	protein_coding
C7	21965177	23156391	22735120	22735873	-	brad	gene	ID=gene:Bo7g059710;biotype=protein_coding;gene_id=Bo7g059710;logic_me=brad_maker_pasa	AT1G21050	AT1G21050.1	MIZU-KUSSEI-like protein (Protein of unknown function, DUF617);(source:Araport11)	protein_coding
C7	21965177	23156391	22762025	22762649	-	brad	gene	ID=gene:Bo7g059720;biotype=protein_coding;gene_id=Bo7g059720;logic_me=brad_maker_pasa	AT1G21010	AT1G21010.1	PADRE proteinup-regulated after infection by S. sclerotiorun.	protein_coding
C7	21965177	23156391	22776621	22777041	+	brad	gene	ID=gene:Bo7g059730;biotype=protein_coding;gene_id=Bo7g059730;logic_me=brad_maker_pasa
C7	21965177	23156391	22781064	22781439	-	brad	gene	ID=gene:Bo7g059740;biotype=protein_coding;gene_id=Bo7g059740;logic_me=brad_maker_pasa	AT4G11260	AT4G11260.1	Functions in plant disease resistance sigling, SCF(TIR1) mediated degradation of Aux/IAA proteins and HSP90 mediated degradation of R resistance proteins. AtSGT1a and AtSGT1b are functiolly redundant in the resistance to pathogenes. AtSGT1b was more highly expressed than AtSGT1. The N-termil TPR domain of AtSGT1a reduces the steady-state level of Arabidopsis SGT1 proteins whereas the same domain …	protein_coding	(SGT1B)	(SGT1B);ENHANCED DOWNY MILDEW 1 (EDM1); (RPR1); (ATSGT1B);ENHANCER OF TIR1-1 AUXIN RESISTANCE 3 (ETA3)
C7	21965177	23156391	22786884	22788027	-	brad	gene	ID=gene:Bo7g059750;biotype=protein_coding;gene_id=Bo7g059750;logic_me=brad_maker_pasa	AT1G21000	AT1G21000.1	PLATZ transcription factor family protein;(source:Araport11)	protein_coding	(PLATZ1)	(PLATZ1)
C7	21965177	23156391	22799663	22800799	-	brad	gene	ID=gene:Bo7g059760;biotype=protein_coding;gene_id=Bo7g059760;logic_me=brad_maker_pasa
C7	21965177	23156391	22823112	22823929	-	brad	gene	ID=gene:Bo7g059770;biotype=protein_coding;gene_id=Bo7g059770;logic_me=brad_maker_pasa
C7	21965177	23156391	22832420	22834478	+	brad	gene	ID=gene:Bo7g059780;biotype=protein_coding;gene_id=Bo7g059780;logic_me=brad_maker_pasa	AT5G02450	AT5G02450.1	Ribosomal protein L36e family protein;(source:Araport11)	protein_coding
C7	21965177	23156391	22838487	22838697	-	brad	gene	ID=gene:Bo7g059790;biotype=protein_coding;gene_id=Bo7g059790;logic_me=brad_maker_pasa
C7	21965177	23156391	22840861	22841625	-	brad	gene	ID=gene:Bo7g059800;biotype=protein_coding;gene_id=Bo7g059800;logic_me=brad_maker_pasa
C7	21965177	23156391	22847947	22848163	-	brad	gene	ID=gene:Bo7g059810;biotype=protein_coding;gene_id=Bo7g059810;logic_me=brad_maker_pasa
C7	21965177	23156391	22868977	22869187	-	brad	gene	ID=gene:Bo7g059820;biotype=protein_coding;gene_id=Bo7g059820;logic_me=brad_maker_pasa	AT1G21528	AT1G21528.1	hypothetical protein;(source:Araport11)	protein_coding
C7	21965177	23156391	22888025	22893649	+	brad	gene	ID=gene:Bo7g059830;biotype=protein_coding;gene_id=Bo7g059830;logic_me=brad_maker_pasa	AT1G21630	AT1G21630.2	TPLATE Adaptor complex subunit.	protein_coding	ARABIDOPSIS THALIA EH DOMAIN CONTAINING PROTEIN 2 (ATEH2)	ARABIDOPSIS THALIA EH DOMAIN CONTAINING PROTEIN 2 (ATEH2)
C7	21965177	23156391	22894961	22895882	+	brad	gene	ID=gene:Bo7g059840;biotype=protein_coding;gene_id=Bo7g059840;logic_me=brad_maker_pasa	AT1G77350	AT1G77350.1	keratinocyte-associated-like protein;(source:Araport11)	protein_coding
C7	21965177	23156391	22900402	22903053	+	brad	gene	ID=gene:Bo7g059850;biotype=protein_coding;gene_id=Bo7g059850;logic_me=brad_maker_pasa	AT1G21660	AT1G21660.1	Chaperone DJ-domain superfamily protein;(source:Araport11)	protein_coding	AUXILIN-LIKE3 (AUXILIN-LIKE3)	AUXILIN-LIKE3 (AUXILIN-LIKE3)
C7	21965177	23156391	22904048	22904663	+	brad	gene	ID=gene:Bo7g059860;biotype=protein_coding;gene_id=Bo7g059860;logic_me=brad_maker_pasa	AT1G21695	AT1G21695.1	hydroxyproline-rich glycoprotein family protein;(source:Araport11)	protein_coding
C7	21965177	23156391	22906379	22907985	+	brad	gene	ID=gene:Bo7g059870;biotype=protein_coding;gene_id=Bo7g059870;logic_me=brad_maker_pasa	AT1G21720	AT1G21720.1	20S proteasome beta subunit PBC1 truncated protein (PBC1)	protein_coding	PROTEASOME BETA SUBUNIT C1 (PBC1)	PROTEASOME BETA SUBUNIT C1 (PBC1)
C7	21965177	23156391	22909123	22909294	+	brad	gene	ID=gene:Bo7g059880;biotype=protein_coding;gene_id=Bo7g059880;logic_me=brad_maker_pasa
C7	21965177	23156391	22910028	22912489	+	brad	gene	ID=gene:Bo7g059890;biotype=protein_coding;gene_id=Bo7g059890;logic_me=brad_maker_pasa	AT1G21750	AT1G21750.1	Encodes a protein disulfide isomerase-like (PDIL) protein, a member of a multigene family within the thioredoxin (TRX) superfamily; isoform contains non-consensus GA donor splice site at intron 9. Transcript levels for this gene are up-regulated in response to three different chemical inducers of ER stress (dithiothreitol, beta-mercaptoethanol, and tunicamycin). Neither AtIRE1-2 nor AtbZIP60 appe…	protein_coding	PDI-LIKE 1-1 (PDIL1-1)	PDI-LIKE 1-1 (ATPDIL1-1);PDI-LIKE 1-1 (PDIL1-1);PROTEIN DISULFIDE ISOMERASE 5 (PDI5);ARABIDOPSIS THALIA PROTEIN DISULFIDE ISOMERASE 5 (ATPDI5)
C7	21965177	23156391	22918000	22918623	+	brad	gene	ID=gene:Bo7g059900;biotype=protein_coding;gene_id=Bo7g059900;logic_me=brad_maker_pasa
C7	21965177	23156391	22932694	22933786	-	brad	gene	ID=gene:Bo7g059910;biotype=protein_coding;gene_id=Bo7g059910;logic_me=brad_maker_pasa	AT1G21830	AT1G21830.1	hypothetical protein;(source:Araport11)	protein_coding
C7	21965177	23156391	22937501	22938817	+	brad	gene	ID=gene:Bo7g059920;biotype=protein_coding;gene_id=Bo7g059920;logic_me=brad_maker_pasa
C7	21965177	23156391	22971256	22976197	-	brad	gene	ID=gene:Bo7g059930;biotype=protein_coding;gene_id=Bo7g059930;logic_me=brad_maker_pasa
C7	21965177	23156391	22986653	22988197	-	brad	gene	ID=gene:Bo7g059940;biotype=protein_coding;gene_id=Bo7g059940;logic_me=brad_maker_pasa
C7	21965177	23156391	23008812	23009929	-	brad	gene	ID=gene:Bo7g059950;biotype=protein_coding;gene_id=Bo7g059950;logic_me=brad_maker_pasa
C7	21965177	23156391	23020993	23023164	-	brad	gene	ID=gene:Bo7g059960;biotype=protein_coding;gene_id=Bo7g059960;logic_me=brad_maker_pasa	AT1G21890	AT1G21890.1	nodulin MtN21-like transporter family protein	protein_coding	USUALLY MULTIPLE ACIDS MOVE IN AND OUT TRANSPORTERS 19 (UMAMIT19)	USUALLY MULTIPLE ACIDS MOVE IN AND OUT TRANSPORTERS 19 (UMAMIT19)
C7	21965177	23156391	23069402	23070967	+	brad	gene	ID=gene:Bo7g059970;biotype=protein_coding;gene_id=Bo7g059970;logic_me=brad_maker_pasa
C7	21965177	23156391	23074335	23074668	+	brad	gene	ID=gene:Bo7g059980;biotype=protein_coding;gene_id=Bo7g059980;logic_me=brad_maker_pasa
C7	21965177	23156391	23080034	23080706	+	brad	gene	ID=gene:Bo7g059990;biotype=protein_coding;gene_id=Bo7g059990;logic_me=brad_maker_pasa	AT1G21910	AT1G21910.1	encodes a member of the DREB subfamily A-5 of ERF/AP2 transcription factor family. The protein contains one AP2 domain. There are 15 members in this subfamily including RAP2.1, RAP2.9 and RAP2.10.	protein_coding	DEHYDRATION RESPONSE ELEMENT-BINDING PROTEIN 26 (DREB26)	DEHYDRATION RESPONSE ELEMENT-BINDING PROTEIN 26 (DREB26)
C7	21965177	23156391	23099207	23100337	+	brad	gene	ID=gene:Bo7g060000;biotype=protein_coding;gene_id=Bo7g060000;logic_me=brad_maker_pasa
C7	21965177	23156391	23101341	23103809	-	brad	gene	ID=gene:Bo7g060010;biotype=protein_coding;gene_id=Bo7g060010;logic_me=brad_maker_pasa
C7	21965177	23156391	23103910	23104306	-	brad	gene	ID=gene:Bo7g060020;biotype=protein_coding;gene_id=Bo7g060020;logic_me=brad_maker_pasa
C7	21965177	23156391	23109170	23110525	-	brad	gene	ID=gene:Bo7g060030;biotype=protein_coding;gene_id=Bo7g060030;logic_me=brad_maker_pasa	AT1G21920	AT1G21920.1	MRF1 is related to SET7/9 proteins but contains an atypical SET domain. It is expressed in phloem and mutants have a weak late flowering phenotype. Phosphatidylinositol 4-phosphate 5-kise (PIP5K) enzyme family member.	protein_coding	MORN-MOTIF REPEAT PROTEIN REGULATING FLOWERING 1 ( (MRF1)	MORN-MOTIF REPEAT PROTEIN REGULATING FLOWERING 1 ( (MRF1)
C7	21965177	23156391	23118585	23121182	+	brad	gene	ID=gene:Bo7g060040;biotype=protein_coding;gene_id=Bo7g060040;logic_me=brad_maker_pasa	AT3G42150	AT3G42150.2	transmembrane protein;(source:Araport11)	protein_coding
C7	21965177	23156391	23126849	23131125	-	brad	gene	ID=gene:Bo7g060050;biotype=protein_coding;gene_id=Bo7g060050;logic_me=brad_maker_pasa	AT1G21970	AT1G21970.1	Transcriptiol activator of genes required for both embryo maturation and cellular differentiation. Sequence is similar to HAP3 subunit of the CCAAT-box binding factor. HAP3 subunit is divided into three domains: an amino-termil A domain, a central B domain, and a carboxyl-termil C domain. LEC1 shared high similarity with other HAP3 homologs only in central, B domain. LEC1 is required for the spec…	protein_coding	LEAFY COTYLEDON 1 (LEC1)	LEAFY COTYLEDON 1 (LEC1);EMBRYO DEFECTIVE 212 (EMB 212); (AtLEC1);NUCLEAR FACTOR Y, SUBUNIT B9 (NF-YB9);EMBRYO DEFECTIVE 212 (EMB212)
C9	45808686	46101192	45821582	45822805	-	brad	gene	ID=gene:Bo9g142300;biotype=protein_coding;gene_id=Bo9g142300;logic_me=brad_maker_pasa	AT1G17760	AT1G17760.1	Encodes a homolog of the mammalian protein CstF77, a polyadenylation factor subunit. R 3&#8242;-end?processing factor of antisense FLC transcript. Mediates silencing of the floral repressor gene FLC. Member of CstF complex.	protein_coding	(CSTF77)	(CSTF77);ARABIDOPSIS THALIA CLEAVAGE STIMULATION FACTOR 77 (ATCSTF77)
C9	45808686	46101192	45834600	45839881	-	brad	gene	ID=gene:Bo9g142310;biotype=protein_coding;gene_id=Bo9g142310;logic_me=brad_maker_pasa
C9	45808686	46101192	45854516	45854978	-	maker	gene	ID=BOLEPAN_00006523;me=BOLEPAN_00006523;Alias=augustus_masked-jcf7180001348534_Macrocarpa-processed-gene-0.0;	AT3G28223	AT3G28223.1	F-box family protein;(source:Araport11)	protein_coding
C9	45808686	46101192	45867524	45867686	+	brad	gene	ID=gene:Bo9g142320;biotype=protein_coding;gene_id=Bo9g142320;logic_me=brad_maker_pasa
C9	45808686	46101192	45883953	45885963	+	brad	gene	ID=gene:Bo9g142330;biotype=protein_coding;gene_id=Bo9g142330;logic_me=brad_maker_pasa	AT5G60270	AT5G60270.1	Concavalin A-like lectin protein kise family protein;(source:Araport11)	protein_coding	L-TYPE LECTIN RECEPTOR KISE I.7 (LECRK-I.7)	L-TYPE LECTIN RECEPTOR KISE I.7 (LECRK-I.7)
C9	45808686	46101192	45887282	45889277	+	brad	gene	ID=gene:Bo9g142340;biotype=protein_coding;description=Concavalin A-like lectin protein kise family protein [Source:TAIR%3BAcc:AT5G60280](projected	AT5G60280	AT5G60280.1	Plasma membrane localized receptor kise. Binds D+ and induces expression of disease resistance genes.	protein_coding	L-TYPE LECTIN RECEPTOR KISE I.8 (LECRK-I.8)	L-TYPE LECTIN RECEPTOR KISE I.8 (LECRK-I.8)
C9	45808686	46101192	45903910	45906052	+	brad	gene	ID=gene:Bo9g142350;biotype=protein_coding;gene_id=Bo9g142350;logic_me=brad_maker_pasa	AT5G60300	AT5G60300.3	Encodes a legume-type lectin receptor kise that is structurally distinct from the mammalian extracellular ATP receptors and acts as an extracellular ATP receptor in Arabidopsis. Extracellular ATP acts as a damage-associated molecular pattern in plants, and its sigling through P2K1 is important for mounting an effective defense response against various pathogenic microorganisms. It also plays a ro…	protein_coding	L-TYPE LECTIN RECEPTOR KISE I.9 (LecRK-I.9)	(P2K1);DOES NOT RESPOND TO NUCLEOTIDES 1 (DORN1);L-TYPE LECTIN RECEPTOR KISE I.9 (LecRK-I.9)
C9	45808686	46101192	45915514	45916007	+	brad	gene	ID=gene:Bo9g142360;biotype=protein_coding;gene_id=Bo9g142360;logic_me=brad_maker_pasa	AT5G60310	AT5G60310.1	Concavalin A-like lectin protein kise family protein;(source:Araport11)	protein_coding	L-TYPE LECTIN RECEPTOR KISE I.10 (LECRK-I.10)	L-TYPE LECTIN RECEPTOR KISE I.10 (LECRK-I.10)
C9	45808686	46101192	45921035	45921374	+	brad	gene	ID=gene:Bo9g142370;biotype=protein_coding;gene_id=Bo9g142370;logic_me=brad_maker_pasa
C9	45808686	46101192	45923842	45925741	+	brad	gene	ID=gene:Bo9g142380;biotype=protein_coding;gene_id=Bo9g142380;logic_me=brad_maker_pasa
C9	45808686	46101192	45925949	45927236	-	maker	gene	ID=BOLEPAN_00002101;me=BOLEPAN_00002101;Alias=sp_masked-jcf7180000696663_Cabbage1-processed-gene-0.0;
C9	45808686	46101192	45934412	45936527	+	brad	gene	ID=gene:Bo9g142390;biotype=protein_coding;gene_id=Bo9g142390;logic_me=brad_maker_pasa
C9	45808686	46101192	45944124	45945614	+	brad	gene	ID=gene:Bo9g142400;biotype=protein_coding;gene_id=Bo9g142400;logic_me=brad_maker_pasa
C9	45808686	46101192	45951574	45952087	+	brad	gene	ID=gene:Bo9g142410;biotype=protein_coding;gene_id=Bo9g142410;logic_me=brad_maker_pasa	AT5G52050	AT5G52050.1	MATE efflux family protein;(source:Araport11)	protein_coding	DETOXIFICATION EFFLUX CARRIER 50 (DTX50)	(ATDTX50);DETOXIFICATION EFFLUX CARRIER 50 (DTX50)
C9	45808686	46101192	45955356	45956268	+	brad	gene	ID=gene:Bo9g142420;biotype=protein_coding;gene_id=Bo9g142420;logic_me=brad_maker_pasa
C9	45808686	46101192	45971501	45972416	+	brad	gene	ID=gene:Bo9g142430;biotype=protein_coding;gene_id=Bo9g142430;logic_me=brad_maker_pasa
C9	45808686	46101192	45982484	45983335	+	brad	gene	ID=gene:Bo9g142440;biotype=protein_coding;gene_id=Bo9g142440;logic_me=brad_maker_pasa
C9	45808686	46101192	45988415	45989318	+	brad	gene	ID=gene:Bo9g142450;biotype=protein_coding;gene_id=Bo9g142450;logic_me=brad_maker_pasa
C9	45808686	46101192	45991226	45991889	+	brad	gene	ID=gene:Bo9g142460;biotype=protein_coding;gene_id=Bo9g142460;logic_me=brad_maker_pasa
C9	45808686	46101192	46000376	46002138	+	maker	gene	ID=BOLEPAN_00002056;me=BOLEPAN_00002056;Alias=sp_masked-jcf7180000696533_Cabbage1-processed-gene-0.1;	AT4G23570	AT4G23570.3	Closely related to SGT1B, may function in SCF(TIR1) mediated protein degradation. AtSGT1a and AtSGT1b are functiolly redundant in the resistance to pathogenes. AtSGT1b was more highly expressed than AtSGT1. The N-termil TPR domain of AtSGT1a reduces the steady-state level of Arabidopsis SGT1 proteins whereas the same domain from AtSGT1b enhances SGT1 accumulation. The TPR domain is dispensable fo…	protein_coding	(SGT1A)	(SGT1A)
C9	45808686	46101192	46002506	46004501	+	brad	gene	ID=gene:Bo9g142470;biotype=protein_coding;gene_id=Bo9g142470;logic_me=brad_maker_pasa	AT5G60300	AT5G60300.3	Encodes a legume-type lectin receptor kise that is structurally distinct from the mammalian extracellular ATP receptors and acts as an extracellular ATP receptor in Arabidopsis. Extracellular ATP acts as a damage-associated molecular pattern in plants, and its sigling through P2K1 is important for mounting an effective defense response against various pathogenic microorganisms. It also plays a ro…	protein_coding	L-TYPE LECTIN RECEPTOR KISE I.9 (LecRK-I.9)	(P2K1);DOES NOT RESPOND TO NUCLEOTIDES 1 (DORN1);L-TYPE LECTIN RECEPTOR KISE I.9 (LecRK-I.9)
C9	45808686	46101192	46005385	46005847	-	brad	gene	ID=gene:Bo9g142480;biotype=protein_coding;gene_id=Bo9g142480;logic_me=brad_maker_pasa
C9	45808686	46101192	46006049	46008315	-	brad	gene	ID=gene:Bo9g142490;biotype=protein_coding;gene_id=Bo9g142490;logic_me=brad_maker_pasa
C9	45808686	46101192	46032827	46035103	+	brad	gene	ID=gene:Bo9g142500;biotype=protein_coding;gene_id=Bo9g142500;logic_me=brad_maker_pasa	AT5G60360	AT5G60360.3	Encodes a senescence-associated thiol protease. The mR is cell-to-cell mobile.	protein_coding	ALEURAIN-LIKE PROTEASE (ALP)	ALEURAIN-LIKE PROTEASE (AALP);ALEURAIN-LIKE PROTEASE (ALP)
C9	45808686	46101192	46059514	46060213	+	brad	gene	ID=gene:Bo9g142510;biotype=protein_coding;gene_id=Bo9g142510;logic_me=brad_maker_pasa	AT5G60370	AT5G60370.1	exonuclease V-like protein;(source:Araport11)	protein_coding
C9	45808686	46101192	46063708	46065146	+	brad	gene	ID=gene:Bo9g142520;biotype=protein_coding;gene_id=Bo9g142520;logic_me=brad_maker_pasa	AT5G60390	AT5G60390.1	GTP binding Elongation factor Tu family protein;(source:Araport11)	protein_coding	(EF1ALPHA)	(EF1ALPHA)
C9	45808686	46101192	46065847	46066251	-	brad	gene	ID=gene:Bo9g142530;biotype=protein_coding;gene_id=Bo9g142530;logic_me=brad_maker_pasa	AT5G60400	AT5G60400.3	hypothetical protein;(source:Araport11)	protein_coding
C9	45808686	46101192	46069959	46074126	+	brad	gene	ID=gene:Bo9g142540;biotype=protein_coding;gene_id=Bo9g142540;logic_me=brad_maker_pasa	AT5G60410	AT5G60410.2	Encodes a plant small ubiquitin-like modifier (SUMO) E3 ligase that is a focal controller of Pi starvation-dependent responses. Also required for SA and PAD4-mediated R gene siglling, which in turn confers inte immunity in Arabidopsis. Also involved in the regulation of plant growth, drought responses and freezing tolerance. This latter effect is most likely due to SIZ1 dependent ABI5 sumoylation…	protein_coding	SAP AND MIZ1 DOMAIN- CONTAINING LIGASE1 (SIZ1)	SAP AND MIZ1 DOMAIN- CONTAINING LIGASE1 (SIZ1); (ATSIZ1)
C9	45808686	46101192	46078637	46080168	+	brad	gene	ID=gene:Bo9g142550;biotype=protein_coding;gene_id=Bo9g142550;logic_me=brad_maker_pasa
C9	45808686	46101192	46085950	46087888	-	brad	gene	ID=gene:Bo9g142560;biotype=protein_coding;gene_id=Bo9g142560;logic_me=brad_maker_pasa
C9	45808686	46101192	46092076	46093265	+	brad	gene	ID=gene:Bo9g142570;biotype=protein_coding;gene_id=Bo9g142570;logic_me=brad_maker_pasa	AT5G60440	AT5G60440.1	AGL62 encodes a Type I MADS domain protein that likely functions as a transcription factor. It is expressed AGL62 is expressed exclusively in the endosperm. AGL62 supresses suppresses cellularization during the syncytial phase of endosperm development.	protein_coding	AGAMOUS-LIKE 62 (AGL62)	AGAMOUS-LIKE 62 (AGL62)

## Sheet: S17_B.oleracea_var_gongylodes
Table S17 Genes identified as overlapping with peaks of positive selection, and their associated AT identifier for B. oleracea var. gongylodes
chrom	positive selection window start	positive selection window end	genestart	geneend	genestrand	db	feature	description	AT_me	AT_Locus.Identifier	AT_Gene.Model.me	AT_Gene.Model.Description	AT_Gene.Model.Type	AT_Primary.Gene.Symbol
C2	10882674	10995931	10884697	10885339	-	brad	gene	ID=gene:Bo2g032950;biotype=protein_coding;gene_id=Bo2g032950;logic_me=brad_maker_pasa
C2	10882674	10995931	10896532	10900787	+	brad	gene	ID=gene:Bo2g032960;biotype=protein_coding;gene_id=Bo2g032960;logic_me=brad_maker_pasa	AT5G56890	AT5G56890.1	Protein kise superfamily protein;(source:Araport11)	protein_coding
C2	10882674	10995931	10902210	10906553	-	brad	gene	ID=gene:Bo2g032970;biotype=protein_coding;gene_id=Bo2g032970;logic_me=brad_maker_pasa	AT5G56870	AT5G56870.1	beta-galactosidase 4;(source:Araport11)	protein_coding	BETA-GALACTOSIDASE 4 (BGAL4)	BETA-GALACTOSIDASE 4 (BGAL4)
C2	10882674	10995931	10955226	10957054	+	brad	gene	ID=gene:Bo2g033970;biotype=protein_coding;gene_id=Bo2g033970;logic_me=brad_maker_pasa	AT5G56860	AT5G56860.1	Encodes a member of the GATA factor family of zinc finger transcription factors. Modulate chlorophyll biosynthesis and glutamate synthase (GLU1/Fd-GOGAT) expression.	protein_coding	GATA, NITRATE-INDUCIBLE, CARBON METABOLISM-INVOLVED (GNC)	GATA TRANSCRIPTION FACTOR 21 (GATA21);GATA, NITRATE-INDUCIBLE, CARBON METABOLISM-INVOLVED (GNC)
C2	10882674	10995931	10960648	10962010	-	brad	gene	ID=gene:Bo2g033980;biotype=protein_coding;gene_id=Bo2g033980;logic_me=brad_maker_pasa
C2	10882674	10995931	10967534	10968591	-	brad	gene	ID=gene:Bo2g033990;biotype=protein_coding;gene_id=Bo2g033990;logic_me=brad_maker_pasa
C2	10882674	10995931	10972582	10972960	+	brad	gene	ID=gene:Bo2g034000;biotype=protein_coding;gene_id=Bo2g034000;logic_me=brad_maker_pasa
C2	10882674	10995931	10982996	10983188	+	brad	gene	ID=gene:Bo2g034010;biotype=protein_coding;gene_id=Bo2g034010;logic_me=brad_maker_pasa
C2	10882674	10995931	10986187	10986647	+	brad	gene	ID=gene:Bo2g034020;biotype=protein_coding;gene_id=Bo2g034020;logic_me=brad_maker_pasa
C2	10882674	10995931	10987372	10988811	-	brad	gene	ID=gene:Bo2g034030;biotype=protein_coding;gene_id=Bo2g034030;logic_me=brad_maker_pasa
C2	10882674	10995931	10989965	10993255	-	brad	gene	ID=gene:Bo2g034040;biotype=protein_coding;gene_id=Bo2g034040;logic_me=brad_maker_pasa	AT5G56790	AT5G56790.1	Protein kise superfamily protein;(source:Araport11)	protein_coding
C2	10995930	11165816	11007436	11009437	+	brad	gene	ID=gene:Bo2g034050;me=MIOX5;biotype=protein_coding;description=myo-inositol oxygese 5 [Source:TAIR%3BAcc:AT5G56640](projected from arabidopsis_thalia%2CAT5G56640);gene_id=Bo2g034050;logic_me=brad_maker_pasa	AT5G56640	AT5G56640.1	Myo-Inositol Oxygese gene family	protein_coding	MYO-INOSITOL OXYGESE 5 (MIOX5)	MYO-INOSITOL OXYGESE 5 (MIOX5)
C2	10995930	11165816	11011528	11012362	+	maker	gene	ID=BOLEPAN_00002214;me=BOLEPAN_00002214;Alias=maker-jcf7180000697465_Cabbage1-sp-gene-0.5;	AT5G56630	AT5G56630.1	phosphofructokise 7;(source:Araport11)	protein_coding	PHOSPHOFRUCTOKISE 7 (PFK7)	PHOSPHOFRUCTOKISE 7 (PFK7)
C2	10995930	11165816	11013400	11015167	-	maker	gene	ID=BOLEPAN_00002215;me=BOLEPAN_00002215;Alias=maker-jcf7180000697465_Cabbage1-augustus-gene-0.4;
C2	10995930	11165816	11021194	11021975	-	brad	gene	ID=gene:Bo2g034060;biotype=protein_coding;gene_id=Bo2g034060;logic_me=brad_maker_pasa
C2	10995930	11165816	11025485	11028118	-	brad	gene	ID=gene:Bo2g034070;biotype=protein_coding;gene_id=Bo2g034070;logic_me=brad_maker_pasa	AT4G26270	AT4G26270.1	phosphofructokise 3;(source:Araport11)	protein_coding	PHOSPHOFRUCTOKISE 3 (PFK3)	PHOSPHOFRUCTOKISE 3 (PFK3)
C2	10995930	11165816	11029774	11030123	+	brad	gene	ID=gene:Bo2g034080;biotype=protein_coding;gene_id=Bo2g034080;logic_me=brad_maker_pasa
C2	10995930	11165816	11033055	11033409	+	brad	gene	ID=gene:Bo2g034090;biotype=protein_coding;gene_id=Bo2g034090;logic_me=brad_maker_pasa	AT5G56600	AT5G56600.1	Encodes profilin3, a low-molecular weight, actin monomer-binding protein that regulates the organization of actin cytoskeleton. Origilly known as profilin5, and later med profilin3. Expressed in vegetative organs. Mutants have slightly elongated petioles.	protein_coding	PROFILIN 3 (PRF3)	PROFILIN 3 (PRF3);PROFILIN 3 (PFN3)
C2	10995930	11165816	11035079	11035535	-	maker	gene	ID=BOLEPAN_00006033;me=BOLEPAN_00006033;Alias=maker-jcf7180001337735_Macrocarpa-sp-gene-0.1;
C2	10995930	11165816	11037918	11038668	-	brad	gene	ID=gene:Bo2g034100;biotype=protein_coding;gene_id=Bo2g034100;logic_me=brad_maker_pasa
C2	10995930	11165816	11046922	11048473	-	brad	gene	ID=gene:Bo2g034110;biotype=protein_coding;gene_id=Bo2g034110;logic_me=brad_maker_pasa
C2	10995930	11165816	11056677	11058390	-	brad	gene	ID=gene:Bo2g034120;biotype=protein_coding;gene_id=Bo2g034120;logic_me=brad_maker_pasa	AT5G56560	AT5G56560.1	FBD, F-box and Leucine Rich Repeat domains containing protein;(source:Araport11)	protein_coding
C2	10995930	11165816	11061657	11062378	+	brad	gene	ID=gene:Bo2g034130;biotype=protein_coding;gene_id=Bo2g034130;logic_me=brad_maker_pasa	AT5G56550	AT5G56550.1	Encodes OXIDATIVE STRESS 3 (OXS3)&#65292; involved in tolerance to heavy metals and oxidative stress.	protein_coding	OXIDATIVE STRESS 3 (OXS3)	OXIDATIVE STRESS 3 (ATOXS3);OXIDATIVE STRESS 3 (OXS3)
C2	10995930	11165816	11065341	11065524	-	brad	gene	ID=gene:Bo2g034140;biotype=protein_coding;gene_id=Bo2g034140;logic_me=brad_maker_pasa	AT5G56540	AT5G56540.1	Encodes arabinogalactan protein (AGP14). Mutants exhibit longer root hairs. The mR is cell-to-cell mobile.	protein_coding	ARABINOGALACTAN PROTEIN 14 (AGP14)	(ATAGP14);ARABINOGALACTAN PROTEIN 14 (AGP14)
C2	10995930	11165816	11079968	11081974	-	brad	gene	ID=gene:Bo2g034150;biotype=protein_coding;gene_id=Bo2g034150;logic_me=brad_maker_pasa	AT5G56530	AT5G56530.1	tR-splicing ligase (DUF239);(source:Araport11)	protein_coding
C2	10995930	11165816	11087979	11088276	-	brad	gene	ID=gene:Bo2g034160;biotype=protein_coding;gene_id=Bo2g034160;logic_me=brad_maker_pasa	AT5G56520	AT5G56520.1	hypothetical protein;(source:Araport11)	protein_coding
C2	10995930	11165816	11088959	11091013	-	brad	gene	ID=gene:Bo2g034170;biotype=protein_coding;gene_id=Bo2g034170;logic_me=brad_maker_pasa	AT5G56510	AT5G56510.1	Encodes a member of the Arabidopsis Pumilio (APUM) proteins containing PUF domain (eight repeats of approximately 36 amino acids each). PUF proteins regulate both mR stability and translation through sequence-specific binding to the 3' UTR of target mR transcripts.	protein_coding	PUMILIO 12 (PUM12)	PUMILIO 12 (APUM12);PUMILIO 12 (PUM12);WHITE RUST RESISTANCE 4 (WRR4)
C2	10995930	11165816	11098491	11099163	-	brad	gene	ID=gene:Bo2g034180;biotype=protein_coding;gene_id=Bo2g034180;logic_me=brad_maker_pasa	AT5G56490	AT5G56490.1	D-arabinono-1,4-lactone oxidase family protein;(source:Araport11)	protein_coding	L -GULONO-1,4-LACTONE ( L -GULL) OXIDASE 4 (GULLO4)	(ATGULLO4);L -GULONO-1,4-LACTONE ( L -GULL) OXIDASE 4 (GULLO4)
C2	10995930	11165816	11129372	11131566	-	brad	gene	ID=gene:Bo2g034190;biotype=protein_coding;gene_id=Bo2g034190;logic_me=brad_maker_pasa	AT5G56460	AT5G56460.1	Protein kise superfamily protein;(source:Araport11)	protein_coding	PBS1-LIKE16 (PBL16)	PBS1-LIKE16 (PBL16)
C2	10995930	11165816	11140201	11140975	+	brad	gene	ID=gene:Bo2g034200;biotype=protein_coding;gene_id=Bo2g034200;logic_me=brad_maker_pasa
C2	10995930	11165816	11153219	11160717	+	brad	gene	ID=gene:Bo2g034210;biotype=protein_coding;gene_id=Bo2g034210;logic_me=brad_maker_pasa
C2	11222444	11448958	11240022	11241398	+	brad	gene	ID=gene:Bo2g034340;biotype=protein_coding;gene_id=Bo2g034340;logic_me=brad_maker_pasa
C2	11222444	11448958	11242150	11243168	-	brad	gene	ID=gene:Bo2g035340;biotype=protein_coding;gene_id=Bo2g035340;logic_me=brad_maker_pasa
C2	11222444	11448958	11244865	11245531	+	maker	gene	ID=BOLEPAN_00001605;me=BOLEPAN_00001605;Alias=maker-jcf7180000693221_Cabbage1-sp-gene-0.2;
C2	11222444	11448958	11245547	11246076	+	maker	gene	ID=BOLEPAN_00001606;me=BOLEPAN_00001606;Alias=maker-jcf7180000693221_Cabbage1-sp-gene-0.3;
C2	11222444	11448958	11250741	11252204	+	brad	gene	ID=gene:Bo2g035350;biotype=protein_coding;gene_id=Bo2g035350;logic_me=brad_maker_pasa	AT1G32375	AT1G32375.1	F-box/RNI-like/FBD-like domains-containing protein;(source:Araport11)	protein_coding
C2	11222444	11448958	11257630	11258020	+	brad	gene	ID=gene:Bo2g035360;biotype=protein_coding;gene_id=Bo2g035360;logic_me=brad_maker_pasa
C2	11222444	11448958	11258640	11259537	+	brad	gene	ID=gene:Bo2g036360;biotype=protein_coding;gene_id=Bo2g036360;logic_me=brad_maker_pasa
C2	11222444	11448958	11263807	11265244	+	brad	gene	ID=gene:Bo2g036370;biotype=protein_coding;description=F-box/RNI-like/FBD-like domains-containing protein [Source:TAIR%3BAcc:AT5G56370](projected from arabidopsis_thalia%2CAT5G56370);gene_id=Bo2g036370;logic_me=brad_maker_pasa	AT5G56370	AT5G56370.1	F-box/RNI-like/FBD-like domains-containing protein;(source:Araport11)	protein_coding
C2	11222444	11448958	11279526	11281141	-	brad	gene	ID=gene:Bo2g036380;me=ATEXPA14;biotype=protein_coding;description=expansin A14 [Source:TAIR%3BAcc:AT5G56320](projected from arabidopsis_thalia%2CAT5G56320);gene_id=Bo2g036380;logic_me=brad_maker_pasa	AT5G56320	AT5G56320.1	member of Alpha-Expansin Gene Family. ming convention from the Expansin Working Group (Kende et al, 2004. Plant Mol Bio)	protein_coding	EXPANSIN A14 (EXPA14)	EXPANSIN 14 (EXP14);EXPANSIN A14 (EXPA14); (ATHEXP ALPHA 1.5);EXPANSIN A14 (ATEXPA14); (ATEXP14)
C2	11222444	11448958	11288564	11289726	+	brad	gene	ID=gene:Bo2g036390;biotype=protein_coding;gene_id=Bo2g036390;logic_me=brad_maker_pasa
C2	11222444	11448958	11291510	11293001	+	brad	gene	ID=gene:Bo2g036400;biotype=protein_coding;gene_id=Bo2g036400;logic_me=brad_maker_pasa
C2	11222444	11448958	11304120	11307234	-	brad	gene	ID=gene:Bo2g036410;biotype=protein_coding;gene_id=Bo2g036410;logic_me=brad_maker_pasa
C2	11222444	11448958	11309646	11311127	-	brad	gene	ID=gene:Bo2g036420;biotype=protein_coding;gene_id=Bo2g036420;logic_me=brad_maker_pasa	AT2G31050	AT2G31050.1	Cupredoxin superfamily protein;(source:Araport11)	protein_coding
C2	11222444	11448958	11312321	11313323	-	brad	gene	ID=gene:Bo2g036430;biotype=protein_coding;gene_id=Bo2g036430;logic_me=brad_maker_pasa	AT5G56290	AT5G56290.1	Encodes the peroxisomal targeting sigl type 1 receptor that facilitates peroxisomal protein translocation. It recognizes proteins with the PTS1 consensus sequence (tripeptide SKL or a conserved variant) at the extreme C terminus. The protein has several domains, including C-termil tetratricopeptide repeat motifs which act in binding the C-termil "SKL" targeting sigl. The mechanism of transport ha…	protein_coding	PEROXIN 5 (PEX5)	PEROXIN 5 (PEX5);EMBRYO DEFECTIVE 2790 (EMB2790);ARABIDOPSIS PEROXIN 5 (ATPEX5)
C2	11222444	11448958	11320755	11321256	+	brad	gene	ID=gene:Bo2g036440;biotype=protein_coding;gene_id=Bo2g036440;logic_me=brad_maker_pasa	AT5G56260	AT5G56260.1	Ribonuclease E inhibitor RraA/Dimethylmequinone methyltransferase;(source:Araport11)	protein_coding
C2	11222444	11448958	11333622	11336123	+	brad	gene	ID=gene:Bo2g036450;biotype=protein_coding;gene_id=Bo2g036450;logic_me=brad_maker_pasa
C2	11222444	11448958	11365899	11369002	+	brad	gene	ID=gene:Bo2g036460;biotype=protein_coding;gene_id=Bo2g036460;logic_me=brad_maker_pasa	AT5G56240	AT5G56240.2	hapless protein;(source:Araport11)	protein_coding
C2	11222444	11448958	11376350	11376884	-	brad	gene	ID=gene:Bo2g036470;biotype=protein_coding;gene_id=Bo2g036470;logic_me=brad_maker_pasa	AT5G56200	AT5G56200.1	Encodes a transcription factor expressed in the female gametophyte.	protein_coding
C2	11222444	11448958	11380682	11382829	-	brad	gene	ID=gene:Bo2g036480;biotype=protein_coding;gene_id=Bo2g036480;logic_me=brad_maker_pasa	AT5G56190	AT5G56190.2	Transducin/WD40 repeat-like superfamily protein;(source:Araport11)	protein_coding
C2	11222444	11448958	11384378	11387715	+	brad	gene	ID=gene:Bo2g036490;biotype=protein_coding;gene_id=Bo2g036490;logic_me=brad_maker_pasa	AT5G56180	AT5G56180.1	encodes a protein whose sequence is similar to actin-related proteins (ARPs) in other organisms. Member of nuclear ARP family of genes.	protein_coding	ACTIN-RELATED PROTEIN 8 (ARP8)	ACTIN-RELATED PROTEIN 8 (ATARP8);ACTIN-RELATED PROTEIN 8 (ARP8); (ARP8)
C2	11222444	11448958	11388118	11389040	-	brad	gene	ID=gene:Bo2g036500;biotype=protein_coding;gene_id=Bo2g036500;logic_me=brad_maker_pasa
C2	11222444	11448958	11390074	11391834	-	brad	gene	ID=gene:Bo2g036510;biotype=protein_coding;gene_id=Bo2g036510;logic_me=brad_maker_pasa	AT5G41700	AT5G41700.4	One of the polypeptides that constitute the ubiquitin-conjugating enzyme E2 The mR is cell-to-cell mobile.	protein_coding	UBIQUITIN CONJUGATING ENZYME 8 (UBC8)	ARABIDOPSIS THALIA UBIQUITIN CONJUGATING ENZYME 8 (ATUBC8);UBIQUITIN CONJUGATING ENZYME 8 (UBC8)
C2	11222444	11448958	11392522	11393607	-	brad	gene	ID=gene:Bo2g036520;biotype=protein_coding;gene_id=Bo2g036520;logic_me=brad_maker_pasa	AT5G56150	AT5G56150.1	ubiquitin-conjugating enzyme 30;(source:Araport11)	protein_coding	UBIQUITIN-CONJUGATING ENZYME 30 (UBC30)	UBIQUITIN-CONJUGATING ENZYME 30 (UBC30)
C2	11222444	11448958	11397367	11399035	-	brad	gene	ID=gene:Bo2g036530;biotype=protein_coding;gene_id=Bo2g036530;logic_me=brad_maker_pasa	AT5G56110	AT5G56110.1	Encodes a member of the R2R3 MYB transcription factor gene family that is required for anther development by regulation tapetum development, callose dissolution and exine formation. It acts upstream of MS2.	protein_coding	(MYB80)	(MYB80);MYB DOMAIN PROTEIN 103 (MYB103);MALE STERILE 188 (MS188); (ATMYB103);ARABIDOPSIS THALIA MYB DOMAIN PROTEIN 80 (ATMYB80);MYB DOMAIN PROTEIN 103 (AtMYB103)
C2	11222444	11448958	11400623	11401016	-	brad	gene	ID=gene:Bo2g036540;biotype=protein_coding;description=glycine-rich protein / oleosin [Source:TAIR%3BAcc:AT5G56100](projected from arabidopsis_thalia%2CAT5G56100);gene_id=Bo2g036540;logic_me=brad_maker_pasa	AT5G56100	AT5G56100.1	glycine-rich protein / oleosin;(source:Araport11)	protein_coding
C2	11222444	11448958	11410749	11411712	+	brad	gene	ID=gene:Bo2g036550;biotype=protein_coding;gene_id=Bo2g036550;logic_me=brad_maker_pasa	AT5G56080	AT5G56080.1	Encodes a protein with nicotiamine synthase activity. Its transcript levels rise in roots in response to zinc deficiency and rise in leaves in response to elevated levels of zinc.	protein_coding	NICOTIAMINE SYNTHASE 2 (S2)	ARABIDOPSIS THALIA NICOTIAMINE SYNTHASE 2 (ATS2);NICOTIAMINE SYNTHASE 2 (S2)
C2	11222444	11448958	11414962	11420583	+	brad	gene	ID=gene:Bo2g037550;biotype=protein_coding;gene_id=Bo2g037550;logic_me=brad_maker_pasa	AT4G26600	AT4G26600.1	S-adenosyl-L-methionine-dependent methyltransferases superfamily protein;(source:Araport11)	protein_coding	(NOP2B)	(NOP2B); (ATTRM4D);TR METHYLTRANSFERASE 4D (TRM4D)
C2	11222444	11448958	11421008	11423885	-	brad	gene	ID=gene:Bo2g037560;biotype=protein_coding;gene_id=Bo2g037560;logic_me=brad_maker_pasa
C2	11222444	11448958	11426584	11433034	-	brad	gene	ID=gene:Bo2g037570;biotype=protein_coding;gene_id=Bo2g037570;logic_me=brad_maker_pasa	AT5G56040	AT5G56040.2	Leucine-rich receptor-like protein kise family protein;(source:Araport11)	protein_coding	STERILITY-REGULATING KISE MEMBER 2 (SKM2)	RGF1 INSENSITIVE 4 (RGI4);STERILITY-REGULATING KISE MEMBER 2 (SKM2)
C2	11222444	11448958	11433997	11434316	-	brad	gene	ID=gene:Bo2g037580;biotype=protein_coding;gene_id=Bo2g037580;logic_me=brad_maker_pasa	AT5G63620	AT5G63620.1	Encodes an oxidoreductase involved in transducing the perception of E-2-hexel, which changes the redox status of the mitochondria.	protein_coding	HEXEL RESPONSE 2 (HER2)	HEXEL RESPONSE 2 (HER2)
C2	11222444	11448958	11438534	11439444	-	brad	gene	ID=gene:Bo2g037590;biotype=protein_coding;gene_id=Bo2g037590;logic_me=brad_maker_pasa
C2	12694782	12808040	12696404	12698675	+	brad	gene	ID=gene:Bo2g041860;biotype=protein_coding;gene_id=Bo2g041860;logic_me=brad_maker_pasa	AT5G54130	AT5G54130.2	Calcium-binding endonuclease/exonuclease/phosphatase family;(source:Araport11)	protein_coding
C2	12694782	12808040	12712116	12712308	+	brad	gene	ID=gene:Bo2g041870;biotype=protein_coding;gene_id=Bo2g041870;logic_me=brad_maker_pasa	AT5G54145	AT5G54145.1	hypothetical protein;(source:Araport11)	protein_coding
C2	12694782	12808040	12716531	12717917	+	brad	gene	ID=gene:Bo2g041880;biotype=protein_coding;gene_id=Bo2g041880;logic_me=brad_maker_pasa
C2	12694782	12808040	12722770	12723245	+	brad	gene	ID=gene:Bo2g041890;biotype=protein_coding;gene_id=Bo2g041890;logic_me=brad_maker_pasa	AT5G54160	AT5G54160.1	A caffeic acid/5-hydroxyferulic acid O-methyltransferase. Interacts with 14-4-3 proteins in yeast 2 hybrid assay. AtOMT1 (At5g54160) encodes a flavonol 3?-O-methyltransferase that is highly active towards quercetin and myricetin. The substrate specificity identifies the enzyme as flavonol 3?-methyltransferase which replaces the former annotation of the gene to encode a caffeic acid/5-hydroxyferul…	protein_coding	O-METHYLTRANSFERASE 1 (OMT1)	O-METHYLTRANSFERASE 1 (ATOMT1);O-METHYLTRANSFERASE 1 (OMT1);O-METHYLTRANSFERASE 3 (OMT3); (ATCOMT);CAFFEATE O-METHYLTRANSFERASE 1 (COMT1)
C2	12694782	12808040	12736490	12738101	+	brad	gene	ID=gene:Bo2g041900;biotype=protein_coding;gene_id=Bo2g041900;logic_me=brad_maker_pasa	AT3G62850	AT3G62850.1	zinc finger protein-like protein;(source:Araport11)	protein_coding
C2	12694782	12808040	12738689	12740037	-	brad	gene	ID=gene:Bo2g041910;biotype=protein_coding;gene_id=Bo2g041910;logic_me=brad_maker_pasa	AT1G68740	AT1G68740.1	Encodes PHO1;H1, a member of the PHO1 family. Involved in inorganic phosphate (Pi) transport and homeostasis. Complements pho1 mutation. Its expression is responsive to both phosphate (Pi) and phosphite (Phi) in shoots.	protein_coding	(PHO1;H1)	(PHO1;H1)
C2	12694782	12808040	12744979	12747060	+	brad	gene	ID=gene:Bo2g041920;biotype=protein_coding;gene_id=Bo2g041920;logic_me=brad_maker_pasa
C2	12694782	12808040	12752946	12753610	+	brad	gene	ID=gene:Bo2g041930;biotype=protein_coding;gene_id=Bo2g041930;logic_me=brad_maker_pasa
C2	12694782	12808040	12755504	12756418	+	brad	gene	ID=gene:Bo2g041940;biotype=protein_coding;gene_id=Bo2g041940;logic_me=brad_maker_pasa
C2	12694782	12808040	12758398	12759188	+	brad	gene	ID=gene:Bo2g041950;biotype=protein_coding;gene_id=Bo2g041950;logic_me=brad_maker_pasa	AT3G47680	AT3G47680.1	D binding protein;(source:Araport11)	protein_coding
C2	12694782	12808040	12759939	12761043	+	brad	gene	ID=gene:Bo2g041960;biotype=protein_coding;gene_id=Bo2g041960;logic_me=brad_maker_pasa
C2	12694782	12808040	12767651	12768758	-	brad	gene	ID=gene:Bo2g041970;biotype=protein_coding;gene_id=Bo2g041970;logic_me=brad_maker_pasa
C2	12694782	12808040	12776749	12777827	-	maker	gene	ID=BOLEPAN_00003138;me=BOLEPAN_00003138;Alias=maker-jcf7180000935072_Cabbage2-sp-gene-0.5;	AT4G39080	AT4G39080.1	Vacuolar proton ATPase subunit VHA-a isoform 3. Localized in the tonoplast. The mR is cell-to-cell mobile.	protein_coding	VACUOLAR PROTON ATPASE A3 (VHA-A3)	VACUOLAR PROTON ATPASE A3 (VHA-A3)
C2	12694782	12808040	12778197	12778597	-	maker	gene	ID=BOLEPAN_00003139;me=BOLEPAN_00003139;Alias=augustus_masked-jcf7180000935072_Cabbage2-processed-gene-0.1;
C2	12694782	12808040	12781527	12782737	-	brad	gene	ID=gene:Bo2g041980;biotype=protein_coding;gene_id=Bo2g041980;logic_me=brad_maker_pasa
[truncated: 325 more rows]

## Sheet: S18_Domesticated_B.oleracea
Table S18 Genes identified as overlapping with peaks of positive selection, and their associated AT identifier for Domesticated B. oleracea varieties (excluding var. alboglabra)
[truncated: 316 more rows]

[truncated: 7 more sheets: S19_Wild_B.rapa, S20_B.rapa_ssp_chinensis, S21_B.rapa_ssp_parachinesis, S22_B.rapa_ssp_pekinensis, S23_B.rapa_ssp_trilocularis, S24_B.rapa_ssp_rapa, S25_Domesticated_B.rapa]
