# Supplementary material for: Extensive crop–wild hybridization during Brassica evolution and selection during the domestication and diversification of Brassica crops
Source: Genetics. 2023 Feb 22;223(4):iyad027. doi: 10.1093/genetics/iyad027 (PMC10078912; doi:10.1093/genetics/iyad027)
Supplement: iyad027_Supplementary_Data [file iyad027_supplementary_data.zip › Tables_S26-S28_GENETICS-2022-305730.xlsx]

## Sheet: S26_WildvsDomesticated
Table S26 GO categories identified as enriched for genes in positive selection peaks for comparison of wild and domesticated B. oleracea and B.rapa. All enriched GO categories identified in the analysis are listed with the presence (1) or absence (0) of this term in the enrichment of each population.
GO category	Domesticated B. oleracea varieties (excl. alboglabra)	Wild B. oleracea	Domesticated B. rapa subspecies (excl. rapa)	Wild B. rapa
cellular biosynthetic process	1	1	1	1
biosynthetic process	1	1	1	1
cellular macromolecule metabolic process	1	1	1	1
macromolecule metabolic process	1	1	1	1
protein metabolic process	1	1	1	1
cellular protein metabolic process	1	1	1	1
post-translational protein modification	1	1	1	0
cellular macromolecule biosynthetic process	1	1	1	1
macromolecule biosynthetic process	1	1	1	1
nitrogen compound metabolic process	1	1	1	0
gene expression	1	1	1	1
cellular carbohydrate metabolic process	1	0	0	0
protein modification process	1	1	1	0
nucleobase, nucleoside, nucleotide and nucleic acid metabolic process	1	1	1	0
multicellular organismal process	1	1	1	1
macromolecule modification	1	1	1	0
regulation of cellular biosynthetic process	1	1	1	0
regulation of biosynthetic process	1	1	1	0
regulation of primary metabolic process	1	1	1	0
gametophyte development	1	0	0	0
regulation of cellular metabolic process	1	1	1	0
translation	1	1	0	0
regulation of transcription	1	1	1	0
regulation of metabolic process	1	1	1	0
regulation of nucleobase, nucleoside, nucleotide and nucleic acid metabolic process	1	1	1	0
regulation of macromolecule biosynthetic process	1	1	1	0
developmental process	1	1	1	1
regulation of nitrogen compound metabolic process	1	1	1	0
biological regulation	1	1	1	0
cellular component biogenesis	1	1	0	0
anatomical structure development	1	1	1	1
carbohydrate biosynthetic process	1	1	0	0
multicellular organismal development	1	1	1	1
transcription	1	1	1	0
regulation of gene expression	1	1	1	0
regulation of macromolecule metabolic process	1	1	1	0
cellular nitrogen compound metabolic process	1	0	0	0
heterocycle metabolic process	1	1	0	0
response to stimulus	1	1	1	1
regulation of cellular process	1	1	1	0
RNA metabolic process	1	1	1	0
response to abiotic stimulus	1	1	1	0
transport	1	1	0	1
regulation of biological process	1	1	1	0
establishment of localization	1	1	0	1
localization	1	1	0	1
catabolic process	1	1	0	0
response to stress	0	1	1	0
response to organic substance	0	0	1	0
post-embryonic development	0	1	1	1
response to chemical stimulus	0	1	1	0
reproductive structure development	0	1	1	0
reproductive developmental process	0	1	1	0
reproductive process	0	1	1	0
reproduction	0	1	1	0
primary metabolic process	0	1	1	0
metabolic process	0	1	1	0
cellular metabolic process	0	1	1	0
cellular process	0	1	1	0

## Sheet: S27_B.oleracea_varieties
Table S27 GO categories identified as enriched for genes in positive selection peaks for comparison of domesticated B. oleracea varieties. All enriched GO categories identified in the analysis are listed with the presence (1) or absence (0) of this term in the enrichment of each population.
GO category	B. oleracea var. alboglabra	B. oleracea var. botrytis	B. oleracea var. capitata	B. oleracea var. gongylodes
cellular macromolecule metabolic process	1	1	1	1
macromolecule metabolic process	1	1	1	1
cellular macromolecule biosynthetic process	1	1	1	1
macromolecule biosynthetic process	1	1	1	1
biosynthetic process	1	1	1	1
cellular biosynthetic process	1	1	1	1
gene expression	1	1	1	1
biological regulation	1	1	1	1
regulation of biological process	1	1	1	1
transcription	1	1	1	1
regulation of gene expression	1	1	1	1
nucleobase, nucleoside, nucleotide and nucleic acid metabolic process	1	1	1	1
regulation of cellular process	1	1	1	1
regulation of macromolecule metabolic process	1	1	1	1
regulation of transcription	1	1	1	1
regulation of nucleobase, nucleoside, nucleotide and nucleic acid metabolic process	1	1	1	1
regulation of macromolecule biosynthetic process	1	1	1	1
regulation of nitrogen compound metabolic process	1	1	1	1
regulation of metabolic process	1	1	1	1
regulation of cellular biosynthetic process	1	1	1	1
regulation of biosynthetic process	1	1	1	1
regulation of primary metabolic process	1	1	1	1
regulation of cellular metabolic process	1	1	1	1
response to organic substance	1	1	1	1
cellular protein metabolic process	1	1	1	1
nitrogen compound metabolic process	1	1	1	1
RNA metabolic process	1	1	1	1
protein metabolic process	1	1	1	1
response to chemical stimulus	1	1	1	1
response to stimulus	1	1	1	1
post-translational protein modification	1	1	1	1
macromolecular complex subunit organization	1	0	0	0
cellular component biogenesis	1	0	1	0
translation	1	0	0	0
cellular response to hormone stimulus	1	0	0	0
hormone-mediated signaling pathway	1	0	0	0
cellular response to chemical stimulus	1	0	1	0
protein modification process	1	1	1	1
transport	1	1	1	1
establishment of localization	1	1	1	1
localization	1	1	1	1
macromolecule modification	1	1	1	1
regulation of transcription, DNA-dependent	1	0	1	0
regulation of RNA metabolic process	1	0	1	0
RNA biosynthetic process	1	0	1	0
transcription, DNA-dependent	1	0	1	0
response to abiotic stimulus	1	1	1	1
cellular process	1	0	1	0
response to hormone stimulus	1	0	0	0
response to endogenous stimulus	1	0	0	0
cellular metabolic process	1	0	1	0
primary metabolic process	1	0	1	0
metabolic process	1	0	1	0
intracellular signaling cascade	1	0	0	0
multicellular organismal process	1	1	1	1
response to stress	1	1	1	1
anatomical structure development	1	1	1	1
cellular response to stimulus	1	0	0	0
developmental process	0	1	1	1
multicellular organismal development	0	1	1	1
proteolysis involved in cellular protein catabolic process	0	1	1	1
modification-dependent protein catabolic process	0	1	1	0
cellular protein catabolic process	0	1	1	1
modification-dependent macromolecule catabolic process	0	1	1	0
ubiquitin-dependent protein catabolic process	0	1	1	0
embryonic development	0	1	1	0
cellular component morphogenesis	0	1	1	0
seed development	0	1	1	0
fruit development	0	1	1	0
developmental growth	0	1	1	0
cellular developmental process	0	1	1	1
anatomical structure morphogenesis	0	1	1	1
oxidation reduction	0	1	0	0
regulation of cell size	0	1	1	0
cell growth	0	1	1	0
regulation of cellular component size	0	1	1	0
regulation of anatomical structure size	0	1	1	0
root system development	0	1	0	0
root development	0	1	0	0
embryonic development ending in seed dormancy	0	1	0	0
cellular macromolecule catabolic process	0	1	1	1
growth	0	1	1	0
post-embryonic development	0	1	1	0
defense response	0	1	1	1
reproductive developmental process	0	1	0	0
reproductive structure development	0	1	0	0
developmental growth involved in morphogenesis	0	1	1	0
unidimensional cell growth	0	1	1	0
reproductive process	0	1	0	0
reproduction	0	1	0	0
catabolic process	0	1	1	1
response to temperature stimulus	0	0	1	1
response to auxin stimulus	0	0	1	0
nucleoside phosphate metabolic process	0	0	1	0
nucleotide metabolic process	0	0	1	0
organic acid biosynthetic process	0	0	1	0
carboxylic acid biosynthetic process	0	0	1	0
cell differentiation	0	0	1	0
nucleobase, nucleoside and nucleotide metabolic process	0	0	1	0
response to chitin	0	0	1	0
response to carbohydrate stimulus	0	0	1	0
cell morphogenesis	0	0	1	0
intracellular transport	0	0	1	0
response to other organism	0	0	1	1
cellular carbohydrate metabolic process	0	0	1	1
cellular component organization	0	0	1	0
response to inorganic substance	0	0	0	1
cofactor metabolic process	0	0	0	1
sulfur metabolic process	0	0	0	1
generation of precursor metabolites and energy	0	0	0	1
macromolecule localization	0	0	0	1
heterocycle metabolic process	0	0	0	1
cellular nitrogen compound metabolic process	0	0	0	1
establishment of protein localization	0	0	0	1
cellular amino acid derivative metabolic process	0	0	0	1
protein transport	0	0	0	1
protein localization	0	0	0	1
cellular catabolic process	0	0	0	1

## Sheet: S28_B.rapa_subspecies
Table S28 GO categories identified as enriched for genes in positive selection peaks for comparison of domesticated B. rapa varieties. All enriched GO categories identified in the analysis are listed with the presence (1) or absence (0) of this term in the enrichment of each population.
GO category	Brassica rapa ssp. chinensis	Brassica rapa ssp. parachinensis	Brassica rapa ssp. pekinensis	Brassica rapa ssp. rapa	Brassica rapa ssp. trilocularis
cellular macromolecule metabolic process	1	1	1	1	1
macromolecule metabolic process	1	1	1	1	1
post-translational protein modification	1	1	1	1	0
protein metabolic process	1	1	1	1	0
protein modification process	1	1	1	1	0
cellular protein metabolic process	1	1	1	1	0
macromolecule modification	1	1	1	1	0
cellular biosynthetic process	1	1	1	1	0
biosynthetic process	1	1	1	1	0
multicellular organismal process	1	1	1	1	0
biological regulation	1	1	1	1	0
regulation of biological process	1	1	1	1	0
response to organic substance	1	1	1	0	0
regulation of cellular process	1	1	1	1	0
protein amino acid phosphorylation	1	1	1	0	0
phosphorylation	1	1	1	0	0
nitrogen compound metabolic process	1	1	1	1	0
metabolic process	1	1	1	0	0
phosphate metabolic process	1	1	1	0	0
phosphorus metabolic process	1	1	1	0	0
response to stimulus	1	1	1	1	0
response to chemical stimulus	1	1	1	1	0
multicellular organismal development	1	1	1	1	0
anatomical structure development	0	1	1	1	0
negative regulation of biological process	0	1	1	0	0
developmental process	0	1	1	1	0
gene expression	0	1	1	1	0
regulation of cellular metabolic process	0	1	1	1	0
regulation of metabolic process	0	1	1	1	0
nucleobase, nucleoside, nucleotide and nucleic acid metabolic process	0	1	1	1	0
response to stress	0	1	0	1	0
regulation of cellular biosynthetic process	0	1	1	1	0
regulation of biosynthetic process	0	1	1	1	0
regulation of primary metabolic process	0	1	1	1	0
cellular macromolecule biosynthetic process	0	1	1	1	0
macromolecule biosynthetic process	0	1	1	1	0
transport	0	1	1	0	0
establishment of localization	0	1	1	0	0
localization	0	1	1	1	0
regulation of transcription	0	1	1	0	0
regulation of nucleobase, nucleoside, nucleotide and nucleic acid metabolic process	0	1	1	1	0
regulation of macromolecule biosynthetic process	0	1	1	0	0
regulation of nitrogen compound metabolic process	0	1	1	1	0
primary metabolic process	0	1	1	0	0
transcription	0	1	1	0	0
regulation of gene expression	0	1	1	0	0
regulation of macromolecule metabolic process	0	1	1	0	0
protein serine/threonine kinase activity	0	0	1	0	0
catabolic process	0	0	1	0	0
reproductive process	0	0	1	0	0
cell communication	0	0	1	0	0
reproduction	0	0	1	0	0
cellular process	0	0	1	0	0
cellular metabolic process	0	0	1	0	0
lipid metabolic process	0	0	1	0	0
macromolecule localization	0	0	0	1	0
RNA metabolic process	0	0	0	1	0
